# Supplementary material for: The causal relationship between gut microbiota and lymphoma: a two-sample Mendelian randomization study
Source: Front Immunol. 2024 May 7;15:1397485. doi: 10.3389/fimmu.2024.1397485 (PMC11106390; doi:10.3389/fimmu.2024.1397485)
Supplement: Supplementary Table S1 — SNPs with confounding factors. [file DataSheet_1.zip]

Archive with 16 entries (16 files):
- Table S1 .xlsx
- __MACOSX/._Table S1 .xlsx
- Table S2 .xlsx
- __MACOSX/._Table S2 .xlsx
- Table S3 .xlsx
- __MACOSX/._Table S3 .xlsx
- Table S4 .xlsx
- __MACOSX/._Table S4 .xlsx
- Table S5 .xlsx
- __MACOSX/._Table S5 .xlsx
- Table S6 .xlsx
- __MACOSX/._Table S6 .xlsx
- Table S7 .xlsx
- __MACOSX/._Table S7 .xlsx
- Table S8 .xlsx
- __MACOSX/._Table S8 .xlsx
