# Supplementary material for: The causal relationship between gut microbiota and lymphoma: a two-sample Mendelian randomization study
Source: Front Immunol. 2024 May 7;15:1397485. doi: 10.3389/fimmu.2024.1397485 (PMC11106390; doi:10.3389/fimmu.2024.1397485)
Supplement: Supplementary Table S1 — SNPs with confounding factors. [file DataSheet_1.zip › Table S1 .xlsx]

## Sheet: 51-100
	SNP	exposure	Traits
1	rs182549	class.Actinobacteria.id.419	Body mass index; Forced vital capacity
771	rs4028634	class.Bacilli.id.1673	Weight
1599	rs45497800	family.Acidaminococcaceae.id.2166	Current tobacco smoking; Pack years adult smoking as proportion of life span exposed to smoking; Pack years of smoking preview only
1840	rs182549	family.Bifidobacteriaceae.id.433	Body mass index; Forced vital capacity
4353	rs281379	genus..Eubacteriumhalliigroup.id.11338	Alcohol intake frequency; Medication for cholesterol, blood pressure or diabetes: cholesterol lowering medication
4616	rs10931481	genus..Ruminococcusgauvreauiigroup.id.11342	Systemic lupus erythematosus
4722	rs35866622	genus..Ruminococcustorquesgroup.id.14377	Alcohol intake frequency
4836	rs2715439	genus.Actinomyces.id.423	Weight
5520	rs182549	genus.Bifidobacterium.id.436	Body mass index; Forced vital capacity
6484	rs12500231	genus.CandidatusSoleaferrea.id.11350	Weight
7162	rs9276029	genus.FamilyXIIIAD3011group.id.11293	Medication for cholesterol, blood pressure or diabetes: insulin; Self-reported systemic lupus erythematosis or sle;Started insulin within one year diagnosis of diabetes
7253	rs6761463	genus.Flavonifractor.id.2059	Body mass index
7537	rs11109097	genus.Intestinibacter.id.11345	Body mass index; Weight
9354	rs2074881	genus.RikenellaceaeRC9gutgroup.id.11191	Body mass index
9557	rs2548459	genus.Ruminiclostridium6.id.11356	Alcohol intake frequency
9725	rs13033315	genus.Ruminiclostridium9.id.11357	Rheumatoid arthritis
9818	rs2265670	genus.RuminococcaceaeUCG002.id.11360	Body mass index; Weight
9874	rs646327	genus.RuminococcaceaeUCG003.id.11361	Alcohol intake frequency
10083	rs3800178	genus.RuminococcaceaeUCG004.id.11362	Weight
10103	rs12288512	genus.RuminococcaceaeUCG005.id.11363	Body mass index; Body mass index in females; Body mass index adjusted for physical activity; Weight
10356	rs12636310	genus.RuminococcaceaeUCG011.id.11368	Body mass index; Type II diabetes; Type II diabetes adjusted for BMI; Diabetes diagnosed by doctor; Peak expiratory flow
10932	rs3761728	genus.Subdoligranulum.id.2070	Weight
11666	rs2336448	genus.unknowngenus.id.2041	Body mass index
12220	rs182549	order.Bifidobacteriales.id.432	Body mass index; Forced vital capacity
13215	rs4028634	order.Lactobacillales.id.1800	Weight
Potential confounders SNPs were filtered under the condition of P < 5×10-8 in the PhenoScanner database. (PhenoScanner database: http://www.phenoscanner.medschl.cam.ac.uk)
