# Supplementary material for: The causal relationship between gut microbiota and lymphoma: a two-sample Mendelian randomization study
Source: Front Immunol. 2024 May 7;15:1397485. doi: 10.3389/fimmu.2024.1397485 (PMC11106390; doi:10.3389/fimmu.2024.1397485)
Supplement: Supplementary Table S1 — SNPs with confounding factors. [file DataSheet_1.zip › Table S2 .xlsx]

## Sheet: Sheet1
SNP	other_allele.exposure	effect_allele.exposure	beta.exposure	se.exposure	exposure	mr_keep.exposure	pval.exposure	pval_origin.exposure	eaf.exposure	R2	F
rs6660520	G	A	0.0711483	0.0134495	class.Actinobacteria.id.419	TRUE	1.22e-07	inferred	0.7853	0.00170697	31.356
rs8047955	G	A	0.0575816	0.0116762	class.Actinobacteria.id.419	TRUE	8.16e-07	inferred	0.6481	0.00151237	27.7758
rs7322849	C	T	0.0944467	0.0192976	class.Actinobacteria.id.419	TRUE	9.87e-07	inferred	0.09642	0.00155431	28.5473
rs72767435	C	T	-0.126352	0.0273626	class.Actinobacteria.id.419	TRUE	3.88e-06	inferred	0.06759	0.00201226	36.9753
rs134366	A	G	0.111877	0.023501	class.Actinobacteria.id.419	TRUE	1.93e-06	inferred	0.9404	0.00140303	25.7649
rs10841473	C	G	-0.0583765	0.0123353	class.Actinobacteria.id.419	TRUE	2.22e-06	inferred	0.2704	0.00134461	24.6907
rs11745923	T	G	0.0563759	0.0115529	class.Actinobacteria.id.419	TRUE	1.06e-06	inferred	0.3966	0.00152116	27.9375
rs1515761	C	T	0.0762317	0.0169884	class.Actinobacteria.id.419	TRUE	7.21e-06	inferred	0.8668	0.00134191	24.6411
rs12899991	T	A	0.0719923	0.0154661	class.Actinobacteria.id.419	TRUE	3.24e-06	inferred	0.84	0.00139316	25.5835
rs12049045	G	A	0.0510452	0.0114325	class.Actinobacteria.id.419	TRUE	8.01e-06	inferred	0.3817	0.00122988	22.5812
rs1376754	A	G	0.0509242	0.0112503	class.Actinobacteria.id.419	TRUE	6e-06	inferred	0.4702	0.00129203	23.7239
rs11655079	C	T	-0.0560674	0.0124286	class.Actinobacteria.id.419	TRUE	6.45e-06	inferred	0.2495	0.00117726	21.6141
rs6893855	A	C	-0.0771441	0.0173568	class.Actinobacteria.id.419	TRUE	8.81e-06	inferred	0.08151	0.000891088	16.3553
rs80083040	G	T	0.155784	0.0348017	class.Actinobacteria.id.419	TRUE	7.59e-06	inferred	0.05169	0.0023792	43.7339
rs961091	A	G	0.0501255	0.011255	class.Actinobacteria.id.419	TRUE	8.44e-06	inferred	0.4334	0.001234	22.657
rs4945008	G	A	0.0540741	0.0121393	class.Actinobacteria.id.419	TRUE	8.41e-06	inferred	0.6998	0.00122855	22.5569
rs857444	T	C	0.0509553	0.011539	class.Actinobacteria.id.419	TRUE	1.01e-05	inferred	0.3608	0.0011976	21.9879
rs9813022	G	A	-0.0751277	0.0153867	class.Alphaproteobacteria.id.2379	TRUE	1.05e-06	inferred	0.3022	0.00238043	43.7565
rs76784716	G	A	0.133271	0.0267738	class.Alphaproteobacteria.id.2379	TRUE	6.43e-07	inferred	0.07157	0.00236039	43.3872
rs140912403	T	C	-0.160677	0.0317708	class.Alphaproteobacteria.id.2379	TRUE	4.25e-07	inferred	0.06461	0.00312055	57.4037
rs34569731	G	A	0.0705145	0.0157564	class.Alphaproteobacteria.id.2379	TRUE	7.63e-06	inferred	0.665	0.0022154	40.7163
rs10803434	T	A	-0.0692742	0.0148866	class.Alphaproteobacteria.id.2379	TRUE	3.26e-06	inferred	0.4513	0.0023767	43.6877
rs55876211	T	C	-0.080811	0.0184159	class.Alphaproteobacteria.id.2379	TRUE	1.14e-05	inferred	0.172	0.00186007	34.1735
rs7960664	A	G	0.0969489	0.0215149	class.Alphaproteobacteria.id.2379	TRUE	6.6e-06	inferred	0.8489	0.00241122	44.3238
rs17061716	C	G	0.0927341	0.0207569	class.Alphaproteobacteria.id.2379	TRUE	7.91e-06	inferred	0.1372	0.00203598	37.412
rs12977163	C	G	0.0690234	0.0153829	class.Alphaproteobacteria.id.2379	TRUE	7.22e-06	inferred	0.3678	0.00221558	40.7196
rs62285697	T	C	0.0805256	0.0180912	class.Alphaproteobacteria.id.2379	TRUE	8.54e-06	inferred	0.1998	0.00207344	38.1018
rs2952251	G	A	-0.0598868	0.0123903	class.Bacilli.id.1673	TRUE	1.34e-06	inferred	0.7475	0.00135383	24.8602
rs77558518	G	A	-0.107255	0.0222879	class.Bacilli.id.1673	TRUE	1.49e-06	inferred	0.06461	0.00139045	25.5336
rs57872228	T	C	-0.0714773	0.0146647	class.Bacilli.id.1673	TRUE	1.09e-06	inferred	0.171	0.0014485	26.6011
rs35344081	A	G	0.0619529	0.0127066	class.Bacilli.id.1673	TRUE	1.08e-06	inferred	0.2406	0.00140255	25.7561
rs78938557	C	T	0.108007	0.0232858	class.Bacilli.id.1673	TRUE	3.51e-06	inferred	0.06759	0.00147036	27.0032
rs11730038	A	G	-0.0630747	0.0128717	class.Bacilli.id.1673	TRUE	9.57e-07	inferred	0.2406	0.00145381	26.6987
rs76717940	A	T	0.156331	0.0325945	class.Bacilli.id.1673	TRUE	1.62e-06	inferred	0.06064	0.00278429	51.2008
rs1962325	G	C	0.0554219	0.0114789	class.Bacilli.id.1673	TRUE	1.38e-06	inferred	0.6809	0.00133476	24.5095
rs74352383	A	T	-0.104496	0.0217083	class.Bacilli.id.1673	TRUE	1.48e-06	inferred	0.09443	0.00186749	34.3101
rs9581006	T	C	0.225309	0.0467697	class.Bacilli.id.1673	TRUE	1.45e-06	inferred	0.9543	0.00442781	81.5582
rs11110282	G	A	-0.101189	0.0217379	class.Bacilli.id.1673	TRUE	3.24e-06	inferred	0.06759	0.00129059	23.6974
rs694949	G	A	-0.081146	0.0180042	class.Bacilli.id.1673	TRUE	6.57e-06	inferred	0.1223	0.00141363	25.9599
rs12797734	C	T	0.0572158	0.0126793	class.Bacilli.id.1673	TRUE	6.41e-06	inferred	0.2525	0.00123576	22.6894
rs28564647	G	T	-0.0613034	0.0137579	class.Bacilli.id.1673	TRUE	8.36e-06	inferred	0.2058	0.0012285	22.5559
rs10034695	T	C	-0.104434	0.0247882	class.Bacilli.id.1673	TRUE	2.52e-05	inferred	0.9374	0.00128001	23.5029
rs4459992	C	T	0.0535854	0.0116362	class.Bacilli.id.1673	TRUE	4.12e-06	inferred	0.3201	0.00124984	22.9482
rs34989881	G	A	0.111056	0.0246039	class.Bacilli.id.1673	TRUE	6.37e-06	inferred	0.06561	0.00151221	27.7729
rs111552159	G	C	0.128032	0.0286921	class.Bacilli.id.1673	TRUE	8.11e-06	inferred	0.06362	0.00195304	35.8849
rs13068444	G	A	0.0601035	0.0136407	class.Bacilli.id.1673	TRUE	1.05e-05	inferred	0.1928	0.00112439	20.6423
rs1595463	A	C	0.0476864	0.0108547	class.Bacilli.id.1673	TRUE	1.12e-05	inferred	0.4871	0.00113624	20.8601
rs74663707	T	C	0.0979154	0.0224074	class.Bacilli.id.1673	TRUE	1.24e-05	inferred	0.07256	0.00129037	23.6934
rs55773148	A	G	-0.121514	0.0236759	class.Bacteroidia.id.912	TRUE	2.86e-07	inferred	0.05268	0.00147374	27.0654
rs73846128	G	A	-0.0648523	0.013349	class.Bacteroidia.id.912	TRUE	1.18e-06	inferred	0.17	0.00118688	21.7909
rs12938514	G	A	-0.199979	0.0416024	class.Bacteroidia.id.912	TRUE	1.53e-06	inferred	0.01392	0.00109787	20.1549
rs111845179	C	T	0.102648	0.0213843	class.Bacteroidia.id.912	TRUE	1.59e-06	inferred	0.06163	0.0012187	22.3757
rs2032750	C	T	-0.0508393	0.0106807	class.Bacteroidia.id.912	TRUE	1.94e-06	inferred	0.5487	0.00128006	23.5038
rs7546249	A	T	-0.0567113	0.0118386	class.Bacteroidia.id.912	TRUE	1.66e-06	inferred	0.7545	0.00119146	21.875
rs929878	T	C	-0.0548532	0.012153	class.Bacteroidia.id.912	TRUE	6.37e-06	inferred	0.7555	0.0011116	20.4071
rs13291434	C	T	0.0694656	0.0149789	class.Bacteroidia.id.912	TRUE	3.53e-06	inferred	0.16	0.00129709	23.8168
rs17343978	C	A	-0.0552057	0.0120278	class.Bacteroidia.id.912	TRUE	4.44e-06	inferred	0.2604	0.00117391	21.5525
rs72706335	C	T	-0.22241	0.0493458	class.Bacteroidia.id.912	TRUE	6.57e-06	inferred	0.06561	0.00606507	111.9
rs11146701	G	A	0.0473596	0.010541	class.Bacteroidia.id.912	TRUE	7.03e-06	inferred	0.4254	0.0010965	20.1297
rs62531359	G	T	0.0655728	0.0149891	class.Bacteroidia.id.912	TRUE	1.22e-05	inferred	0.1451	0.00106674	19.5828
rs1505366	G	T	-0.107337	0.0241244	class.Bacteroidia.id.912	TRUE	8.61e-06	inferred	0.9453	0.00119147	21.8753
rs79585701	C	A	0.0646823	0.0149628	class.Bacteroidia.id.912	TRUE	1.54e-05	inferred	0.1292	0.000941416	17.28
rs4916508	A	G	-0.0466729	0.0105312	class.Bacteroidia.id.912	TRUE	9.34e-06	inferred	0.5646	0.001071	19.6611
rs62575403	T	C	0.140055	0.0311128	class.Bacteroidia.id.912	TRUE	6.75e-06	inferred	0.04374	0.0016409	30.1402
rs4033856	T	C	0.0832423	0.0167237	class.Betaproteobacteria.id.2867	TRUE	6.44e-07	inferred	0.8708	0.00155919	28.6371
rs2367850	C	G	0.064006	0.0130374	class.Betaproteobacteria.id.2867	TRUE	9.14e-07	inferred	0.2207	0.00140922	25.8787
rs12467854	C	G	0.0641363	0.0131766	class.Betaproteobacteria.id.2867	TRUE	1.13e-06	inferred	0.2078	0.00135431	24.869
rs6087811	G	T	-0.0978177	0.0198522	class.Betaproteobacteria.id.2867	TRUE	8.34e-07	inferred	0.08151	0.00143268	26.3103
rs62395635	C	T	0.109741	0.0236	class.Betaproteobacteria.id.2867	TRUE	3.32e-06	inferred	0.07058	0.00158001	29.0201
rs2613606	T	C	-0.0513106	0.0109091	class.Betaproteobacteria.id.2867	TRUE	2.56e-06	inferred	0.6064	0.00125678	23.0758
rs1928341	G	A	0.0525581	0.0110408	class.Betaproteobacteria.id.2867	TRUE	1.93e-06	inferred	0.5785	0.00134713	24.737
rs72747231	G	C	-0.137281	0.0290338	class.Betaproteobacteria.id.2867	TRUE	2.26e-06	inferred	0.04175	0.00150794	27.6944
rs11128180	G	A	0.0592944	0.0128769	class.Betaproteobacteria.id.2867	TRUE	4.13e-06	inferred	0.2237	0.00122111	22.42
rs2321387	A	G	-0.0494596	0.0109424	class.Betaproteobacteria.id.2867	TRUE	6.18e-06	inferred	0.5298	0.00121878	22.3773
rs1511453	G	A	0.0923492	0.0199158	class.Betaproteobacteria.id.2867	TRUE	3.54e-06	inferred	0.06362	0.00101611	18.6525
rs9964679	G	A	0.052911	0.0114866	class.Betaproteobacteria.id.2867	TRUE	4.1e-06	inferred	0.3101	0.00119787	21.9929
rs56386628	T	C	-0.0622252	0.0135688	class.Betaproteobacteria.id.2867	TRUE	4.52e-06	inferred	0.2177	0.00131885	24.2169
rs320161	G	A	0.0572286	0.01262	class.Betaproteobacteria.id.2867	TRUE	5.77e-06	inferred	0.7247	0.00130683	23.9961
rs75242906	T	C	-0.121083	0.028075	class.Betaproteobacteria.id.2867	TRUE	1.61e-05	inferred	0.05368	0.00148953	27.3557
rs6815608	C	T	0.103803	0.0210883	class.Clostridia.id.1859	TRUE	8.55e-07	inferred	0.9155	0.00166712	30.6227
rs112334273	A	G	0.0641008	0.0127404	class.Clostridia.id.1859	TRUE	4.87e-07	inferred	0.2455	0.00152219	27.9564
rs6814436	C	T	0.0739995	0.0150815	class.Clostridia.id.1859	TRUE	9.27e-07	inferred	0.8678	0.00125643	23.0694
rs72915163	C	T	-0.0581025	0.0120557	class.Clostridia.id.1859	TRUE	1.44e-06	inferred	0.2654	0.00131635	24.1711
rs2273429	G	A	-0.0724037	0.0153105	class.Clostridia.id.1859	TRUE	2.26e-06	inferred	0.1074	0.00100511	18.4502
rs10774377	G	A	0.052659	0.0113858	class.Clostridia.id.1859	TRUE	3.75e-06	inferred	0.666	0.00123366	22.6508
rs13179700	C	T	0.0511937	0.0109569	class.Clostridia.id.1859	TRUE	2.98e-06	inferred	0.6451	0.00120004	22.0328
rs6934062	C	G	0.0524406	0.0116115	class.Clostridia.id.1859	TRUE	6.29e-06	inferred	0.2843	0.00111911	20.5452
rs1842454	A	G	-0.0547202	0.0127338	class.Clostridia.id.1859	TRUE	1.73e-05	inferred	0.2068	0.000982333	18.0317
rs3792064	A	G	0.0795651	0.0182521	class.Clostridia.id.1859	TRUE	1.31e-05	inferred	0.07952	0.000926756	17.0106
rs76767978	A	G	0.0698882	0.0156319	class.Clostridia.id.1859	TRUE	7.79e-06	inferred	0.1183	0.00101893	18.7042
rs13105690	C	T	-0.0529097	0.011818	class.Clostridia.id.1859	TRUE	7.57e-06	inferred	0.7326	0.0010968	20.1353
rs76860606	G	C	0.0947036	0.0225117	class.Clostridia.id.1859	TRUE	2.59e-05	inferred	0.07157	0.00119191	21.8833
rs72738886	C	T	0.086617	0.0190393	class.Clostridia.id.1859	TRUE	5.38e-06	inferred	0.07753	0.00107314	19.7004
rs6126494	T	G	-0.0969353	0.0211699	class.Clostridia.id.1859	TRUE	4.67e-06	inferred	0.07157	0.00124875	22.9282
rs6797343	T	G	0.0592279	0.0134556	class.Clostridia.id.1859	TRUE	1.07e-05	inferred	0.826	0.00100835	18.5098
rs13421739	G	C	0.0888472	0.0179655	class.Clostridia.id.1859	TRUE	7.6e-07	inferred	0.05666	0.000843843	15.4875
rs719099	G	A	0.0778402	0.0155815	class.Coriobacteriia.id.809	TRUE	5.86e-07	inferred	0.1362	0.0014257	26.1818
rs240104	C	T	-0.0603429	0.0126849	class.Coriobacteriia.id.809	TRUE	1.96e-06	inferred	0.2445	0.00134523	24.702
rs11250875	C	T	0.06075	0.0130939	class.Coriobacteriia.id.809	TRUE	3.49e-06	inferred	0.2087	0.00121895	22.3804
rs34739816	T	G	0.0965017	0.0207666	class.Coriobacteriia.id.809	TRUE	3.37e-06	inferred	0.08151	0.00139439	25.6061
rs76779974	G	C	0.0774888	0.0171877	class.Coriobacteriia.id.809	TRUE	6.53e-06	inferred	0.1123	0.00119716	21.9799
rs80046645	G	C	0.25584	0.0561995	class.Coriobacteriia.id.809	TRUE	5.31e-06	inferred	0.04076	0.00511832	94.3427
rs1816223	G	A	-0.0586265	0.0129006	class.Coriobacteriia.id.809	TRUE	5.51e-06	inferred	0.7893	0.00114321	20.9881
rs67561917	G	A	-0.0714367	0.0154113	class.Coriobacteriia.id.809	TRUE	3.56e-06	inferred	0.1421	0.00124424	22.8453
rs3025411	G	A	0.0926543	0.0209468	class.Coriobacteriia.id.809	TRUE	9.72e-06	inferred	0.1044	0.00160537	29.4866
rs11656361	C	A	0.0773006	0.017553	class.Coriobacteriia.id.809	TRUE	1.06e-05	inferred	0.1292	0.00134455	24.6895
rs1397793	A	G	-0.0498855	0.0112446	class.Coriobacteriia.id.809	TRUE	9.15e-06	inferred	0.6143	0.00117926	21.6507
rs11073596	G	T	0.0510212	0.0114339	class.Coriobacteriia.id.809	TRUE	8.11e-06	inferred	0.66	0.0011683	21.4494
rs2442778	A	G	-0.116408	0.0258545	class.Coriobacteriia.id.809	TRUE	6.72e-06	inferred	0.9543	0.00118195	21.7003
rs62448869	A	T	-0.0486059	0.0108982	class.Coriobacteriia.id.809	TRUE	8.2e-06	inferred	0.4602	0.00117378	21.5501
rs13307134	T	C	0.0565686	0.0126265	class.Coriobacteriia.id.809	TRUE	7.46e-06	inferred	0.7644	0.0011526	21.1607
rs12974142	A	G	0.0789796	0.0177205	class.Coriobacteriia.id.809	TRUE	8.31e-06	inferred	0.1083	0.00120478	22.1199
rs8010111	A	G	-0.103377	0.0229286	class.Coriobacteriia.id.809	TRUE	6.52e-06	inferred	0.9354	0.00129154	23.7148
rs6058181	T	C	0.0825716	0.0165958	class.Deltaproteobacteria.id.3087	TRUE	6.51e-07	inferred	0.1233	0.00147403	27.0706
rs4506934	T	C	-0.0936514	0.02012	class.Deltaproteobacteria.id.3087	TRUE	3.25e-06	inferred	0.1123	0.00174866	32.123
rs17791387	G	A	-0.0735881	0.0154246	class.Deltaproteobacteria.id.3087	TRUE	1.83e-06	inferred	0.1412	0.00131332	24.1154
rs2838334	A	G	0.0561722	0.0124124	class.Deltaproteobacteria.id.3087	TRUE	6.03e-06	inferred	0.3231	0.00138017	25.3446
rs9928243	A	C	-0.0538457	0.0117718	class.Deltaproteobacteria.id.3087	TRUE	4.78e-06	inferred	0.4254	0.00141741	26.0294
rs11599763	C	T	-0.0544219	0.0117397	class.Deltaproteobacteria.id.3087	TRUE	3.56e-06	inferred	0.6103	0.00140881	25.8711
rs112381107	T	C	0.206594	0.0456908	class.Deltaproteobacteria.id.3087	TRUE	6.14e-06	inferred	0.04771	0.00387833	71.3977
rs17084793	A	G	-0.0710762	0.015953	class.Deltaproteobacteria.id.3087	TRUE	8.38e-06	inferred	0.161	0.00136479	25.0617
rs2692012	G	A	0.110335	0.0253336	class.Deltaproteobacteria.id.3087	TRUE	1.33e-05	inferred	0.9364	0.00145002	26.6291
rs62020470	G	A	-0.0585411	0.0129358	class.Deltaproteobacteria.id.3087	TRUE	6.03e-06	inferred	0.2594	0.00131676	24.1785
rs16851319	C	G	-0.0705516	0.0150849	class.Deltaproteobacteria.id.3087	TRUE	2.91e-06	inferred	0.1869	0.00151285	27.7847
rs7936267	G	A	-0.0560975	0.0123206	class.Deltaproteobacteria.id.3087	TRUE	5.29e-06	inferred	0.333	0.00139794	25.6712
rs3935584	T	C	-0.0523485	0.011566	class.Deltaproteobacteria.id.3087	TRUE	6.01e-06	inferred	0.496	0.00137009	25.1592
rs55744759	G	A	-0.0779693	0.0170738	class.Deltaproteobacteria.id.3087	TRUE	4.96e-06	inferred	0.1163	0.00124957	22.9434
rs62504403	T	C	0.0681159	0.0127883	class.Erysipelotrichia.id.2147	TRUE	1e-07	inferred	0.2356	0.00167118	30.6974
rs7234058	C	T	-0.0945759	0.0194091	class.Erysipelotrichia.id.2147	TRUE	1.1e-06	inferred	0.09742	0.00157299	28.8909
rs17530232	G	A	0.10305	0.0224648	class.Erysipelotrichia.id.2147	TRUE	4.49e-06	inferred	0.07654	0.00150118	27.57
rs2300774	A	G	0.0524152	0.0106784	class.Erysipelotrichia.id.2147	TRUE	9.18e-07	inferred	0.5924	0.00132676	24.3625
rs35161940	C	T	-0.0806041	0.0167641	class.Erysipelotrichia.id.2147	TRUE	1.52e-06	inferred	0.1272	0.0014426	26.4926
rs10781552	T	C	-0.0552212	0.0116074	class.Erysipelotrichia.id.2147	TRUE	1.96e-06	inferred	0.3121	0.00130937	24.0426
rs8003149	T	C	0.0538798	0.0116888	class.Erysipelotrichia.id.2147	TRUE	4.04e-06	inferred	0.2823	0.00117635	21.5972
rs4078432	T	C	-0.0608929	0.0133764	class.Erysipelotrichia.id.2147	TRUE	5.31e-06	inferred	0.8191	0.00109885	20.1729
rs56970041	G	T	0.0724144	0.0164471	class.Erysipelotrichia.id.2147	TRUE	1.07e-05	inferred	0.1113	0.00103736	19.0429
rs921306	C	T	0.0493866	0.0109127	class.Erysipelotrichia.id.2147	TRUE	6.02e-06	inferred	0.4046	0.00117512	21.5747
rs7826267	G	T	-0.0839071	0.0199131	class.Erysipelotrichia.id.2147	TRUE	2.51e-05	inferred	0.9254	0.000972067	17.8431
rs1884466	T	C	-0.0475363	0.0106939	class.Erysipelotrichia.id.2147	TRUE	8.78e-06	inferred	0.4513	0.00111913	20.5457
rs290833	G	T	-0.0497374	0.0111376	class.Erysipelotrichia.id.2147	TRUE	7.98e-06	inferred	0.3688	0.00115174	21.1449
rs6706173	C	A	0.074251	0.0146392	class.Gammaproteobacteria.id.3303	TRUE	3.94e-07	inferred	0.1501	0.00140664	25.8313
rs11181912	A	G	-0.0579153	0.0118796	class.Gammaproteobacteria.id.3303	TRUE	1.09e-06	inferred	0.3449	0.00151571	27.8373
rs79795896	G	A	-0.15921	0.0351373	class.Gammaproteobacteria.id.3303	TRUE	5.87e-06	inferred	0.05368	0.00257526	47.347
rs2234691	C	T	0.0762905	0.0171962	class.Gammaproteobacteria.id.3303	TRUE	9.14e-06	inferred	0.8459	0.00151738	27.8679
rs6469506	A	T	0.0541424	0.0116333	class.Gammaproteobacteria.id.3303	TRUE	3.25e-06	inferred	0.3907	0.00139566	25.6294
rs12404135	G	A	-0.0788843	0.0172415	class.Gammaproteobacteria.id.3303	TRUE	4.76e-06	inferred	0.1173	0.00128861	23.661
rs9973122	A	T	0.0740614	0.0162596	class.Gammaproteobacteria.id.3303	TRUE	5.24e-06	inferred	0.8579	0.00133735	24.5571
rs9494710	T	C	-0.0549673	0.0120924	class.Gammaproteobacteria.id.3303	TRUE	5.48e-06	inferred	0.3757	0.00141734	26.028
rs75101789	T	C	0.0729012	0.0163003	class.Gammaproteobacteria.id.3303	TRUE	7.73e-06	inferred	0.1561	0.00140021	25.7131
rs2825714	G	A	-0.13741	0.0289246	class.Lentisphaeria.id.2250	TRUE	2.03e-06	inferred	0.1571	0.00500057	92.1614
rs17114848	A	G	0.152377	0.0324332	class.Lentisphaeria.id.2250	TRUE	2.62e-06	inferred	0.1093	0.00452085	83.2798
rs77599476	G	A	0.230292	0.0480168	class.Lentisphaeria.id.2250	TRUE	1.62e-06	inferred	0.06561	0.00650257	120.025
rs11770843	T	C	0.109431	0.0234879	class.Lentisphaeria.id.2250	TRUE	3.18e-06	inferred	0.2594	0.00460112	84.7654
rs72640280	G	A	0.220207	0.0486196	class.Lentisphaeria.id.2250	TRUE	5.92e-06	inferred	0.05368	0.00492655	90.7903
rs62570196	T	C	-0.21635	0.0439866	class.Lentisphaeria.id.2250	TRUE	8.72e-07	inferred	0.06859	0.00598064	110.333
rs2731834	G	C	0.109438	0.023693	class.Lentisphaeria.id.2250	TRUE	3.86e-06	inferred	0.7763	0.00415969	76.5989
rs2031282	G	A	0.122369	0.0270329	class.Lentisphaeria.id.2250	TRUE	5.99e-06	inferred	0.17	0.00422568	77.8193
rs1002941	A	G	0.105025	0.0233484	class.Lentisphaeria.id.2250	TRUE	6.85e-06	inferred	0.7207	0.00444059	81.7948
rs73113483	A	T	-0.131217	0.0288713	class.Lentisphaeria.id.2250	TRUE	5.5e-06	inferred	0.1233	0.00372241	68.5166
rs9864379	C	T	-0.159735	0.0292553	class.Melainabacteria.id.1589	TRUE	4.76e-08	inferred	0.1133	0.00512666	94.4971
rs11150282	C	T	0.0989488	0.0196972	class.Melainabacteria.id.1589	TRUE	5.07e-07	inferred	0.3211	0.00426871	78.6152
rs16851659	C	G	-0.0896103	0.0186432	class.Melainabacteria.id.1589	TRUE	1.54e-06	inferred	0.3887	0.00381606	70.247
rs73074665	T	A	0.166216	0.0355728	class.Melainabacteria.id.1589	TRUE	2.97e-06	inferred	0.08549	0.00431994	79.5628
rs4129395	A	G	0.0896187	0.0185106	class.Melainabacteria.id.1589	TRUE	1.29e-06	inferred	0.4264	0.00392874	72.3294
rs79790072	C	T	0.226722	0.0487841	class.Melainabacteria.id.1589	TRUE	3.36e-06	inferred	0.05666	0.00549492	101.323
rs10738747	A	G	0.0814624	0.0184409	class.Melainabacteria.id.1589	TRUE	9.99e-06	inferred	0.504	0.00331785	61.0453
rs1221147	A	T	0.123968	0.0278958	class.Melainabacteria.id.1589	TRUE	8.83e-06	inferred	0.8439	0.00404896	74.5517
rs113884518	C	T	-0.205352	0.0454982	class.Melainabacteria.id.1589	TRUE	6.38e-06	inferred	0.04871	0.00390804	71.9468
rs789069	C	A	-0.103539	0.0234287	class.Melainabacteria.id.1589	TRUE	9.9e-06	inferred	0.172	0.00305351	56.1667
rs367480	A	G	-0.083758	0.0185796	class.Melainabacteria.id.1589	TRUE	6.54e-06	inferred	0.5726	0.00343374	63.185
rs28678345	C	T	0.214848	0.0470878	class.Melainabacteria.id.1589	TRUE	5.05e-06	inferred	0.04672	0.00411166	75.711
rs10148250	A	G	0.0861928	0.0193381	class.Melainabacteria.id.1589	TRUE	8.31e-06	inferred	0.5437	0.00368623	67.8481
rs10202904	G	T	-0.121754	0.0235357	class.Methanobacteria.id.119	TRUE	2.3e-07	inferred	0.5328	0.00738007	136.342
rs73457410	G	A	0.21534	0.0436695	class.Methanobacteria.id.119	TRUE	8.18e-07	inferred	0.0666	0.00576528	106.337
rs62241835	T	G	-0.203385	0.0417931	class.Methanobacteria.id.119	TRUE	1.14e-06	inferred	0.09145	0.00687389	126.926
rs894996	A	C	0.216999	0.0449076	class.Methanobacteria.id.119	TRUE	1.35e-06	inferred	0.07157	0.00625786	115.479
rs75208022	T	C	-0.227245	0.048763	class.Methanobacteria.id.119	TRUE	3.16e-06	inferred	0.07654	0.00730002	134.852
rs12825290	G	C	-0.216781	0.0493496	class.Methanobacteria.id.119	TRUE	1.12e-05	inferred	0.06064	0.00535382	98.7069
rs56131665	A	G	0.178661	0.039298	class.Methanobacteria.id.119	TRUE	5.46e-06	inferred	0.09344	0.00540779	99.7073
rs11018665	T	A	0.111465	0.0250516	class.Methanobacteria.id.119	TRUE	8.61e-06	inferred	0.341	0.00558405	102.975
rs4257531	A	G	0.164498	0.0364959	class.Methanobacteria.id.119	TRUE	6.57e-06	inferred	0.1143	0.00547881	101.024
rs6508769	C	T	0.153519	0.0344519	class.Methanobacteria.id.119	TRUE	8.35e-06	inferred	0.835	0.0064942	119.869
rs73068003	T	G	-0.15814	0.0351803	class.Methanobacteria.id.119	TRUE	6.95e-06	inferred	0.1223	0.00536893	98.987
rs10424197	A	G	-0.111274	0.0247517	class.Methanobacteria.id.119	TRUE	6.94e-06	inferred	0.675	0.00543258	100.167
rs74603314	C	T	0.221639	0.0462918	class.Mollicutes.id.3920	TRUE	1.69e-06	inferred	0.04573	0.00428742	78.9612
rs10108398	A	G	0.0769142	0.0153953	class.Mollicutes.id.3920	TRUE	5.85e-07	inferred	0.2913	0.00244257	44.9014
rs67374027	T	A	0.0752392	0.0154766	class.Mollicutes.id.3920	TRUE	1.17e-06	inferred	0.2425	0.00207976	38.2181
rs72901605	C	T	-0.0841852	0.0178119	class.Mollicutes.id.3920	TRUE	2.29e-06	inferred	0.1859	0.00214516	39.4225
rs3768491	G	A	-0.0681052	0.0149061	class.Mollicutes.id.3920	TRUE	4.9e-06	inferred	0.7137	0.00189552	34.826
rs17214486	A	C	0.06099	0.0135623	class.Mollicutes.id.3920	TRUE	6.89e-06	inferred	0.4016	0.00178785	32.8444
rs12566890	G	T	-0.101147	0.0230978	class.Mollicutes.id.3920	TRUE	1.19e-05	inferred	0.09543	0.0017663	32.4477
rs78169027	G	A	-0.108283	0.0237289	class.Mollicutes.id.3920	TRUE	5.03e-06	inferred	0.1083	0.00226463	41.6231
rs4885016	C	T	-0.0819606	0.0181628	class.Mollicutes.id.3920	TRUE	6.41e-06	inferred	0.8429	0.00177907	32.6827
rs28537087	A	G	0.0820873	0.0188312	class.Mollicutes.id.3920	TRUE	1.31e-05	inferred	0.164	0.0018477	33.9459
rs2464826	C	A	0.0944239	0.0211806	class.Mollicutes.id.3920	TRUE	8.27e-06	inferred	0.1262	0.00196637	36.1304
rs6043847	C	T	-0.114937	0.0248606	class.Mollicutes.id.3920	TRUE	3.78e-06	inferred	0.06958	0.00171047	31.4203
rs1643968	C	T	-0.0565284	0.0112298	class.Negativicutes.id.2164	TRUE	4.81e-07	inferred	0.2803	0.00128925	23.6729
rs60274479	C	T	-0.0659623	0.0134137	class.Negativicutes.id.2164	TRUE	8.76e-07	inferred	0.2227	0.00150637	27.6654
rs13086907	A	G	0.0625312	0.0131735	class.Negativicutes.id.2164	TRUE	2.07e-06	inferred	0.1998	0.00125031	22.9569
rs73232831	A	G	-0.151829	0.0314932	class.Negativicutes.id.2164	TRUE	1.43e-06	inferred	0.06362	0.00274653	50.5046
rs71405394	A	G	-0.114178	0.02405	class.Negativicutes.id.2164	TRUE	2.06e-06	inferred	0.05169	0.00127806	23.467
rs61249479	C	A	0.0777075	0.0168628	class.Negativicutes.id.2164	TRUE	4.06e-06	inferred	0.08748	0.000964067	17.6961
rs1447205	C	G	-0.0502053	0.0108382	class.Negativicutes.id.2164	TRUE	3.62e-06	inferred	0.6382	0.00116401	21.3704
rs4722181	G	T	0.0501306	0.0105798	class.Negativicutes.id.2164	TRUE	2.15e-06	inferred	0.4761	0.00125367	23.0186
rs9423647	A	G	0.047817	0.0105282	class.Negativicutes.id.2164	TRUE	5.58e-06	inferred	0.5149	0.00114222	20.97
rs2834062	G	A	0.0489057	0.0108842	class.Negativicutes.id.2164	TRUE	7.01e-06	inferred	0.3648	0.00110845	20.3492
rs10787507	C	G	-0.0545098	0.0127038	class.Negativicutes.id.2164	TRUE	1.78e-05	inferred	0.7922	0.00097827	17.9571
rs1649999	G	A	0.0748989	0.0166458	class.Negativicutes.id.2164	TRUE	6.81e-06	inferred	0.09742	0.000986539	18.109
rs1135612	A	G	0.0529785	0.0119177	class.Negativicutes.id.2164	TRUE	8.77e-06	inferred	0.2445	0.00103691	19.0347
rs11729256	C	T	0.0749798	0.0150177	class.Verrucomicrobiae.id.4029	TRUE	5.95e-07	inferred	0.2386	0.00204269	37.5355
rs4936098	G	A	0.0648843	0.0135928	class.Verrucomicrobiae.id.4029	TRUE	1.81e-06	inferred	0.66	0.00188943	34.714
rs9349825	G	A	-0.0704036	0.0147128	class.Verrucomicrobiae.id.4029	TRUE	1.71e-06	inferred	0.2793	0.00199547	36.6661
rs74542928	C	T	0.112164	0.0236422	class.Verrucomicrobiae.id.4029	TRUE	2.09e-06	inferred	0.07853	0.00182075	33.4499
rs2602429	T	C	0.0746844	0.0156194	class.Verrucomicrobiae.id.4029	TRUE	1.74e-06	inferred	0.7783	0.00192488	35.3665
rs4242783	A	G	0.0689292	0.0147693	class.Verrucomicrobiae.id.4029	TRUE	3.06e-06	inferred	0.7127	0.00194571	35.7501
rs11184341	C	G	0.0655342	0.0142231	class.Verrucomicrobiae.id.4029	TRUE	4.07e-06	inferred	0.7217	0.00172519	31.6911
rs61779207	A	G	-0.0758309	0.0167762	class.Verrucomicrobiae.id.4029	TRUE	6.18e-06	inferred	0.1779	0.00168199	30.8962
rs117107102	G	A	0.204683	0.0431573	class.Verrucomicrobiae.id.4029	TRUE	2.11e-06	inferred	0.04473	0.00358029	65.8912
rs12908520	A	G	0.0618926	0.0130946	class.Verrucomicrobiae.id.4029	TRUE	2.28e-06	inferred	0.4563	0.00190071	34.9217
rs111862613	C	T	0.090699	0.0196746	class.Verrucomicrobiae.id.4029	TRUE	4.03e-06	inferred	0.166	0.00227776	41.865
rs941682	A	G	-0.0631436	0.0143767	class.Verrucomicrobiae.id.4029	TRUE	1.12e-05	inferred	0.3111	0.00170901	31.3935
rs6923842	C	T	-0.0796106	0.0169192	family.Acidaminococcaceae.id.2166	TRUE	2.53e-06	inferred	0.169	0.00178016	32.7028
rs6589457	G	A	0.165911	0.0349516	family.Acidaminococcaceae.id.2166	TRUE	2.07e-06	inferred	0.9453	0.00284667	52.3513
rs2933324	G	A	-0.0662557	0.0140257	family.Acidaminococcaceae.id.2166	TRUE	2.31e-06	inferred	0.7465	0.00166144	30.5182
rs262812	C	T	-0.065675	0.0142257	family.Acidaminococcaceae.id.2166	TRUE	3.9e-06	inferred	0.2664	0.00168587	30.9677
rs74540770	A	G	-0.108969	0.0243533	family.Acidaminococcaceae.id.2166	TRUE	7.66e-06	inferred	0.06461	0.00143526	26.3575
rs6427992	C	G	-0.0595857	0.01296	family.Acidaminococcaceae.id.2166	TRUE	4.27e-06	inferred	0.6074	0.00169332	31.1047
rs78702810	C	T	-0.143755	0.0323244	family.Acidaminococcaceae.id.2166	TRUE	8.7e-06	inferred	0.04672	0.00184077	33.8184
rs35011108	G	A	0.241826	0.0503796	family.Actinomycetaceae.id.421	TRUE	1.59e-06	inferred	0.06362	0.0069676	128.668
rs2889192	T	G	0.0887537	0.0195009	family.Actinomycetaceae.id.421	TRUE	5.33e-06	inferred	0.7932	0.00258426	47.513
rs34583783	T	G	0.123756	0.026427	family.Actinomycetaceae.id.421	TRUE	2.83e-06	inferred	0.1024	0.00281542	51.775
rs58484246	C	T	0.0761407	0.0169007	family.Actinomycetaceae.id.421	TRUE	6.63e-06	inferred	0.326	0.00254766	46.8383
rs4073240	A	G	0.0747546	0.0164684	family.Actinomycetaceae.id.421	TRUE	5.64e-06	inferred	0.3827	0.00264034	48.5468
rs6795673	T	C	0.0538565	0.0105251	family.Bacteroidaceae.id.917	TRUE	3.11e-07	inferred	0.4115	0.00140483	25.798
rs28757219	A	T	0.0818398	0.0170319	family.Bacteroidaceae.id.917	TRUE	1.55e-06	inferred	0.1521	0.00172756	31.7348
rs9507307	T	C	0.0604456	0.0129128	family.Bacteroidaceae.id.917	TRUE	2.85e-06	inferred	0.1899	0.00112415	20.6378
rs66474973	T	G	0.0812515	0.0164479	family.Bacteroidaceae.id.917	TRUE	7.81e-07	inferred	0.1153	0.00134685	24.7318
rs11585893	G	A	-0.0740746	0.0147633	family.Bacteroidaceae.id.917	TRUE	5.24e-07	inferred	0.1481	0.00138456	25.4253
rs495004	G	C	-0.0607475	0.0129865	family.Bacteroidaceae.id.917	TRUE	2.9e-06	inferred	0.2097	0.00122314	22.4575
rs17619981	G	T	0.0880978	0.0187002	family.Bacteroidaceae.id.917	TRUE	2.46e-06	inferred	0.06561	0.000951608	17.4672
rs2023437	C	T	-0.0782324	0.0167634	family.Bacteroidaceae.id.917	TRUE	3.06e-06	inferred	0.1243	0.00133239	24.4659
rs66710942	T	C	0.0488038	0.0107412	family.Bacteroidaceae.id.917	TRUE	5.53e-06	inferred	0.5845	0.00115689	21.2396
rs13207588	G	A	-0.059205	0.0131195	family.Bacteroidaceae.id.917	TRUE	6.4e-06	inferred	0.2326	0.00125135	22.976
rs2366421	A	T	-0.0528153	0.0117124	family.Bacteroidaceae.id.917	TRUE	6.5e-06	inferred	0.2336	0.000998797	18.3343
rs1340391	C	T	-0.0592004	0.0132244	family.Bacteroidaceae.id.917	TRUE	7.58e-06	inferred	0.1918	0.00108654	19.9467
rs738193	C	T	0.0847328	0.0165856	family.BacteroidalesS24.7group.id.11173	TRUE	3.24e-07	inferred	0.3549	0.0032875	60.485
rs941000	T	C	0.0850266	0.0163382	family.BacteroidalesS24.7group.id.11173	TRUE	1.95e-07	inferred	0.5915	0.0034937	64.2922
rs689695	A	C	0.0814578	0.0167057	family.BacteroidalesS24.7group.id.11173	TRUE	1.08e-06	inferred	0.3658	0.00307868	56.6313
rs17043770	A	G	-0.176886	0.0344092	family.BacteroidalesS24.7group.id.11173	TRUE	2.74e-07	inferred	0.06561	0.00383631	70.6212
rs10872669	G	A	-0.123071	0.0275665	family.BacteroidalesS24.7group.id.11173	TRUE	8.03e-06	inferred	0.8926	0.00290402	53.409
rs12748533	T	G	-0.0821108	0.0172701	family.BacteroidalesS24.7group.id.11173	TRUE	1.99e-06	inferred	0.2972	0.00281651	51.795
rs6831034	A	T	-0.0956546	0.0205228	family.BacteroidalesS24.7group.id.11173	TRUE	3.15e-06	inferred	0.1978	0.00290369	53.403
rs61508842	C	T	0.122574	0.0272389	family.BacteroidalesS24.7group.id.11173	TRUE	6.8e-06	inferred	0.1223	0.00322553	59.3412
rs78609301	G	A	-0.0867065	0.0195709	family.BacteroidalesS24.7group.id.11173	TRUE	9.41e-06	inferred	0.2167	0.00255223	46.9226
rs11135366	G	C	0.0842142	0.0183739	family.BacteroidalesS24.7group.id.11173	TRUE	4.58e-06	inferred	0.2863	0.00289826	53.3028
rs7217209	T	C	0.0843019	0.0187308	family.BacteroidalesS24.7group.id.11173	TRUE	6.77e-06	inferred	0.173	0.00203356	37.3673
rs7322849	C	T	0.110676	0.0200996	family.Bifidobacteriaceae.id.433	TRUE	3.66e-08	inferred	0.09642	0.00213436	39.2237
rs76671854	G	C	-0.0892981	0.0183177	family.Bifidobacteriaceae.id.433	TRUE	1.09e-06	inferred	0.1252	0.00174674	32.0877
rs4957061	C	T	0.0569873	0.0116907	family.Bifidobacteriaceae.id.433	TRUE	1.09e-06	inferred	0.4652	0.00161591	29.6805
rs10841473	C	G	-0.0613031	0.0128844	family.Bifidobacteriaceae.id.433	TRUE	1.96e-06	inferred	0.2704	0.00148281	27.2322
rs4567981	A	T	0.0577763	0.0117388	family.Bifidobacteriaceae.id.433	TRUE	8.57e-07	inferred	0.4394	0.00164453	30.2071
rs13020688	A	G	0.0584045	0.0122081	family.Bifidobacteriaceae.id.433	TRUE	1.72e-06	inferred	0.3529	0.00155792	28.6137
rs677208	C	G	0.0728589	0.0164821	family.Bifidobacteriaceae.id.433	TRUE	9.85e-06	inferred	0.83	0.00149804	27.5122
rs12446429	C	T	0.0810099	0.019073	family.Bifidobacteriaceae.id.433	TRUE	2.16e-05	inferred	0.1362	0.00154418	28.3609
rs540489	G	T	-0.0632518	0.013817	family.Bifidobacteriaceae.id.433	TRUE	4.7e-06	inferred	0.2336	0.00143253	26.3075
rs857444	T	C	0.0553965	0.0120669	family.Bifidobacteriaceae.id.433	TRUE	4.42e-06	inferred	0.3608	0.00141546	25.9935
rs10857328	A	T	0.0562	0.0126395	family.Bifidobacteriaceae.id.433	TRUE	8.73e-06	inferred	0.2972	0.00131942	24.2275
rs10831953	A	G	0.0537537	0.0123746	family.Bifidobacteriaceae.id.433	TRUE	1.4e-05	inferred	0.333	0.00128356	23.5683
rs7174549	T	C	0.0551726	0.0124655	family.Bifidobacteriaceae.id.433	TRUE	9.6e-06	inferred	0.6441	0.00139559	25.6281
rs73797465	G	T	-0.0942612	0.0208421	family.Bifidobacteriaceae.id.433	TRUE	6.11e-06	inferred	0.08648	0.00140388	25.7805
rs10496759	C	G	0.0637133	0.0144305	family.Bifidobacteriaceae.id.433	TRUE	1.01e-05	inferred	0.1849	0.0012236	22.4658
rs55888705	G	A	0.053673	0.0120586	family.Bifidobacteriaceae.id.433	TRUE	8.55e-06	inferred	0.3867	0.00136643	25.0919
rs6899771	G	A	-0.0914312	0.0202604	family.Bifidobacteriaceae.id.433	TRUE	6.4e-06	inferred	0.09543	0.00144326	26.5048
rs62573205	A	G	-0.0654804	0.0133503	family.Christensenellaceae.id.1866	TRUE	9.35e-07	inferred	0.1918	0.00132929	24.409
rs870002	T	C	0.0488951	0.0109817	family.Christensenellaceae.id.1866	TRUE	8.49e-06	inferred	0.504	0.00119529	21.9455
rs12657403	G	A	0.078108	0.0171887	family.Christensenellaceae.id.1866	TRUE	5.52e-06	inferred	0.1064	0.00116013	21.2991
rs117186816	A	G	-0.206476	0.0436362	family.Christensenellaceae.id.1866	TRUE	2.23e-06	inferred	0.06461	0.005153	94.9851
rs5763231	T	C	-0.0682036	0.0149492	family.Christensenellaceae.id.1866	TRUE	5.06e-06	inferred	0.1461	0.00116065	21.3088
rs4076564	A	G	-0.188623	0.039209	family.Christensenellaceae.id.1866	TRUE	1.5e-06	inferred	0.03877	0.00265182	48.7583
rs4805124	G	C	0.0486508	0.0109067	family.Christensenellaceae.id.1866	TRUE	8.17e-06	inferred	0.5099	0.00118298	21.7193
rs72706624	T	G	0.0882626	0.0197575	family.Christensenellaceae.id.1866	TRUE	7.92e-06	inferred	0.1014	0.00141967	26.0709
rs77867022	T	G	-0.160443	0.0379589	family.Christensenellaceae.id.1866	TRUE	2.37e-05	inferred	0.02584	0.00129597	23.7964
rs7211194	T	C	0.0492094	0.0110916	family.Christensenellaceae.id.1866	TRUE	9.14e-06	inferred	0.4314	0.00118799	21.8113
rs892686	G	A	0.0506107	0.0109651	family.Christensenellaceae.id.1866	TRUE	3.92e-06	inferred	0.4513	0.00126857	23.2926
rs12380890	G	A	-0.0503972	0.0111047	family.Christensenellaceae.id.1866	TRUE	5.67e-06	inferred	0.5726	0.00124317	22.8255
rs12186080	A	G	0.0748236	0.016246	family.Clostridiaceae1.id.1869	TRUE	4.11e-06	inferred	0.161	0.0015125	27.7782
rs2795528	A	G	-0.180969	0.0390911	family.Clostridiaceae1.id.1869	TRUE	3.67e-06	inferred	0.04871	0.00303507	55.8266
rs550843	C	T	-0.0734787	0.0168383	family.Clostridiaceae1.id.1869	TRUE	1.28e-05	inferred	0.1491	0.00136996	25.1568
rs12341505	A	G	0.0814503	0.0179338	family.Clostridiaceae1.id.1869	TRUE	5.58e-06	inferred	0.1113	0.0013124	24.0984
rs4723021	C	T	-0.106376	0.0241944	family.Clostridiaceae1.id.1869	TRUE	1.1e-05	inferred	0.05765	0.00122951	22.5744
rs881532	G	A	-0.0533035	0.0119011	family.Clostridiaceae1.id.1869	TRUE	7.5e-06	inferred	0.5229	0.00141765	26.0338
rs2817172	T	C	0.0563367	0.012392	family.Clostridiaceae1.id.1869	TRUE	5.46e-06	inferred	0.4125	0.00153831	28.253
rs10875374	T	C	-0.0536759	0.0119436	family.Clostridiaceae1.id.1869	TRUE	6.99e-06	inferred	0.5517	0.00142515	26.1717
rs12490337	G	C	-0.0616944	0.013693	family.Clostridiaceae1.id.1869	TRUE	6.62e-06	inferred	0.2455	0.00141004	25.8938
rs62397761	G	A	0.0615805	0.0136198	family.Clostridiaceae1.id.1869	TRUE	6.14e-06	inferred	0.2863	0.00154972	28.4628
rs56188186	G	A	0.0967774	0.0217471	family.Clostridiaceae1.id.1869	TRUE	8.58e-06	inferred	0.07555	0.00130826	24.0224
rs55682560	T	C	-0.131519	0.0261319	family.ClostridialesvadinBB60group.id.11286	TRUE	4.83e-07	inferred	0.06958	0.00223961	41.1622
rs9979874	C	G	-0.0738925	0.0150911	family.ClostridialesvadinBB60group.id.11286	TRUE	9.76e-07	inferred	0.2873	0.002236	41.0957
rs28691777	T	C	0.137134	0.0266996	family.ClostridialesvadinBB60group.id.11286	TRUE	2.8e-07	inferred	0.07157	0.00249919	45.9449
rs6588624	A	G	-0.0662317	0.0138147	family.ClostridialesvadinBB60group.id.11286	TRUE	1.63e-06	inferred	0.5288	0.00218604	40.1754
rs7538034	G	T	-0.078598	0.0165982	family.ClostridialesvadinBB60group.id.11286	TRUE	2.19e-06	inferred	0.2078	0.00203392	37.374
rs66714985	C	A	0.116908	0.0252447	family.ClostridialesvadinBB60group.id.11286	TRUE	3.64e-06	inferred	0.08449	0.00211439	38.8559
rs118104867	T	C	0.214464	0.0455098	family.ClostridialesvadinBB60group.id.11286	TRUE	2.45e-06	inferred	0.04871	0.00426255	78.5012
rs2191834	T	G	0.0746375	0.0159136	family.ClostridialesvadinBB60group.id.11286	TRUE	2.73e-06	inferred	0.7604	0.00202989	37.2999
rs7725895	G	A	-0.116224	0.0240367	family.ClostridialesvadinBB60group.id.11286	TRUE	1.33e-06	inferred	0.08946	0.00220063	40.4442
rs7226487	G	A	-0.0643682	0.0138701	family.ClostridialesvadinBB60group.id.11286	TRUE	3.47e-06	inferred	0.4761	0.0020669	37.9814
rs10517600	G	T	0.0626993	0.0139364	family.ClostridialesvadinBB60group.id.11286	TRUE	6.83e-06	inferred	0.4642	0.00195552	35.9307
rs17121075	A	G	0.0769254	0.0172234	family.ClostridialesvadinBB60group.id.11286	TRUE	7.96e-06	inferred	0.168	0.00165426	30.386
rs10904722	T	C	-0.0672314	0.0147123	family.ClostridialesvadinBB60group.id.11286	TRUE	4.88e-06	inferred	0.2813	0.00182764	33.5767
rs6755871	G	C	-0.0613825	0.0138976	family.ClostridialesvadinBB60group.id.11286	TRUE	1e-05	inferred	0.493	0.00188353	34.6054
rs34088226	G	A	-0.117807	0.026924	family.ClostridialesvadinBB60group.id.11286	TRUE	1.21e-05	inferred	0.07058	0.00182081	33.451
rs13409132	G	A	-0.165419	0.0352154	family.ClostridialesvadinBB60group.id.11286	TRUE	2.64e-06	inferred	0.04473	0.00233843	42.9826
rs989682	G	A	0.070194	0.0155364	family.ClostridialesvadinBB60group.id.11286	TRUE	6.24e-06	inferred	0.2823	0.00199657	36.6863
rs719099	G	A	0.0778402	0.0155815	family.Coriobacteriaceae.id.811	TRUE	5.86e-07	inferred	0.1362	0.0014257	26.1818
rs240104	C	T	-0.0603429	0.0126849	family.Coriobacteriaceae.id.811	TRUE	1.96e-06	inferred	0.2445	0.00134523	24.702
rs11250875	C	T	0.06075	0.0130939	family.Coriobacteriaceae.id.811	TRUE	3.49e-06	inferred	0.2087	0.00121895	22.3804
rs34739816	T	G	0.0965017	0.0207666	family.Coriobacteriaceae.id.811	TRUE	3.37e-06	inferred	0.08151	0.00139439	25.6061
rs76779974	G	C	0.0774888	0.0171877	family.Coriobacteriaceae.id.811	TRUE	6.53e-06	inferred	0.1123	0.00119716	21.9799
rs80046645	G	C	0.25584	0.0561995	family.Coriobacteriaceae.id.811	TRUE	5.31e-06	inferred	0.04076	0.00511832	94.3427
rs1816223	G	A	-0.0586265	0.0129006	family.Coriobacteriaceae.id.811	TRUE	5.51e-06	inferred	0.7893	0.00114321	20.9881
rs67561917	G	A	-0.0714367	0.0154113	family.Coriobacteriaceae.id.811	TRUE	3.56e-06	inferred	0.1421	0.00124424	22.8453
rs3025411	G	A	0.0926543	0.0209468	family.Coriobacteriaceae.id.811	TRUE	9.72e-06	inferred	0.1044	0.00160537	29.4866
rs11656361	C	A	0.0773006	0.017553	family.Coriobacteriaceae.id.811	TRUE	1.06e-05	inferred	0.1292	0.00134455	24.6895
rs1397793	A	G	-0.0498855	0.0112446	family.Coriobacteriaceae.id.811	TRUE	9.15e-06	inferred	0.6143	0.00117926	21.6507
rs11073596	G	T	0.0510212	0.0114339	family.Coriobacteriaceae.id.811	TRUE	8.11e-06	inferred	0.66	0.0011683	21.4494
rs2442778	A	G	-0.116408	0.0258545	family.Coriobacteriaceae.id.811	TRUE	6.72e-06	inferred	0.9543	0.00118195	21.7003
rs62448869	A	T	-0.0486059	0.0108982	family.Coriobacteriaceae.id.811	TRUE	8.2e-06	inferred	0.4602	0.00117378	21.5501
rs13307134	T	C	0.0565686	0.0126265	family.Coriobacteriaceae.id.811	TRUE	7.46e-06	inferred	0.7644	0.0011526	21.1607
rs12974142	A	G	0.0789796	0.0177205	family.Coriobacteriaceae.id.811	TRUE	8.31e-06	inferred	0.1083	0.00120478	22.1199
rs8010111	A	G	-0.103377	0.0229286	family.Coriobacteriaceae.id.811	TRUE	6.52e-06	inferred	0.9354	0.00129154	23.7148
rs4677103	G	A	0.0977203	0.0197033	family.Defluviitaleaceae.id.1924	TRUE	7.06e-07	inferred	0.171	0.00270739	49.7829
rs2357086	C	T	-0.111566	0.0218162	family.Defluviitaleaceae.id.1924	TRUE	3.16e-07	inferred	0.171	0.00352894	64.9429
rs55658617	C	T	0.177314	0.0361844	family.Defluviitaleaceae.id.1924	TRUE	9.57e-07	inferred	0.06958	0.00407081	74.9556
rs9725395	G	A	-0.138357	0.0295185	family.Defluviitaleaceae.id.1924	TRUE	2.77e-06	inferred	0.08748	0.0030562	56.2163
rs17051335	T	C	-0.134314	0.0292201	family.Defluviitaleaceae.id.1924	TRUE	4.29e-06	inferred	0.07952	0.00264095	48.558
rs112893842	C	T	0.110761	0.0232545	family.Defluviitaleaceae.id.1924	TRUE	1.91e-06	inferred	0.09742	0.00215744	39.6488
rs28696126	T	A	-0.107106	0.0238173	family.Defluviitaleaceae.id.1924	TRUE	6.89e-06	inferred	0.8082	0.00355654	65.4526
rs1582238	C	T	0.0801923	0.0167061	family.Defluviitaleaceae.id.1924	TRUE	1.59e-06	inferred	0.6282	0.00300402	55.2537
rs1908593	C	T	0.070223	0.0156601	family.Defluviitaleaceae.id.1924	TRUE	7.32e-06	inferred	0.5378	0.00245154	45.0668
rs9608282	G	T	0.139014	0.0299429	family.Defluviitaleaceae.id.1924	TRUE	3.44e-06	inferred	0.06561	0.00236943	43.5537
rs4344384	T	G	0.0708803	0.0156121	family.Defluviitaleaceae.id.1924	TRUE	5.62e-06	inferred	0.5258	0.00250532	46.058
rs540220	C	T	-0.123954	0.0289814	family.Defluviitaleaceae.id.1924	TRUE	1.89e-05	inferred	0.9404	0.00172229	31.6379
rs6058181	T	C	0.0834742	0.0166111	family.Desulfovibrionaceae.id.3169	TRUE	5.03e-07	inferred	0.1233	0.00150643	27.6666
rs4506934	T	C	-0.0943381	0.020138	family.Desulfovibrionaceae.id.3169	TRUE	2.81e-06	inferred	0.1123	0.00177439	32.5967
rs2692012	G	A	0.114231	0.0253568	family.Desulfovibrionaceae.id.3169	TRUE	6.64e-06	inferred	0.9364	0.00155422	28.5457
rs11599763	C	T	-0.0555931	0.0117493	family.Desulfovibrionaceae.id.3169	TRUE	2.23e-06	inferred	0.6103	0.00147009	26.9983
rs2838334	A	G	0.0571419	0.012423	family.Desulfovibrionaceae.id.3169	TRUE	4.23e-06	inferred	0.3231	0.00142824	26.2285
rs112381107	T	C	0.211435	0.0456962	family.Desulfovibrionaceae.id.3169	TRUE	3.71e-06	inferred	0.04771	0.00406222	74.7969
rs16851319	C	G	-0.0732697	0.0150964	family.Desulfovibrionaceae.id.3169	TRUE	1.21e-06	inferred	0.1869	0.00163167	29.9704
rs17791387	G	A	-0.0729251	0.0154381	family.Desulfovibrionaceae.id.3169	TRUE	2.32e-06	inferred	0.1412	0.00128976	23.6822
rs9928243	A	C	-0.0541732	0.0117819	family.Desulfovibrionaceae.id.3169	TRUE	4.27e-06	inferred	0.4254	0.0014347	26.3474
rs7164160	T	A	-0.0574455	0.0129468	family.Desulfovibrionaceae.id.3169	TRUE	9.12e-06	inferred	0.2584	0.00126475	23.2223
rs3935584	T	C	-0.0525838	0.0115757	family.Desulfovibrionaceae.id.3169	TRUE	5.56e-06	inferred	0.496	0.00138244	25.3863
rs72647048	C	T	-0.0770089	0.017089	family.Desulfovibrionaceae.id.3169	TRUE	6.6e-06	inferred	0.1163	0.00121898	22.3809
rs78143293	G	A	-0.0848521	0.0170415	family.Enterobacteriaceae.id.3469	TRUE	6.39e-07	inferred	0.1441	0.001776	32.6262
rs111229068	T	A	0.110561	0.0241719	family.Enterobacteriaceae.id.3469	TRUE	4.79e-06	inferred	0.1054	0.00230517	42.3698
rs6092361	G	A	0.060255	0.0129095	family.Enterobacteriaceae.id.3469	TRUE	3.05e-06	inferred	0.3588	0.00167056	30.686
rs504442	G	T	0.084159	0.0189479	family.Enterobacteriaceae.id.3469	TRUE	8.93e-06	inferred	0.1392	0.00169736	31.179
rs80319214	G	C	0.0990404	0.0215877	family.Enterobacteriaceae.id.3469	TRUE	4.48e-06	inferred	0.1153	0.00200115	36.7707
rs11026530	C	T	0.0822408	0.0186379	family.Enterobacteriaceae.id.3469	TRUE	1.02e-05	inferred	0.1342	0.00157172	28.8676
rs79757635	A	C	0.0758597	0.0171286	family.Enterobacteriaceae.id.3469	TRUE	9.47e-06	inferred	0.161	0.00155468	28.554
rs2374343	G	C	0.0584029	0.0126351	family.Enterobacteriaceae.id.3469	TRUE	3.8e-06	inferred	0.3469	0.00154555	28.3862
rs35673018	A	G	0.0899642	0.0202934	family.Enterobacteriaceae.id.3469	TRUE	9.29e-06	inferred	0.09443	0.00138421	25.4188
rs61973590	G	C	-0.0605392	0.0133696	family.Enterobacteriaceae.id.3469	TRUE	5.95e-06	inferred	0.2942	0.00152205	27.9538
rs4792380	T	A	0.115598	0.0257683	family.Enterobacteriaceae.id.3469	TRUE	7.26e-06	inferred	0.05169	0.00131005	24.0551
rs62504403	T	C	0.0681159	0.0127883	family.Erysipelotrichaceae.id.2149	TRUE	1e-07	inferred	0.2356	0.00167118	30.6974
rs7234058	C	T	-0.0945759	0.0194091	family.Erysipelotrichaceae.id.2149	TRUE	1.1e-06	inferred	0.09742	0.00157299	28.8909
rs17530232	G	A	0.10305	0.0224648	family.Erysipelotrichaceae.id.2149	TRUE	4.49e-06	inferred	0.07654	0.00150118	27.57
rs2300774	A	G	0.0524152	0.0106784	family.Erysipelotrichaceae.id.2149	TRUE	9.18e-07	inferred	0.5924	0.00132676	24.3625
rs35161940	C	T	-0.0806041	0.0167641	family.Erysipelotrichaceae.id.2149	TRUE	1.52e-06	inferred	0.1272	0.0014426	26.4926
rs10781552	T	C	-0.0552212	0.0116074	family.Erysipelotrichaceae.id.2149	TRUE	1.96e-06	inferred	0.3121	0.00130937	24.0426
rs8003149	T	C	0.0538798	0.0116888	family.Erysipelotrichaceae.id.2149	TRUE	4.04e-06	inferred	0.2823	0.00117635	21.5972
rs4078432	T	C	-0.0608929	0.0133764	family.Erysipelotrichaceae.id.2149	TRUE	5.31e-06	inferred	0.8191	0.00109885	20.1729
rs56970041	G	T	0.0724144	0.0164471	family.Erysipelotrichaceae.id.2149	TRUE	1.07e-05	inferred	0.1113	0.00103736	19.0429
rs921306	C	T	0.0493866	0.0109127	family.Erysipelotrichaceae.id.2149	TRUE	6.02e-06	inferred	0.4046	0.00117512	21.5747
rs7826267	G	T	-0.0839071	0.0199131	family.Erysipelotrichaceae.id.2149	TRUE	2.51e-05	inferred	0.9254	0.000972067	17.8431
rs1884466	T	C	-0.0475363	0.0106939	family.Erysipelotrichaceae.id.2149	TRUE	8.78e-06	inferred	0.4513	0.00111913	20.5457
rs290833	G	T	-0.0497374	0.0111376	family.Erysipelotrichaceae.id.2149	TRUE	7.98e-06	inferred	0.3688	0.00115174	21.1449
rs2155352	G	A	-0.150538	0.0302319	family.FamilyXI.id.1936	TRUE	6.38e-07	inferred	0.2286	0.00799238	147.745
rs697771	G	A	-0.117677	0.0251491	family.FamilyXI.id.1936	TRUE	2.88e-06	inferred	0.4324	0.0067974	125.504
rs10759623	T	C	-0.162115	0.032151	family.FamilyXI.id.1936	TRUE	4.6e-07	inferred	0.1809	0.00778842	143.945
rs11547158	G	A	-0.177599	0.0372795	family.FamilyXI.id.1936	TRUE	1.9e-06	inferred	0.1203	0.00667594	123.246
rs488164	G	T	0.117998	0.025516	family.FamilyXI.id.1936	TRUE	3.76e-06	inferred	0.6163	0.00658506	121.557
rs3733511	G	A	0.128253	0.0274718	family.FamilyXI.id.1936	TRUE	3.03e-06	inferred	0.2942	0.00683112	126.131
rs6025153	C	G	0.118619	0.0261969	family.FamilyXI.id.1936	TRUE	5.96e-06	inferred	0.6262	0.006587	121.593
rs78222136	C	G	0.224835	0.0511672	family.FamilyXI.id.1936	TRUE	1.11e-05	inferred	0.08052	0.00748518	138.298
rs17379710	C	T	-0.116383	0.0252125	family.FamilyXI.id.1936	TRUE	3.91e-06	inferred	0.4354	0.0066595	122.941
rs2156611	C	T	-0.112486	0.0251099	family.FamilyXI.id.1936	TRUE	7.47e-06	inferred	0.492	0.00632497	116.726
rs6501525	G	A	0.0561559	0.0115587	family.FamilyXIII.id.1957	TRUE	1.18e-06	inferred	0.3857	0.00149434	27.4443
rs118170811	G	A	0.151619	0.0317112	family.FamilyXIII.id.1957	TRUE	1.74e-06	inferred	0.03976	0.00175535	32.2463
rs12643275	T	A	-0.0550907	0.0116474	family.FamilyXIII.id.1957	TRUE	2.25e-06	inferred	0.3499	0.00138074	25.355
rs1999289	T	A	-0.0637366	0.013927	family.FamilyXIII.id.1957	TRUE	4.73e-06	inferred	0.2505	0.00152541	28.0157
rs482905	T	G	0.0596528	0.012717	family.FamilyXIII.id.1957	TRUE	2.72e-06	inferred	0.2495	0.00133264	24.4706
rs3098182	T	G	0.0508511	0.011014	family.FamilyXIII.id.1957	TRUE	3.89e-06	inferred	0.5676	0.00126929	23.3057
rs6797051	T	C	-0.0805984	0.0171364	family.FamilyXIII.id.1957	TRUE	2.56e-06	inferred	0.1173	0.00134522	24.7019
rs66753613	A	G	0.0651136	0.0144251	family.FamilyXIII.id.1957	TRUE	6.36e-06	inferred	0.2048	0.00138095	25.359
rs7514702	C	T	-0.0663236	0.0141626	family.FamilyXIII.id.1957	TRUE	2.83e-06	inferred	0.1769	0.00128099	23.521
rs7076829	A	T	-0.0516394	0.0112313	family.FamilyXIII.id.1957	TRUE	4.27e-06	inferred	0.4205	0.00129961	23.8632
rs10404377	A	C	-0.0503183	0.011165	family.FamilyXIII.id.1957	TRUE	6.58e-06	inferred	0.5775	0.00123555	22.6856
rs4293737	G	A	-0.112091	0.0271305	family.FamilyXIII.id.1957	TRUE	3.6e-05	inferred	0.2266	0.00440385	81.115
rs1887048	A	G	0.0579979	0.0129602	family.FamilyXIII.id.1957	TRUE	7.64e-06	inferred	0.2237	0.00116829	21.4491
rs12904405	G	A	-0.0851896	0.0192688	family.FamilyXIII.id.1957	TRUE	9.82e-06	inferred	0.1024	0.00133409	24.4973
rs9929145	A	G	-0.125721	0.0245233	family.Lachnospiraceae.id.1987	TRUE	2.95e-07	inferred	0.06163	0.00182816	33.5861
rs11755180	G	C	-0.049227	0.0104894	family.Lachnospiraceae.id.1987	TRUE	2.69e-06	inferred	0.5298	0.00120735	22.1671
rs35524804	C	T	-0.0607481	0.0125216	family.Lachnospiraceae.id.1987	TRUE	1.23e-06	inferred	0.2674	0.00144585	26.5524
rs11979110	C	T	-0.0500924	0.0105069	family.Lachnospiraceae.id.1987	TRUE	1.86e-06	inferred	0.4473	0.00124068	22.7799
rs79086868	C	T	0.0776723	0.0164472	family.Lachnospiraceae.id.1987	TRUE	2.33e-06	inferred	0.1093	0.00117467	21.5664
rs112040820	G	A	0.0549584	0.0117086	family.Lachnospiraceae.id.1987	TRUE	2.68e-06	inferred	0.2704	0.00119176	21.8806
rs2159863	G	A	-0.0585831	0.0128742	family.Lachnospiraceae.id.1987	TRUE	5.35e-06	inferred	0.1978	0.00108914	19.9944
rs11139361	C	T	0.0494463	0.0110503	family.Lachnospiraceae.id.1987	TRUE	7.65e-06	inferred	0.6372	0.00113042	20.7531
rs1205443	G	A	0.0501415	0.0112157	family.Lachnospiraceae.id.1987	TRUE	7.8e-06	inferred	0.336	0.00112184	20.5955
rs7359994	C	T	-0.0503142	0.0112482	family.Lachnospiraceae.id.1987	TRUE	7.71e-06	inferred	0.668	0.00112286	20.6142
rs146660815	C	T	-0.215114	0.0476778	family.Lachnospiraceae.id.1987	TRUE	6.43e-06	inferred	0.05467	0.00478299	88.132
rs959845	T	C	-0.0493666	0.0107801	family.Lachnospiraceae.id.1987	TRUE	4.66e-06	inferred	0.5547	0.00120395	22.1046
rs10402491	T	C	0.0661701	0.014851	family.Lachnospiraceae.id.1987	TRUE	8.37e-06	inferred	0.1203	0.00092673	17.0101
rs13005175	G	A	0.0993483	0.0218395	family.Lachnospiraceae.id.1987	TRUE	5.39e-06	inferred	0.9115	0.00159239	29.2479
rs2910921	C	T	0.160302	0.035832	family.Lachnospiraceae.id.1987	TRUE	7.69e-06	inferred	0.9553	0.0021946	40.3331
rs12760724	C	A	-0.0484566	0.0107934	family.Lachnospiraceae.id.1987	TRUE	7.14e-06	inferred	0.3439	0.00105959	19.4514
rs3127230	T	C	-0.0503537	0.0112201	family.Lachnospiraceae.id.1987	TRUE	7.2e-06	inferred	0.334	0.00112801	20.7088
rs11841382	T	G	-0.0718128	0.017462	family.Lachnospiraceae.id.1987	TRUE	3.91e-05	inferred	0.07356	0.000702899	12.8988
rs16861661	A	G	-0.193287	0.0379293	family.Lactobacillaceae.id.1836	TRUE	3.47e-07	inferred	0.0497	0.00352902	64.9444
rs921925	C	A	0.0999419	0.0201687	family.Lactobacillaceae.id.1836	TRUE	7.22e-07	inferred	0.2624	0.00386643	71.1778
rs768253	G	T	-0.0792344	0.0170604	family.Lactobacillaceae.id.1836	TRUE	3.41e-06	inferred	0.3907	0.00298905	54.9775
rs6092149	T	A	-0.0825646	0.0170282	family.Lactobacillaceae.id.1836	TRUE	1.24e-06	inferred	0.4433	0.00336462	61.9087
rs328312	A	T	0.082529	0.0168225	family.Lactobacillaceae.id.1836	TRUE	9.3e-07	inferred	0.4473	0.00336769	61.9653
rs11674854	T	C	-0.0830224	0.0175267	family.Lactobacillaceae.id.1836	TRUE	2.17e-06	inferred	0.4274	0.0033737	62.0763
rs77478751	G	A	-0.219178	0.0473566	family.Lactobacillaceae.id.1836	TRUE	3.69e-06	inferred	0.05368	0.0048806	89.9394
rs74599091	G	A	0.191613	0.0425039	family.Lactobacillaceae.id.1836	TRUE	6.54e-06	inferred	0.03479	0.00246579	45.3294
rs9345899	G	A	-0.124042	0.0278946	family.Lactobacillaceae.id.1836	TRUE	8.72e-06	inferred	0.1312	0.00350768	64.5503
rs7399658	A	G	-0.10457	0.0220312	family.Lactobacillaceae.id.1836	TRUE	2.07e-06	inferred	0.2157	0.00369977	68.0984
rs1530559	A	G	0.0772453	0.0176921	family.Lactobacillaceae.id.1836	TRUE	1.26e-05	inferred	0.5676	0.00292889	53.8677
rs62314653	A	C	0.177082	0.0392269	family.Lactobacillaceae.id.1836	TRUE	6.35e-06	inferred	0.06262	0.00368135	67.7581
rs4428215	A	G	0.12561	0.0230053	family.Oxalobacteraceae.id.2966	TRUE	4.76e-08	inferred	0.2604	0.00607735	112.128
rs1569853	C	T	-0.140043	0.0281704	family.Oxalobacteraceae.id.2966	TRUE	6.65e-07	inferred	0.1382	0.0046716	86.07
rs736744	T	C	0.105642	0.0200648	family.Oxalobacteraceae.id.2966	TRUE	1.4e-07	inferred	0.5845	0.00542073	99.9472
rs6000536	T	C	-0.118383	0.0241355	family.Oxalobacteraceae.id.2966	TRUE	9.35e-07	inferred	0.2107	0.00466137	85.8806
rs36057338	T	G	0.181604	0.0398742	family.Oxalobacteraceae.id.2966	TRUE	5.25e-06	inferred	0.07555	0.0046068	84.8704
rs7993559	A	C	0.0921059	0.0201114	family.Oxalobacteraceae.id.2966	TRUE	4.65e-06	inferred	0.5378	0.00421751	77.6682
rs12002250	C	A	0.196145	0.044523	family.Oxalobacteraceae.id.2966	TRUE	1.06e-05	inferred	0.05964	0.00431537	79.4781
rs111966731	C	T	0.204031	0.0445746	family.Oxalobacteraceae.id.2966	TRUE	4.71e-06	inferred	0.07157	0.00553226	102.015
rs17138946	T	G	-0.189444	0.0430248	family.Oxalobacteraceae.id.2966	TRUE	1.07e-05	inferred	0.04672	0.00319679	58.8108
rs11246212	C	T	0.13607	0.0291797	family.Oxalobacteraceae.id.2966	TRUE	3.11e-06	inferred	0.8748	0.00405574	74.677
rs934049	A	G	0.109751	0.0238636	family.Oxalobacteraceae.id.2966	TRUE	4.24e-06	inferred	0.2276	0.0042351	77.9935
rs12509763	G	C	-0.16332	0.0360823	family.Oxalobacteraceae.id.2966	TRUE	6e-06	inferred	0.1163	0.00548266	101.095
rs561239	G	A	0.105525	0.0236769	family.Oxalobacteraceae.id.2966	TRUE	8.32e-06	inferred	0.2823	0.00451227	83.121
rs62435498	A	C	0.181521	0.0400608	family.Oxalobacteraceae.id.2966	TRUE	5.87e-06	inferred	0.06461	0.0039827	73.3267
rs80330081	C	A	-0.18756	0.0423688	family.Oxalobacteraceae.id.2966	TRUE	9.56e-06	inferred	0.06561	0.00431328	79.4396
rs12191680	G	C	0.102214	0.0197189	family.Pasteurellaceae.id.3689	TRUE	2.18e-07	inferred	0.165	0.00287884	52.9446
rs9382510	T	C	-0.0881865	0.0169965	family.Pasteurellaceae.id.3689	TRUE	2.12e-07	inferred	0.2455	0.00288101	52.9847
rs10840326	G	C	-0.0717634	0.0149229	family.Pasteurellaceae.id.3689	TRUE	1.52e-06	inferred	0.4433	0.00254188	46.7318
rs76022354	T	C	0.24289	0.0500406	family.Pasteurellaceae.id.3689	TRUE	1.21e-06	inferred	0.0328	0.00374316	68.8999
rs72756943	A	G	0.13988	0.0303029	family.Pasteurellaceae.id.3689	TRUE	3.91e-06	inferred	0.08549	0.00305946	56.2766
rs78909003	C	T	-0.241159	0.0498372	family.Pasteurellaceae.id.3689	TRUE	1.31e-06	inferred	0.0497	0.00549358	101.298
rs6092684	T	A	0.0684647	0.014674	family.Pasteurellaceae.id.3689	TRUE	3.08e-06	inferred	0.4235	0.00228884	42.0691
rs4822728	C	T	0.0685479	0.0149032	family.Pasteurellaceae.id.3689	TRUE	4.23e-06	inferred	0.4374	0.00231258	42.5064
rs35510	G	A	0.122729	0.0264958	family.Pasteurellaceae.id.3689	TRUE	3.62e-06	inferred	0.07853	0.00217992	40.0628
rs10965428	A	C	-0.119902	0.0258219	family.Pasteurellaceae.id.3689	TRUE	3.43e-06	inferred	0.07952	0.00210462	38.676
rs16970009	G	A	0.187381	0.0429572	family.Pasteurellaceae.id.3689	TRUE	1.29e-05	inferred	0.04374	0.00293723	54.0216
rs12050685	G	A	-0.0670948	0.015239	family.Pasteurellaceae.id.3689	TRUE	1.07e-05	inferred	0.3598	0.00207388	38.1099
rs73139353	C	A	-0.222573	0.0484634	family.Pasteurellaceae.id.3689	TRUE	4.38e-06	inferred	0.06461	0.00598778	110.465
rs6972479	G	A	-0.0781862	0.0175366	family.Pasteurellaceae.id.3689	TRUE	8.25e-06	inferred	0.2425	0.00224587	41.2775
rs9895850	C	T	-0.176406	0.041017	family.Pasteurellaceae.id.3689	TRUE	1.7e-05	inferred	0.0497	0.00293952	54.0638
rs111582866	A	G	-0.113957	0.0256403	family.Pasteurellaceae.id.3689	TRUE	8.81e-06	inferred	0.1014	0.00236657	43.501
rs62568866	A	T	-0.118018	0.0259206	family.Pasteurellaceae.id.3689	TRUE	5.29e-06	inferred	0.0994	0.00249371	45.8441
rs731534	G	C	-0.0986502	0.0216316	family.Pasteurellaceae.id.3689	TRUE	5.1e-06	inferred	0.1362	0.0022899	42.0886
rs9938097	C	T	-0.0710386	0.0158024	family.Pasteurellaceae.id.3689	TRUE	6.94e-06	inferred	0.6332	0.00234417	43.0884
rs35703006	T	G	0.0812655	0.0164355	family.Peptococcaceae.id.2024	TRUE	7.63e-07	inferred	0.2157	0.00223447	41.0675
rs4990837	G	A	0.0910387	0.0185869	family.Peptococcaceae.id.2024	TRUE	9.68e-07	inferred	0.826	0.00238238	43.7925
rs150600492	C	A	0.135774	0.0289757	family.Peptococcaceae.id.2024	TRUE	2.79e-06	inferred	0.06262	0.00216417	39.7726
rs12634826	G	T	-0.0739885	0.0150931	family.Peptococcaceae.id.2024	TRUE	9.48e-07	inferred	0.2952	0.00227793	41.8681
rs12992764	G	T	0.0684213	0.0141137	family.Peptococcaceae.id.2024	TRUE	1.25e-06	inferred	0.4026	0.00225191	41.3887
rs75898026	G	A	-0.0821779	0.0173541	family.Peptococcaceae.id.2024	TRUE	2.19e-06	inferred	0.1829	0.0020185	37.0901
rs117452796	G	A	-0.257982	0.0549569	family.Peptococcaceae.id.2024	TRUE	2.68e-06	inferred	0.06759	0.00838878	155.135
rs75430375	T	C	-0.147941	0.0317498	family.Peptococcaceae.id.2024	TRUE	3.17e-06	inferred	0.06461	0.00264544	48.6408
rs12144792	T	C	0.064399	0.0141246	family.Peptococcaceae.id.2024	TRUE	5.13e-06	inferred	0.3588	0.00190825	35.0603
rs61841503	A	G	0.0919658	0.0161331	family.Peptostreptococcaceae.id.2042	TRUE	1.19e-08	inferred	0.1372	0.00200238	36.7934
rs4692811	T	C	0.0642075	0.0126913	family.Peptostreptococcaceae.id.2042	TRUE	4.21e-07	inferred	0.2644	0.00160363	29.4546
rs12377846	A	C	-0.252	0.0511627	family.Peptostreptococcaceae.id.2042	TRUE	8.42e-07	inferred	0.04871	0.00588523	108.562
rs2644627	G	C	-0.0558506	0.011224	family.Peptostreptococcaceae.id.2042	TRUE	6.49e-07	inferred	0.4364	0.00153441	28.1812
rs59987323	T	C	-0.0537078	0.011443	family.Peptostreptococcaceae.id.2042	TRUE	2.69e-06	inferred	0.4274	0.00141186	25.9273
rs9573934	T	C	-0.0687189	0.0141533	family.Peptostreptococcaceae.id.2042	TRUE	1.2e-06	inferred	0.1849	0.00142341	26.1397
rs75819860	A	T	0.126264	0.0268383	family.Peptostreptococcaceae.id.2042	TRUE	2.54e-06	inferred	0.07753	0.00228039	41.9134
rs117020988	T	C	0.182411	0.0372126	family.Peptostreptococcaceae.id.2042	TRUE	9.49e-07	inferred	0.06362	0.00396441	72.9887
rs1520207	T	C	0.0525658	0.0112476	family.Peptostreptococcaceae.id.2042	TRUE	2.96e-06	inferred	0.5626	0.00135993	24.9723
rs76982728	C	T	0.124203	0.0266923	family.Peptostreptococcaceae.id.2042	TRUE	3.27e-06	inferred	0.03877	0.00114978	21.109
rs12986312	G	T	0.0571818	0.0125947	family.Peptostreptococcaceae.id.2042	TRUE	5.62e-06	inferred	0.3221	0.00142792	26.2226
rs10805326	A	G	0.0566637	0.012276	family.Peptostreptococcaceae.id.2042	TRUE	3.92e-06	inferred	0.7217	0.00128976	23.6822
rs1467258	A	G	0.072584	0.0162321	family.Peptostreptococcaceae.id.2042	TRUE	7.76e-06	inferred	0.167	0.00146579	26.9192
rs59865771	T	C	-0.0573764	0.0127192	family.Peptostreptococcaceae.id.2042	TRUE	6.45e-06	inferred	0.2813	0.00133111	24.4424
rs77540684	G	T	0.106725	0.0245638	family.Peptostreptococcaceae.id.2042	TRUE	1.39e-05	inferred	0.05169	0.00111666	20.5001
rs6721459	G	A	0.0509823	0.0111975	family.Peptostreptococcaceae.id.2042	TRUE	5.29e-06	inferred	0.4394	0.00128051	23.5121
rs10119172	G	C	-0.0737324	0.014259	family.Porphyromonadaceae.id.943	TRUE	2.33e-07	inferred	0.1511	0.00139466	25.611
rs17065783	G	A	-0.059133	0.0122235	family.Porphyromonadaceae.id.943	TRUE	1.31e-06	inferred	0.2237	0.00121447	22.298
rs6953849	G	A	0.0718149	0.0150724	family.Porphyromonadaceae.id.943	TRUE	1.89e-06	inferred	0.1471	0.00129411	23.7621
rs10858364	T	G	0.055316	0.012085	family.Porphyromonadaceae.id.943	TRUE	4.71e-06	inferred	0.2763	0.00122369	22.4675
rs3111851	G	C	0.0581896	0.0121147	family.Porphyromonadaceae.id.943	TRUE	1.56e-06	inferred	0.7535	0.00125783	23.0951
rs7330827	C	T	-0.103842	0.0237355	family.Porphyromonadaceae.id.943	TRUE	1.21e-05	inferred	0.07555	0.00150624	27.6631
rs35961441	C	A	0.0915257	0.0207306	family.Porphyromonadaceae.id.943	TRUE	1.01e-05	inferred	0.07356	0.00114176	20.9615
rs10762312	A	G	-0.052368	0.0118814	family.Porphyromonadaceae.id.943	TRUE	1.05e-05	inferred	0.7386	0.00105895	19.4397
rs35233670	C	T	-0.0473576	0.010602	family.Porphyromonadaceae.id.943	TRUE	7.94e-06	inferred	0.4414	0.00110597	20.3037
rs864093	C	A	-0.0527939	0.0117499	family.Porphyromonadaceae.id.943	TRUE	7.02e-06	inferred	0.2565	0.00106308	19.5155
rs1980561	G	A	-0.0485289	0.0109284	family.Porphyromonadaceae.id.943	TRUE	8.97e-06	inferred	0.3857	0.00111599	20.4879
rs9958960	A	G	-0.0914807	0.0173611	family.Prevotellaceae.id.960	TRUE	1.37e-07	inferred	0.165	0.002306	42.3851
rs4493272	C	T	-0.0604992	0.0118027	family.Prevotellaceae.id.960	TRUE	2.96e-07	inferred	0.4712	0.00182401	33.5097
rs3860225	G	A	0.083936	0.0167936	family.Prevotellaceae.id.960	TRUE	5.79e-07	inferred	0.1382	0.00167819	30.8264
rs912860	A	G	-0.229046	0.0483124	family.Prevotellaceae.id.960	TRUE	2.13e-06	inferred	0.9732	0.00273661	50.3216
rs12118202	C	T	-0.0751986	0.0147265	family.Prevotellaceae.id.960	TRUE	3.28e-07	inferred	0.1899	0.00173985	31.9611
rs2206482	G	T	-0.0569105	0.0117486	family.Prevotellaceae.id.960	TRUE	1.27e-06	inferred	0.4423	0.00159784	29.348
rs9586501	A	G	0.0592681	0.0127329	family.Prevotellaceae.id.960	TRUE	3.24e-06	inferred	0.3141	0.00151356	27.7978
rs12057990	T	C	0.0589878	0.0132268	family.Prevotellaceae.id.960	TRUE	8.21e-06	inferred	0.2406	0.00127151	23.3467
rs148376875	G	T	0.084515	0.0179163	family.Prevotellaceae.id.960	TRUE	2.39e-06	inferred	0.1203	0.00151181	27.7656
rs4685827	C	T	-0.0679529	0.0145407	family.Prevotellaceae.id.960	TRUE	2.96e-06	inferred	0.2237	0.00160377	29.4571
rs10131942	G	C	0.0701212	0.0158326	family.Prevotellaceae.id.960	TRUE	9.47e-06	inferred	0.164	0.00134828	24.7581
rs34660375	G	A	-0.0805894	0.0178291	family.Prevotellaceae.id.960	TRUE	6.18e-06	inferred	0.1909	0.00200629	36.8653
rs7252711	G	A	-0.0740876	0.0161926	family.Prevotellaceae.id.960	TRUE	4.75e-06	inferred	0.8728	0.00121877	22.3771
rs3758087	C	T	0.0564199	0.0124655	family.Prevotellaceae.id.960	TRUE	6.01e-06	inferred	0.7078	0.0013167	24.1774
rs34071565	A	T	-0.1567	0.0347882	family.Prevotellaceae.id.960	TRUE	6.66e-06	inferred	0.06759	0.00309497	56.9318
rs13069367	C	A	-0.0539768	0.0119687	family.Prevotellaceae.id.960	TRUE	6.49e-06	inferred	0.3549	0.00133407	24.4968
rs7975087	A	C	-0.0601448	0.0135454	family.Prevotellaceae.id.960	TRUE	8.99e-06	inferred	0.2286	0.0012758	23.4255
rs2278540	A	G	0.0554249	0.0123265	family.Prevotellaceae.id.960	TRUE	6.91e-06	inferred	0.326	0.00134995	24.7888
rs9813022	G	A	-0.0842444	0.0163583	family.Rhodospirillaceae.id.2717	TRUE	2.61e-07	inferred	0.3022	0.00299321	55.0543
rs3754624	T	C	0.0971389	0.0200064	family.Rhodospirillaceae.id.2717	TRUE	1.2e-06	inferred	0.162	0.00256198	47.1022
rs55876211	T	C	-0.0911851	0.0196395	family.Rhodospirillaceae.id.2717	TRUE	3.43e-06	inferred	0.172	0.0023683	43.5329
rs4278423	C	T	0.107529	0.0235725	family.Rhodospirillaceae.id.2717	TRUE	5.08e-06	inferred	0.1064	0.00219871	40.4088
rs16855101	T	C	0.119409	0.0250471	family.Rhodospirillaceae.id.2717	TRUE	1.87e-06	inferred	0.09742	0.00250746	46.0975
rs1549633	C	A	0.0999312	0.0218634	family.Rhodospirillaceae.id.2717	TRUE	4.86e-06	inferred	0.1561	0.00263103	48.3752
rs11591293	T	G	0.0743184	0.0158724	family.Rhodospirillaceae.id.2717	TRUE	2.84e-06	inferred	0.4195	0.00269003	49.4628
rs74354280	T	C	-0.0911896	0.0204907	family.Rhodospirillaceae.id.2717	TRUE	8.58e-06	inferred	0.1531	0.00215639	39.6294
rs61933850	A	G	0.164808	0.0360647	family.Rhodospirillaceae.id.2717	TRUE	4.88e-06	inferred	0.09046	0.00446958	82.3311
rs56250014	T	A	0.115417	0.0256947	family.Rhodospirillaceae.id.2717	TRUE	7.06e-06	inferred	0.08946	0.00217018	39.8833
rs1035406	A	G	-0.11354	0.0250863	family.Rhodospirillaceae.id.2717	TRUE	6.01e-06	inferred	0.0994	0.00230806	42.4231
rs72714493	G	A	0.0816858	0.0180791	family.Rhodospirillaceae.id.2717	TRUE	6.24e-06	inferred	0.2157	0.00225765	41.4944
rs12977163	C	G	0.0730951	0.0163491	family.Rhodospirillaceae.id.2717	TRUE	7.79e-06	inferred	0.3678	0.0024847	45.6779
rs13336560	T	C	-0.0701719	0.0158061	family.Rhodospirillaceae.id.2717	TRUE	9.02e-06	inferred	0.4563	0.00244324	44.9138
rs4822789	C	G	0.0734321	0.0160521	family.Rhodospirillaceae.id.2717	TRUE	4.77e-06	inferred	0.3926	0.00257174	47.2821
rs6679026	C	T	0.111984	0.0251088	family.Rhodospirillaceae.id.2717	TRUE	8.2e-06	inferred	0.1074	0.00240437	44.1977
rs1923415	G	A	-0.0999238	0.0227326	family.Rhodospirillaceae.id.2717	TRUE	1.1e-05	inferred	0.1372	0.00236391	43.4522
rs9603208	T	G	0.0821173	0.0159596	family.Rikenellaceae.id.967	TRUE	2.67e-07	inferred	0.1034	0.00125031	22.9569
rs1939881	A	G	-0.105589	0.0206213	family.Rikenellaceae.id.967	TRUE	3.05e-07	inferred	0.05765	0.00121139	22.2414
rs67705352	G	T	-0.0549688	0.0110534	family.Rikenellaceae.id.967	TRUE	6.59e-07	inferred	0.3738	0.00141454	25.9766
rs4264350	C	T	-0.0526393	0.0108555	family.Rikenellaceae.id.967	TRUE	1.24e-06	inferred	0.3936	0.00132271	24.288
rs62532512	A	C	-0.0504257	0.0107399	family.Rikenellaceae.id.967	TRUE	2.66e-06	inferred	0.5169	0.00126992	23.3174
rs67281112	C	G	0.0635814	0.0137451	family.Rikenellaceae.id.967	TRUE	3.73e-06	inferred	0.2167	0.00137239	25.2014
rs6837275	G	A	0.0570355	0.011887	family.Rikenellaceae.id.967	TRUE	1.6e-06	inferred	0.2535	0.0012312	22.6056
rs9578457	A	G	-0.141478	0.0315848	family.Rikenellaceae.id.967	TRUE	7.49e-06	inferred	0.05666	0.00213971	39.3222
rs77885767	T	C	-0.156209	0.0336482	family.Rikenellaceae.id.967	TRUE	3.44e-06	inferred	0.04771	0.00221729	40.751
rs59663348	A	G	0.0570915	0.0125048	family.Rikenellaceae.id.967	TRUE	4.98e-06	inferred	0.1948	0.00102251	18.7699
rs8130320	G	A	-0.048924	0.0106843	family.Rikenellaceae.id.967	TRUE	4.67e-06	inferred	0.4821	0.00119524	21.9446
rs74474130	G	T	0.137747	0.0295688	family.Rikenellaceae.id.967	TRUE	3.18e-06	inferred	0.06561	0.00232645	42.7619
rs7242694	T	C	-0.0618674	0.0134882	family.Rikenellaceae.id.967	TRUE	4.5e-06	inferred	0.1809	0.0011343	20.8245
rs36021379	G	A	-0.0656005	0.0144903	family.Rikenellaceae.id.967	TRUE	5.98e-06	inferred	0.1342	0.00100003	18.357
rs10217435	T	C	-0.0883756	0.0197506	family.Rikenellaceae.id.967	TRUE	7.66e-06	inferred	0.08748	0.00124694	22.895
rs2447496	A	G	-0.0549203	0.0121904	family.Rikenellaceae.id.967	TRUE	6.63e-06	inferred	0.7167	0.00122484	22.4887
rs4783173	G	C	0.0481514	0.0110006	family.Rikenellaceae.id.967	TRUE	1.2e-05	inferred	0.5517	0.00114689	21.0557
rs7832304	G	T	-0.0724262	0.016063	family.Rikenellaceae.id.967	TRUE	6.52e-06	inferred	0.1461	0.00130882	24.0325
rs10832801	C	A	-0.0534763	0.0122666	family.Rikenellaceae.id.967	TRUE	1.3e-05	inferred	0.2674	0.00112042	20.5693
rs9389714	T	C	-0.0636841	0.0143416	family.Rikenellaceae.id.967	TRUE	8.97e-06	inferred	0.1789	0.00119151	21.876
rs6744030	T	C	0.0696747	0.0157103	family.Rikenellaceae.id.967	TRUE	9.21e-06	inferred	0.1382	0.00115636	21.2299
rs117677831	A	G	0.0984657	0.0188897	family.Ruminococcaceae.id.2050	TRUE	1.86e-07	inferred	0.08052	0.00143564	26.3647
rs2113833	C	T	0.169146	0.0355009	family.Ruminococcaceae.id.2050	TRUE	1.89e-06	inferred	0.9583	0.00228661	42.028
rs17376049	C	T	0.0848534	0.0172114	family.Ruminococcaceae.id.2050	TRUE	8.22e-07	inferred	0.1083	0.00139064	25.5371
rs56199908	C	T	-0.199327	0.0410444	family.Ruminococcaceae.id.2050	TRUE	1.2e-06	inferred	0.05368	0.00403657	74.3226
rs10093275	T	C	0.0534595	0.011677	family.Ruminococcaceae.id.2050	TRUE	4.69e-06	inferred	0.7177	0.00115807	21.2612
rs76724913	G	T	0.0901053	0.0203104	family.Ruminococcaceae.id.2050	TRUE	9.15e-06	inferred	0.07654	0.00114772	21.0711
rs1612733	C	T	0.108708	0.0238006	family.Ruminococcaceae.id.2050	TRUE	4.94e-06	inferred	0.05964	0.00132552	24.3397
rs2426816	A	T	-0.0480152	0.0106011	family.Ruminococcaceae.id.2050	TRUE	5.92e-06	inferred	0.497	0.00115269	21.1624
rs3009418	A	C	0.0927607	0.0210123	family.Ruminococcaceae.id.2050	TRUE	1.01e-05	inferred	0.9215	0.00124487	22.8568
rs10166469	C	T	-0.053336	0.0120209	family.Ruminococcaceae.id.2050	TRUE	9.12e-06	inferred	0.7237	0.00113766	20.8861
rs1158100	G	A	-0.0490539	0.0109865	family.Ruminococcaceae.id.2050	TRUE	8.01e-06	inferred	0.6451	0.00110182	20.2274
rs499272	C	G	0.0706431	0.016046	family.Ruminococcaceae.id.2050	TRUE	1.07e-05	inferred	0.1362	0.00117425	21.5587
rs11110281	C	T	-0.130554	0.0225943	family.Streptococcaceae.id.1850	TRUE	7.55e-09	inferred	0.06759	0.00214833	39.4808
rs2952251	G	A	-0.0639298	0.0126525	family.Streptococcaceae.id.1850	TRUE	4.35e-07	inferred	0.7475	0.0015428	28.3355
rs4968759	G	A	-0.0544035	0.0111271	family.Streptococcaceae.id.1850	TRUE	1.01e-06	inferred	0.4264	0.0014478	26.5883
rs395407	C	G	-0.0826855	0.0172536	family.Streptococcaceae.id.1850	TRUE	1.65e-06	inferred	0.8579	0.00166694	30.6193
rs35344081	A	G	0.0609349	0.0129703	family.Streptococcaceae.id.1850	TRUE	2.63e-06	inferred	0.2406	0.00135684	24.9155
rs2370083	T	G	-0.0842751	0.0184509	family.Streptococcaceae.id.1850	TRUE	4.94e-06	inferred	0.08847	0.0011455	21.0303
rs10028567	T	C	-0.0934027	0.0190343	family.Streptococcaceae.id.1850	TRUE	9.25e-07	inferred	0.08151	0.00130627	23.9858
rs72739637	G	A	0.0927983	0.0192021	family.Streptococcaceae.id.1850	TRUE	1.35e-06	inferred	0.1064	0.00163755	30.0787
rs16950051	G	A	0.107008	0.0236973	family.Streptococcaceae.id.1850	TRUE	6.31e-06	inferred	0.05865	0.00126438	23.2156
rs11720390	A	G	0.103043	0.0226649	family.Streptococcaceae.id.1850	TRUE	5.46e-06	inferred	0.07455	0.00146511	26.9066
rs77968078	A	G	-0.0993013	0.0224788	family.Streptococcaceae.id.1850	TRUE	9.98e-06	inferred	0.05666	0.00105411	19.3506
rs7916711	G	A	0.0959639	0.021545	family.Streptococcaceae.id.1850	TRUE	8.42e-06	inferred	0.06461	0.00111311	20.435
rs957755	G	T	-0.0642449	0.0142702	family.Streptococcaceae.id.1850	TRUE	6.73e-06	inferred	0.1909	0.00127502	23.4111
rs6806351	C	T	-0.0619209	0.0135744	family.Streptococcaceae.id.1850	TRUE	5.08e-06	inferred	0.2087	0.00126639	23.2526
rs9903102	A	C	-0.0693015	0.0154096	family.Streptococcaceae.id.1850	TRUE	6.88e-06	inferred	0.164	0.00131694	24.1819
rs57646748	A	G	-0.088021	0.019876	family.Streptococcaceae.id.1850	TRUE	9.49e-06	inferred	0.06759	0.000976544	17.9254
rs6563952	C	G	0.0801931	0.0178576	family.Streptococcaceae.id.1850	TRUE	7.1e-06	inferred	0.9076	0.00107862	19.8012
rs12741784	T	C	-0.0621452	0.0119266	family.Veillonellaceae.id.2172	TRUE	1.88e-07	inferred	0.336	0.00172327	31.6559
rs79535861	C	A	0.100666	0.0207016	family.Veillonellaceae.id.2172	TRUE	1.16e-06	inferred	0.08847	0.00163442	30.0211
rs111810795	T	C	-0.0867108	0.0180573	family.Veillonellaceae.id.2172	TRUE	1.57e-06	inferred	0.1074	0.00144158	26.4738
rs12186441	A	G	0.208096	0.0453999	family.Veillonellaceae.id.2172	TRUE	4.57e-06	inferred	0.03678	0.00306827	56.4391
rs4797169	C	T	0.0587799	0.0128297	family.Veillonellaceae.id.2172	TRUE	4.62e-06	inferred	0.2505	0.00129738	23.8222
rs12668619	G	A	0.055301	0.0117654	family.Veillonellaceae.id.2172	TRUE	2.6e-06	inferred	0.3549	0.00140032	25.7152
rs2175069	G	A	-0.0526752	0.0114886	family.Veillonellaceae.id.2172	TRUE	4.54e-06	inferred	0.6143	0.00131484	24.1432
rs1442060	A	G	-0.0514024	0.0112125	family.Veillonellaceae.id.2172	TRUE	4.55e-06	inferred	0.506	0.00132091	24.255
rs1447205	C	G	-0.0520689	0.0115656	family.Veillonellaceae.id.2172	TRUE	6.73e-06	inferred	0.6382	0.00125202	22.9884
rs114889439	G	A	-0.253809	0.0539169	family.Veillonellaceae.id.2172	TRUE	2.51e-06	inferred	0.05268	0.00642965	118.67
rs4461038	G	A	-0.0554965	0.0119467	family.Veillonellaceae.id.2172	TRUE	3.4e-06	inferred	0.6938	0.00130858	24.0282
rs6909981	T	C	-0.0638697	0.0141765	family.Veillonellaceae.id.2172	TRUE	6.63e-06	inferred	0.2018	0.00131417	24.131
rs2561116	G	T	-0.083617	0.0187159	family.Veillonellaceae.id.2172	TRUE	7.91e-06	inferred	0.1133	0.00140484	25.7981
rs73557284	G	A	0.205194	0.0467174	family.Veillonellaceae.id.2172	TRUE	1.12e-05	inferred	0.0497	0.00397719	73.225
rs9345168	A	C	0.0509102	0.0113253	family.Veillonellaceae.id.2172	TRUE	6.95e-06	inferred	0.5338	0.00129	23.6866
rs11700976	A	C	0.0503337	0.0113763	family.Veillonellaceae.id.2172	TRUE	9.67e-06	inferred	0.4503	0.00125422	23.0288
rs6692542	G	A	0.0534397	0.0118254	family.Veillonellaceae.id.2172	TRUE	6.21e-06	inferred	0.6272	0.00133549	24.5229
rs2585520	T	G	-0.0904972	0.0200428	family.Veillonellaceae.id.2172	TRUE	6.33e-06	inferred	0.0825	0.00123982	22.7641
rs75768969	G	C	-0.0703773	0.0156855	family.Veillonellaceae.id.2172	TRUE	7.23e-06	inferred	0.161	0.00133808	24.5706
rs1693340	C	T	0.0818934	0.018245	family.Veillonellaceae.id.2172	TRUE	7.17e-06	inferred	0.1262	0.00147911	27.164
rs4263802	A	G	0.050942	0.0114921	family.Veillonellaceae.id.2172	TRUE	9.3e-06	inferred	0.6163	0.00122734	22.5346
rs11729256	C	T	0.0749798	0.0150177	family.Verrucomicrobiaceae.id.4036	TRUE	5.95e-07	inferred	0.2386	0.00204269	37.5355
rs4936098	G	A	0.0648691	0.0135928	family.Verrucomicrobiaceae.id.4036	TRUE	1.82e-06	inferred	0.66	0.00188855	34.6978
rs9349825	G	A	-0.0704354	0.0147128	family.Verrucomicrobiaceae.id.4036	TRUE	1.69e-06	inferred	0.2793	0.00199727	36.6993
rs74542928	C	T	0.112124	0.0236422	family.Verrucomicrobiaceae.id.4036	TRUE	2.11e-06	inferred	0.07853	0.00181946	33.4262
rs2602429	T	C	0.0745516	0.0156195	family.Verrucomicrobiaceae.id.4036	TRUE	1.82e-06	inferred	0.7783	0.00191803	35.2405
rs4242783	A	G	0.0687992	0.0147694	family.Verrucomicrobiaceae.id.4036	TRUE	3.19e-06	inferred	0.7127	0.00193838	35.6151
rs11184341	C	G	0.0655301	0.014223	family.Verrucomicrobiaceae.id.4036	TRUE	4.08e-06	inferred	0.7217	0.00172497	31.6871
rs61779207	A	G	-0.0758811	0.0167762	family.Verrucomicrobiaceae.id.4036	TRUE	6.09e-06	inferred	0.1779	0.00168422	30.9373
rs117107102	G	A	0.204683	0.0431573	family.Verrucomicrobiaceae.id.4036	TRUE	2.11e-06	inferred	0.04473	0.00358029	65.8912
rs12908520	A	G	0.0619104	0.0130946	family.Verrucomicrobiaceae.id.4036	TRUE	2.27e-06	inferred	0.4563	0.00190181	34.9418
rs111862613	C	T	0.0907065	0.0196746	family.Verrucomicrobiaceae.id.4036	TRUE	4.02e-06	inferred	0.166	0.00227814	41.872
rs941682	A	G	-0.0631526	0.0143767	family.Verrucomicrobiaceae.id.4036	TRUE	1.12e-05	inferred	0.3111	0.0017095	31.4024
rs4396289	T	C	-0.152918	0.0288525	family.Victivallaceae.id.2255	TRUE	1.16e-07	inferred	0.16	0.00628556	115.994
rs34296005	A	T	0.127903	0.0257466	family.Victivallaceae.id.2255	TRUE	6.77e-07	inferred	0.2475	0.00609358	112.429
rs2944282	C	T	-0.124197	0.0257026	family.Victivallaceae.id.2255	TRUE	1.35e-06	inferred	0.3002	0.00648088	119.622
rs6545794	G	A	-0.197786	0.0410495	family.Victivallaceae.id.2255	TRUE	1.45e-06	inferred	0.08847	0.00630938	116.436
rs2546105	T	A	0.126643	0.0257111	family.Victivallaceae.id.2255	TRUE	8.41e-07	inferred	0.7545	0.00594164	109.609
rs62570196	T	C	-0.246101	0.0483077	family.Victivallaceae.id.2255	TRUE	3.5e-07	inferred	0.06859	0.00773856	143.016
rs7077363	A	G	0.148942	0.0318366	family.Victivallaceae.id.2255	TRUE	2.89e-06	inferred	0.164	0.00608297	112.232
rs67832247	T	C	-0.123489	0.0266695	family.Victivallaceae.id.2255	TRUE	3.65e-06	inferred	0.2694	0.00600295	110.747
rs34962571	C	A	-0.186945	0.0418412	family.Victivallaceae.id.2255	TRUE	7.9e-06	inferred	0.0825	0.00529078	97.5384
rs7860510	C	G	0.164855	0.0375128	family.Victivallaceae.id.2255	TRUE	1.11e-05	inferred	0.09742	0.00477935	88.0647
rs7627405	T	C	-0.134158	0.0301427	family.Victivallaceae.id.2255	TRUE	8.56e-06	inferred	0.167	0.00500755	92.2906
rs61702987	C	T	0.145501	0.0300007	family.Victivallaceae.id.2255	TRUE	1.24e-06	inferred	0.175	0.00611302	112.79
rs7314815	A	G	0.101088	0.0225594	family.Victivallaceae.id.2255	TRUE	7.43e-06	inferred	0.503	0.00510919	94.1735
rs11671100	C	A	-0.160034	0.0349472	family.Victivallaceae.id.2255	TRUE	4.66e-06	inferred	0.2008	0.00822008	151.989
rs6890185	C	T	0.113424	0.0233137	genus..Clostridiuminnocuumgroup.id.14397	TRUE	1.14e-06	inferred	0.6889	0.00551434	101.683
rs61267978	C	T	0.14708	0.0320875	genus..Clostridiuminnocuumgroup.id.14397	TRUE	4.57e-06	inferred	0.1243	0.00470935	86.7687
rs1948423	A	T	-0.108859	0.023425	genus..Clostridiuminnocuumgroup.id.14397	TRUE	3.37e-06	inferred	0.3082	0.00505327	93.1376
rs6577484	A	G	0.160425	0.0360857	genus..Clostridiuminnocuumgroup.id.14397	TRUE	8.76e-06	inferred	0.1481	0.00649406	119.867
rs10074000	C	T	-0.102648	0.0227508	genus..Clostridiuminnocuumgroup.id.14397	TRUE	6.43e-06	inferred	0.4135	0.00511064	94.2003
rs1942371	A	G	-0.157938	0.034187	genus..Clostridiuminnocuumgroup.id.14397	TRUE	3.84e-06	inferred	0.1302	0.0056498	104.195
rs40656	T	C	0.142664	0.0311021	genus..Clostridiuminnocuumgroup.id.14397	TRUE	4.5e-06	inferred	0.1889	0.00623688	115.09
rs71564433	A	T	-0.126746	0.0274657	genus..Clostridiuminnocuumgroup.id.14397	TRUE	3.94e-06	inferred	0.1789	0.00471959	86.9583
rs77845139	G	A	-0.114993	0.0257186	genus..Clostridiuminnocuumgroup.id.14397	TRUE	7.78e-06	inferred	0.2952	0.00550243	101.462
rs10506058	G	A	0.0997048	0.0221926	genus..Clostridiuminnocuumgroup.id.14397	TRUE	7.03e-06	inferred	0.3966	0.00475795	87.6685
rs4869133	A	G	-0.180591	0.0409505	genus..Clostridiuminnocuumgroup.id.14397	TRUE	1.03e-05	inferred	0.08847	0.00526001	96.9682
rs55932844	G	A	-0.170705	0.0361023	genus..Eubacteriumbrachygroup.id.11296	TRUE	2.26e-06	inferred	0.07753	0.00416816	76.7557
rs9613196	A	T	-0.238718	0.0528561	genus..Eubacteriumbrachygroup.id.11296	TRUE	6.29e-06	inferred	0.07654	0.0080558	148.927
rs62348779	C	T	-0.201481	0.043286	genus..Eubacteriumbrachygroup.id.11296	TRUE	3.25e-06	inferred	0.08151	0.00607829	112.145
rs2913110	T	C	0.105143	0.022942	genus..Eubacteriumbrachygroup.id.11296	TRUE	4.58e-06	inferred	0.6223	0.00519682	95.7972
rs4862235	A	G	0.104806	0.0225751	genus..Eubacteriumbrachygroup.id.11296	TRUE	3.44e-06	inferred	0.5557	0.00542402	100.008
rs12151423	G	A	0.101329	0.0227324	genus..Eubacteriumbrachygroup.id.11296	TRUE	8.29e-06	inferred	0.5209	0.00512478	94.4622
rs73199919	C	T	-0.236717	0.0531335	genus..Eubacteriumbrachygroup.id.11296	TRUE	8.38e-06	inferred	0.05666	0.00599009	110.508
rs6591893	A	G	0.108225	0.0240319	genus..Eubacteriumbrachygroup.id.11296	TRUE	6.69e-06	inferred	0.6521	0.00531444	97.9768
rs720439	G	A	-0.111927	0.0251252	genus..Eubacteriumbrachygroup.id.11296	TRUE	8.4e-06	inferred	0.7485	0.00471661	86.903
rs13139592	C	T	-0.145997	0.0327192	genus..Eubacteriumbrachygroup.id.11296	TRUE	8.12e-06	inferred	0.1223	0.00457602	84.3009
rs1384962	G	A	0.120888	0.0266264	genus..Eubacteriumbrachygroup.id.11296	TRUE	5.62e-06	inferred	0.7893	0.00486077	89.5722
rs17159861	T	C	0.0962228	0.0168388	genus..Eubacteriumcoprostanoligenesgroup.id.11375	TRUE	1.1e-08	inferred	0.1332	0.00213801	39.2907
rs9648214	C	T	-0.0828719	0.016431	genus..Eubacteriumcoprostanoligenesgroup.id.11375	TRUE	4.57e-07	inferred	0.1183	0.00143268	26.3103
rs12906958	T	C	-0.0533159	0.0115935	genus..Eubacteriumcoprostanoligenesgroup.id.11375	TRUE	4.25e-06	inferred	0.3022	0.00119886	22.0111
rs11808093	C	T	0.0790287	0.0173724	genus..Eubacteriumcoprostanoligenesgroup.id.11375	TRUE	5.39e-06	inferred	0.09742	0.00109833	20.1634
rs4076415	G	T	0.0515152	0.0110294	genus..Eubacteriumcoprostanoligenesgroup.id.11375	TRUE	3e-06	inferred	0.5994	0.00127447	23.401
rs6762473	A	C	0.0521584	0.0112353	genus..Eubacteriumcoprostanoligenesgroup.id.11375	TRUE	3.44e-06	inferred	0.6431	0.00124883	22.9297
rs10444197	G	A	-0.0505823	0.0113455	genus..Eubacteriumcoprostanoligenesgroup.id.11375	TRUE	8.26e-06	inferred	0.3678	0.00118985	21.8455
rs2644213	A	G	0.0538845	0.0121245	genus..Eubacteriumcoprostanoligenesgroup.id.11375	TRUE	8.82e-06	inferred	0.7634	0.00104888	19.2545
rs11720857	T	C	0.0630776	0.0144485	genus..Eubacteriumcoprostanoligenesgroup.id.11375	TRUE	1.27e-05	inferred	0.1769	0.00115867	21.2724
rs4717831	T	A	0.0786783	0.0174038	genus..Eubacteriumcoprostanoligenesgroup.id.11375	TRUE	6.16e-06	inferred	0.8807	0.00130079	23.885
rs62024432	T	C	-0.0769698	0.0172101	genus..Eubacteriumcoprostanoligenesgroup.id.11375	TRUE	7.74e-06	inferred	0.1252	0.00129773	23.8286
rs76898927	A	G	0.123055	0.0266375	genus..Eubacteriumcoprostanoligenesgroup.id.11375	TRUE	3.84e-06	inferred	0.04771	0.00137596	25.2672
rs1020520	G	T	-0.0590705	0.0132929	genus..Eubacteriumcoprostanoligenesgroup.id.11375	TRUE	8.84e-06	inferred	0.2038	0.00113239	20.7894
rs11052069	C	T	0.0477832	0.0107833	genus..Eubacteriumcoprostanoligenesgroup.id.11375	TRUE	9.37e-06	inferred	0.5656	0.00112196	20.5977
rs79895140	C	T	-0.0641017	0.0141153	genus..Eubacteriumcoprostanoligenesgroup.id.11375	TRUE	5.59e-06	inferred	0.2167	0.00139494	25.6162
rs4583233	C	A	0.0670205	0.0128122	genus..Eubacteriumeligensgroup.id.14372	TRUE	1.69e-07	inferred	0.334	0.00199832	36.7186
rs265534	G	T	-0.0563756	0.0120127	genus..Eubacteriumeligensgroup.id.14372	TRUE	2.69e-06	inferred	0.4553	0.0015764	28.9537
rs72839198	G	C	0.155659	0.0375612	genus..Eubacteriumeligensgroup.id.14372	TRUE	3.41e-05	inferred	0.05567	0.00254755	46.8364
rs74606150	G	C	-0.196454	0.042565	genus..Eubacteriumeligensgroup.id.14372	TRUE	3.92e-06	inferred	0.04573	0.00336839	61.9783
rs6923695	G	T	0.103268	0.0229524	genus..Eubacteriumeligensgroup.id.14372	TRUE	6.82e-06	inferred	0.05666	0.00114	20.9291
rs56080211	T	C	0.123093	0.0282743	genus..Eubacteriumeligensgroup.id.14372	TRUE	1.34e-05	inferred	0.9443	0.0015939	29.2755
rs158115	C	G	0.0915271	0.0190611	genus..Eubacteriumeligensgroup.id.14372	TRUE	1.57e-06	inferred	0.09245	0.00140574	25.8148
rs2200429	G	A	-0.0888825	0.0198479	genus..Eubacteriumeligensgroup.id.14372	TRUE	7.53e-06	inferred	0.07356	0.00107677	19.767
rs182318	A	G	-0.0824941	0.0195615	genus..Eubacteriumeligensgroup.id.14372	TRUE	2.47e-05	inferred	0.07753	0.000973415	17.8679
rs12719051	G	A	0.0916626	0.0208183	genus..Eubacteriumeligensgroup.id.14372	TRUE	1.07e-05	inferred	0.1004	0.00151774	27.8747
rs3771393	T	C	0.130842	0.0266671	genus..Eubacteriumfissicatenagroup.id.14373	TRUE	9.27e-07	inferred	0.7157	0.00696682	128.654
rs2733072	A	G	0.109644	0.0228306	genus..Eubacteriumfissicatenagroup.id.14373	TRUE	1.57e-06	inferred	0.4652	0.0059818	110.354
rs7104872	A	G	0.138612	0.0291906	genus..Eubacteriumfissicatenagroup.id.14373	TRUE	2.05e-06	inferred	0.1779	0.00561993	103.641
rs151257695	G	A	0.20951	0.0454847	genus..Eubacteriumfissicatenagroup.id.14373	TRUE	4.1e-06	inferred	0.08052	0.00649957	119.969
rs11876297	C	T	0.131469	0.0281712	genus..Eubacteriumfissicatenagroup.id.14373	TRUE	3.06e-06	inferred	0.2157	0.00584806	107.873
rs6934739	G	A	0.111463	0.0252788	genus..Eubacteriumfissicatenagroup.id.14373	TRUE	1.04e-05	inferred	0.2952	0.00516984	95.2971
rs10147907	G	T	0.172263	0.039601	genus..Eubacteriumfissicatenagroup.id.14373	TRUE	1.36e-05	inferred	0.06859	0.00379153	69.7937
rs1768152	C	T	0.139489	0.0316186	genus..Eubacteriumfissicatenagroup.id.14373	TRUE	1.03e-05	inferred	0.8628	0.0046065	84.865
rs11818408	A	G	0.10585	0.0237114	genus..Eubacteriumfissicatenagroup.id.14373	TRUE	8.04e-06	inferred	0.4771	0.0055904	103.093
rs13116360	C	T	0.154124	0.0297185	genus..Eubacteriumhalliigroup.id.11338	TRUE	2.15e-07	inferred	0.06262	0.0027887	51.2822
rs949971	G	T	-0.0540164	0.0116101	genus..Eubacteriumhalliigroup.id.11338	TRUE	3.28e-06	inferred	0.3837	0.00137995	25.3406
rs10798999	T	C	0.0601661	0.0126752	genus..Eubacteriumhalliigroup.id.11338	TRUE	2.07e-06	inferred	0.2157	0.0012248	22.488
rs60254196	G	A	-0.0522832	0.0111865	genus..Eubacteriumhalliigroup.id.11338	TRUE	2.96e-06	inferred	0.4592	0.00135766	24.9307
rs10808115	C	A	-0.0504747	0.0109922	genus..Eubacteriumhalliigroup.id.11338	TRUE	4.39e-06	inferred	0.5219	0.00127141	23.3447
rs74018587	T	C	0.208943	0.043822	genus..Eubacteriumhalliigroup.id.11338	TRUE	1.86e-06	inferred	0.03678	0.0030933	56.9009
rs6550770	C	T	-0.198087	0.0443545	genus..Eubacteriumhalliigroup.id.11338	TRUE	7.97e-06	inferred	0.9483	0.00384751	70.8282
rs10501370	T	C	-0.115589	0.0252489	genus..Eubacteriumhalliigroup.id.11338	TRUE	4.69e-06	inferred	0.05268	0.00133354	24.487
rs78056098	T	G	-0.0507411	0.0113758	genus..Eubacteriumhalliigroup.id.11338	TRUE	8.18e-06	inferred	0.3608	0.00118755	21.8033
rs28584818	G	A	0.126115	0.0268627	genus..Eubacteriumhalliigroup.id.11338	TRUE	2.67e-06	inferred	0.06859	0.00203221	37.3425
rs76496924	T	A	0.154229	0.0351663	genus..Eubacteriumhalliigroup.id.11338	TRUE	1.16e-05	inferred	0.05368	0.00241663	44.4235
rs117748144	C	T	-0.126582	0.028712	genus..Eubacteriumhalliigroup.id.11338	TRUE	1.04e-05	inferred	0.04274	0.00131111	24.0746
rs17474256	A	G	0.0810805	0.0184573	genus..Eubacteriumhalliigroup.id.11338	TRUE	1.12e-05	inferred	0.1233	0.00142127	26.1004
rs630939	T	C	-0.0508914	0.0114352	genus..Eubacteriumhalliigroup.id.11338	TRUE	8.57e-06	inferred	0.3996	0.00124275	22.818
rs17074066	C	T	-0.0813986	0.0189272	genus..Eubacteriumhalliigroup.id.11338	TRUE	1.7e-05	inferred	0.09145	0.00110102	20.2128
rs34297067	G	A	-0.186907	0.0341475	genus..Eubacteriumnodatumgroup.id.11297	TRUE	4.41e-08	inferred	0.1392	0.00837183	154.819
rs113893692	T	C	-0.185107	0.0403573	genus..Eubacteriumnodatumgroup.id.11297	TRUE	4.5e-06	inferred	0.09841	0.0060803	112.183
rs77910827	T	C	0.201788	0.0413568	genus..Eubacteriumnodatumgroup.id.11297	TRUE	1.07e-06	inferred	0.1034	0.00754991	139.504
rs61841040	T	G	0.160621	0.0341609	genus..Eubacteriumnodatumgroup.id.11297	TRUE	2.58e-06	inferred	0.166	0.00714348	131.94
rs9425984	C	T	-0.130234	0.0292347	genus..Eubacteriumnodatumgroup.id.11297	TRUE	8.4e-06	inferred	0.2386	0.00616256	113.71
rs10263623	T	C	0.193496	0.0439023	genus..Eubacteriumnodatumgroup.id.11297	TRUE	1.05e-05	inferred	0.1044	0.00700145	129.298
rs11006576	G	A	-0.110167	0.024593	genus..Eubacteriumnodatumgroup.id.11297	TRUE	7.48e-06	inferred	0.5129	0.00606435	111.887
rs7880204	C	T	-0.125454	0.0275303	genus..Eubacteriumnodatumgroup.id.11297	TRUE	5.19e-06	inferred	0.2475	0.00586245	108.14
rs6818880	G	A	-0.110081	0.0245964	genus..Eubacteriumnodatumgroup.id.11297	TRUE	7.62e-06	inferred	0.5447	0.00601044	110.886
rs10458299	C	T	-0.187753	0.041969	genus..Eubacteriumnodatumgroup.id.11297	TRUE	7.69e-06	inferred	0.08052	0.00521974	96.2218
rs7827125	T	C	0.1223	0.0271331	genus..Eubacteriumnodatumgroup.id.11297	TRUE	6.56e-06	inferred	0.2823	0.00606088	111.822
rs12423772	T	G	0.14098	0.0295029	genus..Eubacteriumoxidoreducensgroup.id.11339	TRUE	1.77e-06	inferred	0.1501	0.00507097	93.4655
rs2973294	T	G	0.0923559	0.0195439	genus..Eubacteriumoxidoreducensgroup.id.11339	TRUE	2.29e-06	inferred	0.4205	0.00415698	76.549
rs34561138	A	G	0.216145	0.045992	genus..Eubacteriumoxidoreducensgroup.id.11339	TRUE	2.61e-06	inferred	0.05865	0.00515871	95.0909
rs440215	T	C	0.0932766	0.0195294	genus..Eubacteriumoxidoreducensgroup.id.11339	TRUE	1.79e-06	inferred	0.5378	0.0043254	79.6637
rs1425962	C	G	0.0906104	0.0200612	genus..Eubacteriumoxidoreducensgroup.id.11339	TRUE	6.28e-06	inferred	0.6571	0.00369986	68.0999
rs12129908	A	C	0.0893272	0.0198333	genus..Eubacteriumoxidoreducensgroup.id.11339	TRUE	6.67e-06	inferred	0.5527	0.00394536	72.6365
rs35398954	G	A	-0.0901402	0.0174602	genus..Eubacteriumrectalegroup.id.14374	TRUE	2.44e-07	inferred	0.1213	0.00173208	31.818
rs117151453	C	G	-0.113141	0.0243541	genus..Eubacteriumrectalegroup.id.14374	TRUE	3.39e-06	inferred	0.0507	0.00123219	22.6238
rs16960159	G	C	-0.156596	0.0336234	genus..Eubacteriumrectalegroup.id.14374	TRUE	3.2e-06	inferred	0.04771	0.00222828	40.9535
rs314726	C	T	0.0528824	0.0109486	genus..Eubacteriumrectalegroup.id.14374	TRUE	1.37e-06	inferred	0.4573	0.00138807	25.4899
rs10797540	G	A	0.0503179	0.0108389	genus..Eubacteriumrectalegroup.id.14374	TRUE	3.45e-06	inferred	0.4344	0.00124415	22.8437
rs10248854	A	C	-0.0527827	0.0113463	genus..Eubacteriumrectalegroup.id.14374	TRUE	3.29e-06	inferred	0.3598	0.00128348	23.5667
rs3980709	T	A	-0.0622701	0.0140572	genus..Eubacteriumrectalegroup.id.14374	TRUE	9.43e-06	inferred	0.161	0.00104756	19.2302
rs2884897	G	A	-0.129364	0.0289021	genus..Eubacteriumrectalegroup.id.14374	TRUE	7.61e-06	inferred	0.05268	0.00167031	30.6814
rs10892089	G	C	-0.0635522	0.0140072	genus..Eubacteriumrectalegroup.id.14374	TRUE	5.7e-06	inferred	0.1968	0.00127685	23.4448
rs143694765	C	T	0.0870025	0.019779	genus..Eubacteriumrectalegroup.id.14374	TRUE	1.09e-05	inferred	0.09443	0.00129457	23.7706
rs59427698	G	A	-0.0576035	0.0130853	genus..Eubacteriumrectalegroup.id.14374	TRUE	1.07e-05	inferred	0.2028	0.00107291	19.6961
rs62547233	G	A	0.0536319	0.0120201	genus..Eubacteriumrectalegroup.id.14374	TRUE	8.12e-06	inferred	0.3072	0.00122435	22.4796
rs2116427	G	A	0.0911461	0.0182353	genus..Eubacteriumruminantiumgroup.id.11340	TRUE	5.78e-07	inferred	0.2565	0.00316865	58.2914
rs139749	T	C	-0.0845439	0.0171791	genus..Eubacteriumruminantiumgroup.id.11340	TRUE	8.6e-07	inferred	0.3419	0.00321652	59.1748
rs72836424	T	C	-0.139825	0.030069	genus..Eubacteriumruminantiumgroup.id.11340	TRUE	3.32e-06	inferred	0.09543	0.00337539	62.1076
rs2229917	G	A	0.153538	0.0323922	genus..Eubacteriumruminantiumgroup.id.11340	TRUE	2.14e-06	inferred	0.0666	0.00293092	53.9051
rs10131724	C	A	-0.199832	0.0414577	genus..Eubacteriumruminantiumgroup.id.11340	TRUE	1.43e-06	inferred	0.9364	0.00475642	87.64
rs16891896	A	G	-0.174787	0.0390573	genus..Eubacteriumruminantiumgroup.id.11340	TRUE	7.64e-06	inferred	0.05865	0.0033734	62.0707
rs7000472	G	A	-0.0762282	0.016523	genus..Eubacteriumruminantiumgroup.id.11340	TRUE	3.96e-06	inferred	0.6382	0.00268341	49.3407
rs13025464	C	T	-0.0737077	0.0163786	genus..Eubacteriumruminantiumgroup.id.11340	TRUE	6.79e-06	inferred	0.6173	0.00256691	47.1931
rs2418654	T	C	-0.0748879	0.0165852	genus..Eubacteriumruminantiumgroup.id.11340	TRUE	6.32e-06	inferred	0.4781	0.00279872	51.4669
rs6676699	T	G	-0.0888124	0.0196447	genus..Eubacteriumruminantiumgroup.id.11340	TRUE	6.16e-06	inferred	0.7783	0.00272201	50.0524
rs73139629	C	A	-0.115098	0.0247909	genus..Eubacteriumruminantiumgroup.id.11340	TRUE	3.44e-06	inferred	0.1322	0.00303959	55.91
rs112375806	A	T	0.143141	0.0293757	genus..Eubacteriumruminantiumgroup.id.11340	TRUE	1.1e-06	inferred	0.1074	0.00392844	72.3238
rs606117	G	A	0.0833243	0.018056	genus..Eubacteriumruminantiumgroup.id.11340	TRUE	3.94e-06	inferred	0.668	0.00307955	56.6473
rs57340348	C	T	-0.0979429	0.0212166	genus..Eubacteriumruminantiumgroup.id.11340	TRUE	3.91e-06	inferred	0.2147	0.00323477	59.5118
rs2817174	T	C	-0.0734306	0.0163687	genus..Eubacteriumruminantiumgroup.id.11340	TRUE	7.26e-06	inferred	0.4294	0.00264227	48.5824
rs10923018	A	G	0.0726438	0.0160924	genus..Eubacteriumruminantiumgroup.id.11340	TRUE	6.36e-06	inferred	0.4722	0.0026304	48.3635
rs11637981	T	G	-0.073258	0.0160888	genus..Eubacteriumruminantiumgroup.id.11340	TRUE	5.28e-06	inferred	0.5159	0.00268065	49.29
rs17519472	T	C	0.107804	0.0233984	genus..Eubacteriumruminantiumgroup.id.11340	TRUE	4.08e-06	inferred	0.1541	0.00302986	55.7304
rs209813	A	G	-0.103488	0.0236391	genus..Eubacteriumruminantiumgroup.id.11340	TRUE	1.2e-05	inferred	0.166	0.00296541	54.5415
rs6048195	T	A	-0.0603594	0.011658	genus..Eubacteriumventriosumgroup.id.11341	TRUE	2.25e-07	inferred	0.4791	0.00181845	33.4074
rs73615400	C	T	-0.0956303	0.0193428	genus..Eubacteriumventriosumgroup.id.11341	TRUE	7.65e-07	inferred	0.09046	0.00150487	27.6379
rs57199565	C	T	0.0783394	0.0160257	genus..Eubacteriumventriosumgroup.id.11341	TRUE	1.02e-06	inferred	0.2406	0.00224263	41.2177
rs11617697	G	A	-0.143349	0.0286241	genus..Eubacteriumventriosumgroup.id.11341	TRUE	5.5e-07	inferred	0.04771	0.00186722	34.3051
rs16884680	T	G	-0.0906428	0.0191909	genus..Eubacteriumventriosumgroup.id.11341	TRUE	2.32e-06	inferred	0.1074	0.00157528	28.9331
rs12964517	A	G	0.0587198	0.0123453	genus..Eubacteriumventriosumgroup.id.11341	TRUE	1.97e-06	inferred	0.3161	0.00149079	27.3789
rs876734	T	C	-0.0618696	0.0132532	genus..Eubacteriumventriosumgroup.id.11341	TRUE	3.04e-06	inferred	0.7107	0.00157406	28.9105
rs3809430	C	T	-0.0548171	0.0118426	genus..Eubacteriumventriosumgroup.id.11341	TRUE	3.68e-06	inferred	0.3479	0.00136342	25.0366
rs72783037	A	C	0.0658926	0.0143747	genus..Eubacteriumventriosumgroup.id.11341	TRUE	4.56e-06	inferred	0.1869	0.00131964	24.2316
rs78869071	T	C	0.0980023	0.0225083	genus..Eubacteriumventriosumgroup.id.11341	TRUE	1.34e-05	inferred	0.08052	0.00142216	26.1167
rs9316536	G	T	-0.0817111	0.0183121	genus..Eubacteriumventriosumgroup.id.11341	TRUE	8.11e-06	inferred	0.1362	0.00157102	28.8547
rs35179274	T	C	-0.0627263	0.013786	genus..Eubacteriumventriosumgroup.id.11341	TRUE	5.36e-06	inferred	0.2435	0.00144956	26.6207
rs78250280	A	G	0.0749762	0.0164404	genus..Eubacteriumventriosumgroup.id.11341	TRUE	5.1e-06	inferred	0.1491	0.00142637	26.1942
rs66746423	T	C	0.0751501	0.0164978	genus..Eubacteriumventriosumgroup.id.11341	TRUE	5.23e-06	inferred	0.1561	0.00148793	27.3264
rs6704822	G	A	0.0739179	0.0166705	genus..Eubacteriumventriosumgroup.id.11341	TRUE	9.25e-06	inferred	0.8837	0.00112309	20.6184
rs13082419	T	C	-0.0715522	0.016137	genus..Eubacteriumventriosumgroup.id.11341	TRUE	9.25e-06	inferred	0.17	0.00144478	26.5328
rs66830358	A	T	0.0528752	0.0117972	genus..Eubacteriumventriosumgroup.id.11341	TRUE	7.39e-06	inferred	0.4175	0.00135984	24.9706
rs17830032	A	G	-0.160597	0.0310515	genus..Eubacteriumxylanophilumgroup.id.14375	TRUE	2.32e-07	inferred	0.05368	0.00262034	48.178
rs13239072	A	G	0.0687427	0.0142728	genus..Eubacteriumxylanophilumgroup.id.14375	TRUE	1.46e-06	inferred	0.2753	0.00188559	34.6433
rs79582700	G	C	-0.0951677	0.0199969	genus..Eubacteriumxylanophilumgroup.id.14375	TRUE	1.94e-06	inferred	0.1074	0.00173648	31.899
rs12980122	G	C	-0.108274	0.0238257	genus..Eubacteriumxylanophilumgroup.id.14375	TRUE	5.51e-06	inferred	0.08449	0.00181361	33.3183
rs2012708	G	A	0.0573202	0.0126905	genus..Eubacteriumxylanophilumgroup.id.14375	TRUE	6.28e-06	inferred	0.6362	0.00152091	27.9329
rs2213117	G	T	0.0877797	0.0189012	genus..Eubacteriumxylanophilumgroup.id.14375	TRUE	3.42e-06	inferred	0.161	0.00208164	38.2528
rs10140184	C	A	0.0576795	0.012599	genus..Eubacteriumxylanophilumgroup.id.14375	TRUE	4.69e-06	inferred	0.4125	0.00161252	29.6181
rs10917203	C	A	0.0612633	0.0130917	genus..Eubacteriumxylanophilumgroup.id.14375	TRUE	2.87e-06	inferred	0.335	0.00167224	30.7168
rs112176119	T	C	-0.113455	0.0245762	genus..Eubacteriumxylanophilumgroup.id.14375	TRUE	3.9e-06	inferred	0.06461	0.00155587	28.576
rs1999224	T	G	-0.0949051	0.0203503	genus..Eubacteriumxylanophilumgroup.id.14375	TRUE	3.11e-06	inferred	0.08847	0.0014527	26.6784
rs75586835	G	A	-0.114498	0.0263455	genus..Eubacteriumxylanophilumgroup.id.14375	TRUE	1.39e-05	inferred	0.0666	0.00162991	29.9381
rs4654122	G	C	0.0553508	0.0123588	genus..Eubacteriumxylanophilumgroup.id.14375	TRUE	7.51e-06	inferred	0.5606	0.00150935	27.7204
rs2047242	G	A	-0.067603	0.0133738	genus..Ruminococcusgauvreauiigroup.id.11342	TRUE	4.31e-07	inferred	0.2972	0.00190916	35.0772
rs71386687	G	T	0.121037	0.02386	genus..Ruminococcusgauvreauiigroup.id.11342	TRUE	3.92e-07	inferred	0.05964	0.00164323	30.1831
rs9870933	G	A	0.0621643	0.0126072	genus..Ruminococcusgauvreauiigroup.id.11342	TRUE	8.19e-07	inferred	0.5915	0.00186749	34.3101
rs1391597	T	C	0.0590284	0.0124874	genus..Ruminococcusgauvreauiigroup.id.11342	TRUE	2.28e-06	inferred	0.3807	0.00164299	30.1788
rs431418	G	A	-0.094737	0.0210157	genus..Ruminococcusgauvreauiigroup.id.11342	TRUE	6.55e-06	inferred	0.8807	0.00188598	34.6505
rs289410	A	G	-0.0654926	0.0139101	genus..Ruminococcusgauvreauiigroup.id.11342	TRUE	2.5e-06	inferred	0.7316	0.0016845	30.9424
rs2105937	G	A	0.0580215	0.0127806	genus..Ruminococcusgauvreauiigroup.id.11342	TRUE	5.63e-06	inferred	0.666	0.00149772	27.5063
rs2166943	C	A	0.0566974	0.0123497	genus..Ruminococcusgauvreauiigroup.id.11342	TRUE	4.41e-06	inferred	0.5616	0.0015829	29.0732
rs12539819	T	C	0.110654	0.0240684	genus..Ruminococcusgauvreauiigroup.id.11342	TRUE	4.28e-06	inferred	0.09543	0.00211392	38.8471
rs12079579	G	A	0.0955324	0.0213436	genus..Ruminococcusgauvreauiigroup.id.11342	TRUE	7.61e-06	inferred	0.07256	0.00122833	22.5528
rs73802842	A	C	0.0736808	0.0169665	genus..Ruminococcusgauvreauiigroup.id.11342	TRUE	1.41e-05	inferred	0.1431	0.0013314	24.4478
rs11750752	T	C	0.0712689	0.0157	genus..Ruminococcusgauvreauiigroup.id.11342	TRUE	5.64e-06	inferred	0.1889	0.00155645	28.5867
rs13163520	A	G	-0.127377	0.0233883	genus..Ruminococcusgnavusgroup.id.14376	TRUE	5.15e-08	inferred	0.1809	0.00480829	88.6005
rs934940	C	A	-0.105045	0.0229588	genus..Ruminococcusgnavusgroup.id.14376	TRUE	4.75e-06	inferred	0.1849	0.00332604	61.1965
rs9872758	C	T	0.0849233	0.0176643	genus..Ruminococcusgnavusgroup.id.14376	TRUE	1.53e-06	inferred	0.4771	0.00359842	66.2261
rs2909242	A	C	-0.0909965	0.018351	genus..Ruminococcusgnavusgroup.id.14376	TRUE	7.1e-07	inferred	0.6143	0.00392382	72.2385
rs3124783	G	A	-0.11599	0.0249099	genus..Ruminococcusgnavusgroup.id.14376	TRUE	3.22e-06	inferred	0.8797	0.00284754	52.3672
rs62167033	C	T	0.185289	0.0396295	genus..Ruminococcusgnavusgroup.id.14376	TRUE	2.93e-06	inferred	0.07058	0.00450426	82.9728
rs12989336	A	G	-0.0846861	0.0187936	genus..Ruminococcusgnavusgroup.id.14376	TRUE	6.6e-06	inferred	0.3052	0.00304157	55.9465
rs12136548	T	C	0.0901946	0.0196476	genus..Ruminococcusgnavusgroup.id.14376	TRUE	4.42e-06	inferred	0.2913	0.00335887	61.8026
rs78399089	C	T	0.144445	0.0326618	genus..Ruminococcusgnavusgroup.id.14376	TRUE	9.76e-06	inferred	0.0825	0.00315859	58.1058
rs11597105	G	A	0.114673	0.0250653	genus..Ruminococcusgnavusgroup.id.14376	TRUE	4.76e-06	inferred	0.1123	0.00262178	48.2047
rs11864644	C	T	-0.139804	0.0318253	genus..Ruminococcusgnavusgroup.id.14376	TRUE	1.12e-05	inferred	0.07058	0.00256425	47.1442
rs4388134	T	C	-0.0904997	0.0203544	genus..Ruminococcusgnavusgroup.id.14376	TRUE	8.74e-06	inferred	0.7545	0.00303413	55.8093
rs773123	A	T	0.0824005	0.0173862	genus..Ruminococcustorquesgroup.id.14377	TRUE	2.14e-06	inferred	0.1123	0.00135374	24.8585
rs8080469	A	G	0.0490727	0.0107036	genus..Ruminococcustorquesgroup.id.14377	TRUE	4.55e-06	inferred	0.5189	0.00120234	22.0751
rs77034621	G	T	-0.151553	0.0335878	genus..Ruminococcustorquesgroup.id.14377	TRUE	6.42e-06	inferred	0.05268	0.00229245	42.1356
rs73130967	T	A	0.0770375	0.0168264	genus..Ruminococcustorquesgroup.id.14377	TRUE	4.69e-06	inferred	0.1123	0.00118326	21.7243
rs1972694	A	T	-0.0614094	0.0137321	genus..Ruminococcustorquesgroup.id.14377	TRUE	7.75e-06	inferred	0.1839	0.00113194	20.7811
rs12434631	G	A	0.074697	0.0153401	genus..Ruminococcustorquesgroup.id.14377	TRUE	1.12e-06	inferred	0.1402	0.00134518	24.7012
rs158487	G	A	0.0531781	0.0116341	genus..Ruminococcustorquesgroup.id.14377	TRUE	4.86e-06	inferred	0.7008	0.00118591	21.773
rs4073731	C	T	0.0651948	0.0142221	genus..Ruminococcustorquesgroup.id.14377	TRUE	4.56e-06	inferred	0.1759	0.00123226	22.625
rs60603763	G	C	0.124328	0.0275286	genus..Ruminococcustorquesgroup.id.14377	TRUE	6.29e-06	inferred	0.07157	0.00205424	37.7481
rs1475330	C	T	0.0523492	0.01182	genus..Ruminococcustorquesgroup.id.14377	TRUE	9.47e-06	inferred	0.6988	0.00115361	21.1793
rs10967781	A	C	0.0507994	0.0113322	genus..Ruminococcustorquesgroup.id.14377	TRUE	7.37e-06	inferred	0.3181	0.00111952	20.5527
rs8141465	G	A	0.0480778	0.0107442	genus..Ruminococcustorquesgroup.id.14377	TRUE	7.65e-06	inferred	0.4573	0.00114731	21.0635
rs34583783	T	G	0.126596	0.0268461	genus.Actinomyces.id.423	TRUE	2.41e-06	inferred	0.1024	0.00294613	54.1857
rs4146653	A	G	0.0985224	0.0214182	genus.Actinomyces.id.423	TRUE	4.23e-06	inferred	0.1968	0.00306866	56.4463
rs35011108	G	A	0.232634	0.0512044	genus.Actinomyces.id.423	TRUE	5.54e-06	inferred	0.06362	0.00644794	119.01
rs4073240	A	G	0.0749687	0.0167368	genus.Actinomyces.id.423	TRUE	7.49e-06	inferred	0.3827	0.00265549	48.826
rs7915461	C	T	0.18776	0.0401636	genus.Actinomyces.id.423	TRUE	2.94e-06	inferred	0.9423	0.00383354	70.57
rs71315246	G	A	-0.0969809	0.021925	genus.Actinomyces.id.423	TRUE	9.72e-06	inferred	0.1431	0.0023066	42.3962
rs10787984	C	G	0.094316	0.0213513	genus.Actinomyces.id.423	TRUE	9.99e-06	inferred	0.1759	0.00257897	47.4154
rs7680684	T	C	-0.083381	0.0168901	genus.Adlercreutzia.id.812	TRUE	7.95e-07	inferred	0.675	0.00305036	56.1087
rs2147798	G	C	0.0922959	0.0192121	genus.Adlercreutzia.id.812	TRUE	1.55e-06	inferred	0.8042	0.0026827	49.3276
rs80078995	T	A	-0.11324	0.0232586	genus.Adlercreutzia.id.812	TRUE	1.12e-06	inferred	0.1342	0.00297987	54.8082
rs34181676	T	G	-0.134998	0.028231	genus.Adlercreutzia.id.812	TRUE	1.74e-06	inferred	0.08151	0.00272879	50.1775
rs9490822	T	C	-0.0734512	0.0155789	genus.Adlercreutzia.id.812	TRUE	2.42e-06	inferred	0.4473	0.00266757	49.0488
rs12522517	T	A	-0.104884	0.0234695	genus.Adlercreutzia.id.812	TRUE	7.86e-06	inferred	0.1272	0.00244261	44.9022
rs13231526	A	C	0.143237	0.0311654	genus.Adlercreutzia.id.812	TRUE	4.31e-06	inferred	0.06362	0.00244448	44.9367
rs6664405	C	T	-0.0953084	0.0210752	genus.Adlercreutzia.id.812	TRUE	6.12e-06	inferred	0.1441	0.00224068	41.1818
rs1046175	G	C	0.112758	0.0255994	genus.Adlercreutzia.id.812	TRUE	1.06e-05	inferred	0.8738	0.00280411	51.5664
rs9915817	C	T	0.0749219	0.016833	genus.Adlercreutzia.id.812	TRUE	8.55e-06	inferred	0.671	0.00247837	45.5612
rs55719207	A	G	-0.0699243	0.0158036	genus.Adlercreutzia.id.812	TRUE	9.66e-06	inferred	0.4175	0.00237815	43.7144
rs11604400	T	C	-0.102524	0.0234834	genus.Adlercreutzia.id.812	TRUE	1.27e-05	inferred	0.1153	0.00214441	39.4087
rs11729256	C	T	0.0750473	0.0150184	genus.Akkermansia.id.4037	TRUE	5.82e-07	inferred	0.2386	0.00204636	37.6032
rs4936098	G	A	0.0649225	0.0135934	genus.Akkermansia.id.4037	TRUE	1.79e-06	inferred	0.66	0.00189166	34.755
rs9349825	G	A	-0.0703407	0.0147133	genus.Akkermansia.id.4037	TRUE	1.75e-06	inferred	0.2793	0.00199191	36.6005
rs74542928	C	T	0.112623	0.0236434	genus.Akkermansia.id.4037	TRUE	1.9e-06	inferred	0.07853	0.00183569	33.7248
rs2602429	T	C	0.0745352	0.0156201	genus.Akkermansia.id.4037	TRUE	1.83e-06	inferred	0.7783	0.00191719	35.225
rs61779207	A	G	-0.0760539	0.0167769	genus.Akkermansia.id.4037	TRUE	5.81e-06	inferred	0.1779	0.00169189	31.0785
rs11184341	C	G	0.0655855	0.0142236	genus.Akkermansia.id.4037	TRUE	4.01e-06	inferred	0.7217	0.00172789	31.7408
rs4242783	A	G	0.0685454	0.0147701	genus.Akkermansia.id.4037	TRUE	3.47e-06	inferred	0.7127	0.0019241	35.3523
rs117107102	G	A	0.204406	0.0431629	genus.Akkermansia.id.4037	TRUE	2.18e-06	inferred	0.04473	0.00357061	65.7126
rs12908520	A	G	0.061772	0.0130954	genus.Akkermansia.id.4037	TRUE	2.39e-06	inferred	0.4563	0.00189332	34.7855
rs111862613	C	T	0.0911199	0.0196748	genus.Akkermansia.id.4037	TRUE	3.63e-06	inferred	0.166	0.00229896	42.2554
rs941682	A	G	-0.0632957	0.0143777	genus.Akkermansia.id.4037	TRUE	1.07e-05	inferred	0.3111	0.00171726	31.5452
rs67281112	C	G	0.0634575	0.0137846	genus.Alistipes.id.968	TRUE	4.15e-06	inferred	0.2167	0.00136705	25.1032
rs67705352	G	T	-0.0532404	0.0110864	genus.Alistipes.id.968	TRUE	1.57e-06	inferred	0.3738	0.00132698	24.3665
rs11769002	A	G	-0.0528793	0.0109389	genus.Alistipes.id.968	TRUE	1.34e-06	inferred	0.4006	0.00134285	24.6584
rs7129639	A	C	-0.0524955	0.0109584	genus.Alistipes.id.968	TRUE	1.66e-06	inferred	0.5984	0.00132452	24.3213
rs1689282	C	A	-0.0520061	0.0113942	genus.Alistipes.id.968	TRUE	5.01e-06	inferred	0.34	0.00121384	22.2865
rs11958296	G	A	-0.0981222	0.0218272	genus.Alistipes.id.968	TRUE	6.94e-06	inferred	0.07058	0.00126316	23.1931
rs8130320	G	A	-0.049002	0.010717	genus.Alistipes.id.968	TRUE	4.82e-06	inferred	0.4821	0.00119906	22.0147
rs2875322	C	T	-0.0580945	0.0131432	genus.Alistipes.id.968	TRUE	9.87e-06	inferred	0.7932	0.00110722	20.3266
rs2290844	T	C	0.0813969	0.0191632	genus.Alistipes.id.968	TRUE	2.16e-05	inferred	0.1133	0.00133123	24.4446
rs35909684	C	A	-0.0845285	0.0192091	genus.Alistipes.id.968	TRUE	1.08e-05	inferred	0.07753	0.00102202	18.7609
rs62576416	C	T	0.0492647	0.0109733	genus.Alistipes.id.968	TRUE	7.14e-06	inferred	0.3976	0.00116261	21.3447
rs1107244	A	G	0.0758558	0.0171182	genus.Alistipes.id.968	TRUE	9.37e-06	inferred	0.07853	0.000832768	15.284
rs34417064	G	A	-0.048202	0.0106868	genus.Alistipes.id.968	TRUE	6.47e-06	inferred	0.5119	0.00116106	21.3162
rs12990744	T	C	-0.0776618	0.0172986	genus.Alistipes.id.968	TRUE	7.14e-06	inferred	0.1233	0.00130394	23.9429
rs4810359	G	A	-0.0652428	0.0146155	genus.Alistipes.id.968	TRUE	8.05e-06	inferred	0.1471	0.00106809	19.6075
rs602075	G	A	0.168974	0.0296976	genus.Allisonella.id.2174	TRUE	1.27e-08	inferred	0.7694	0.0101317	187.697
rs35778461	T	C	0.146679	0.0297186	genus.Allisonella.id.2174	TRUE	7.99e-07	inferred	0.1918	0.00667009	123.137
rs6742198	A	G	0.149152	0.0316484	genus.Allisonella.id.2174	TRUE	2.44e-06	inferred	0.8042	0.00700591	129.381
rs1901739	G	T	0.115769	0.0248626	genus.Allisonella.id.2174	TRUE	3.22e-06	inferred	0.505	0.0067005	123.703
rs76904847	A	G	0.148523	0.0334857	genus.Allisonella.id.2174	TRUE	9.19e-06	inferred	0.1899	0.00678709	125.312
rs35110698	C	T	-0.146322	0.0320852	genus.Allisonella.id.2174	TRUE	5.11e-06	inferred	0.1491	0.00543257	100.167
rs7898615	G	T	0.167966	0.0373586	genus.Allisonella.id.2174	TRUE	6.92e-06	inferred	0.1153	0.00575572	106.159
rs594561	T	C	0.112231	0.0251681	genus.Allisonella.id.2174	TRUE	8.22e-06	inferred	0.5586	0.00621135	114.616
rs685403	C	G	-0.175203	0.0404474	genus.Allisonella.id.2174	TRUE	1.48e-05	inferred	0.1083	0.00592873	109.369
rs12675596	T	G	0.145669	0.0290678	genus.Alloprevotella.id.961	TRUE	5.41e-07	inferred	0.2445	0.0078393	144.893
rs58212166	G	A	-0.161506	0.0359102	genus.Alloprevotella.id.961	TRUE	6.88e-06	inferred	0.1332	0.00602323	111.123
rs34619204	A	G	-0.156037	0.0344392	genus.Alloprevotella.id.961	TRUE	5.88e-06	inferred	0.1998	0.00778536	143.888
rs17380632	T	A	0.125564	0.0280409	genus.Alloprevotella.id.961	TRUE	7.54e-06	inferred	0.3032	0.00666187	122.985
rs4680035	G	A	-0.119599	0.0259446	genus.Alloprevotella.id.961	TRUE	4.03e-06	inferred	0.4543	0.00709227	130.987
rs4364940	G	A	0.126418	0.0282207	genus.Alloprevotella.id.961	TRUE	7.48e-06	inferred	0.2793	0.00643386	118.748
rs2154444	G	T	0.138234	0.0308961	genus.Alloprevotella.id.961	TRUE	7.67e-06	inferred	0.7773	0.00661562	122.125
rs816292	C	T	-0.113003	0.02204	genus.Anaerofilum.id.2053	TRUE	2.94e-07	inferred	0.2425	0.00469139	86.4362
rs79598899	T	C	0.182586	0.0357284	genus.Anaerofilum.id.2053	TRUE	3.22e-07	inferred	0.0825	0.00504689	93.0194
rs4506496	A	G	0.10309	0.0212861	genus.Anaerofilum.id.2053	TRUE	1.28e-06	inferred	0.663	0.00474904	87.5034
rs712981	C	A	0.10076	0.0202902	genus.Anaerofilum.id.2053	TRUE	6.84e-07	inferred	0.4185	0.00494138	91.065
rs17105491	C	G	-0.193107	0.0411187	genus.Anaerofilum.id.2053	TRUE	2.65e-06	inferred	0.05964	0.00418273	77.0251
rs10794359	C	T	-0.0953524	0.02006	genus.Anaerofilum.id.2053	TRUE	2e-06	inferred	0.5129	0.00454302	83.6901
rs17096874	T	C	-0.126337	0.0268919	genus.Anaerofilum.id.2053	TRUE	2.63e-06	inferred	0.1809	0.00473005	87.1519
rs356049	A	G	0.132603	0.0289802	genus.Anaerofilum.id.2053	TRUE	4.75e-06	inferred	0.1859	0.00532223	98.1212
rs1563175	C	A	0.0923834	0.0202157	genus.Anaerofilum.id.2053	TRUE	4.88e-06	inferred	0.4443	0.00421439	77.6105
rs17012738	G	T	0.0903417	0.0200239	genus.Anaerofilum.id.2053	TRUE	6.43e-06	inferred	0.4076	0.00394145	72.5643
rs9299345	C	T	-0.1364	0.0302372	genus.Anaerofilum.id.2053	TRUE	6.45e-06	inferred	0.1173	0.00385272	70.9244
rs4244069	A	G	-0.146775	0.0326594	genus.Anaerofilum.id.2053	TRUE	6.99e-06	inferred	0.8867	0.00432851	79.7212
rs7193624	T	C	0.0750642	0.0150723	genus.Anaerostipes.id.1991	TRUE	6.35e-07	inferred	0.8509	0.00142972	26.2558
rs2804244	G	A	-0.053089	0.0110983	genus.Anaerostipes.id.1991	TRUE	1.72e-06	inferred	0.5447	0.00139796	25.6716
rs62215703	A	G	0.0644965	0.0136702	genus.Anaerostipes.id.1991	TRUE	2.38e-06	inferred	0.2197	0.00142625	26.1919
rs2396460	C	T	-0.0512653	0.0109555	genus.Anaerostipes.id.1991	TRUE	2.88e-06	inferred	0.5606	0.00129476	23.7741
rs3900776	A	G	-0.110013	0.0236302	genus.Anaerostipes.id.1991	TRUE	3.23e-06	inferred	0.07058	0.00158786	29.1646
rs2014785	C	T	0.0515687	0.0112199	genus.Anaerostipes.id.1991	TRUE	4.3e-06	inferred	0.3887	0.00126378	23.2045
rs62157625	C	T	0.088573	0.0185548	genus.Anaerostipes.id.1991	TRUE	1.81e-06	inferred	0.1133	0.0015763	28.9519
rs6726833	A	C	-0.0877497	0.0189408	genus.Anaerostipes.id.1991	TRUE	3.61e-06	inferred	0.09443	0.0013169	24.1812
rs6474958	G	A	-0.0500065	0.0112001	genus.Anaerostipes.id.1991	TRUE	8.01e-06	inferred	0.5974	0.00120288	22.085
rs6854026	C	T	-0.0508482	0.0109075	genus.Anaerostipes.id.1991	TRUE	3.14e-06	inferred	0.4881	0.00129204	23.724
rs78735375	C	A	-0.137429	0.0305304	genus.Anaerostipes.id.1991	TRUE	6.75e-06	inferred	0.05268	0.00188507	34.6336
rs7823228	C	G	-0.0621085	0.0136614	genus.Anaerostipes.id.1991	TRUE	5.46e-06	inferred	0.7843	0.00130516	23.9653
rs13376554	T	A	0.197389	0.0458642	genus.Anaerostipes.id.1991	TRUE	1.68e-05	inferred	0.03082	0.00232762	42.7836
rs60983350	A	G	-0.0539901	0.0116575	genus.Anaerostipes.id.1991	TRUE	3.63e-06	inferred	0.4354	0.00143313	26.3185
rs10502061	G	A	0.0835752	0.0192017	genus.Anaerostipes.id.1991	TRUE	1.35e-05	inferred	0.09443	0.00119459	21.9325
rs6563550	C	T	0.0877135	0.0176745	genus.Anaerotruncus.id.2054	TRUE	6.95e-07	inferred	0.07853	0.00111347	20.4416
rs8005030	T	C	0.0554447	0.0117854	genus.Anaerotruncus.id.2054	TRUE	2.54e-06	inferred	0.3022	0.00129651	23.8062
rs4669806	T	G	0.0576389	0.0122994	genus.Anaerotruncus.id.2054	TRUE	2.78e-06	inferred	0.2495	0.00124418	22.8442
rs10150232	G	A	0.0567088	0.0124877	genus.Anaerotruncus.id.2054	TRUE	5.59e-06	inferred	0.2535	0.00121713	22.347
rs1272208	T	G	-0.0611743	0.0129831	genus.Anaerotruncus.id.2054	TRUE	2.45e-06	inferred	0.7197	0.00150988	27.73
rs12056802	G	C	0.0774194	0.0177178	genus.Anaerotruncus.id.2054	TRUE	1.24e-05	inferred	0.0825	0.00090738	16.6546
rs11018566	G	A	-0.156465	0.0366032	genus.Anaerotruncus.id.2054	TRUE	1.91e-05	inferred	0.05169	0.00240006	44.1182
rs7675045	T	A	-0.0497815	0.0110573	genus.Anaerotruncus.id.2054	TRUE	6.73e-06	inferred	0.4722	0.00123527	22.6804
rs1431492	T	C	-0.0654996	0.0146188	genus.Anaerotruncus.id.2054	TRUE	7.45e-06	inferred	0.1829	0.00128232	23.5454
rs9347879	C	T	0.050618	0.011049	genus.Anaerotruncus.id.2054	TRUE	4.62e-06	inferred	0.4602	0.00127297	23.3735
rs17734739	C	T	0.0660052	0.014908	genus.Anaerotruncus.id.2054	TRUE	9.53e-06	inferred	0.1899	0.00134045	24.6141
rs6494922	G	A	0.0903106	0.0202257	genus.Anaerotruncus.id.2054	TRUE	8e-06	inferred	0.07256	0.00109772	20.1521
rs34449434	C	A	-0.0497004	0.0113402	genus.Anaerotruncus.id.2054	TRUE	1.17e-05	inferred	0.4563	0.00122563	22.5032
rs7155595	A	C	0.0539336	0.0118903	genus.Anaerotruncus.id.2054	TRUE	5.73e-06	inferred	0.3091	0.00124241	22.8116
rs115414803	C	A	-0.144356	0.0317524	genus.Anaerotruncus.id.2054	TRUE	5.46e-06	inferred	0.05865	0.00230101	42.2932
rs2704155	A	T	-0.106235	0.0234815	genus.Anaerotruncus.id.2054	TRUE	6.06e-06	inferred	0.9652	0.000758157	13.9136
rs6795673	T	C	0.0538565	0.0105251	genus.Bacteroides.id.918	TRUE	3.11e-07	inferred	0.4115	0.00140483	25.798
rs28757219	A	T	0.0818398	0.0170319	genus.Bacteroides.id.918	TRUE	1.55e-06	inferred	0.1521	0.00172756	31.7348
rs9507307	T	C	0.0604456	0.0129128	genus.Bacteroides.id.918	TRUE	2.85e-06	inferred	0.1899	0.00112415	20.6378
rs66474973	T	G	0.0812515	0.0164479	genus.Bacteroides.id.918	TRUE	7.81e-07	inferred	0.1153	0.00134685	24.7318
rs11585893	G	A	-0.0740746	0.0147633	genus.Bacteroides.id.918	TRUE	5.24e-07	inferred	0.1481	0.00138456	25.4253
rs495004	G	C	-0.0607475	0.0129865	genus.Bacteroides.id.918	TRUE	2.9e-06	inferred	0.2097	0.00122314	22.4575
rs17619981	G	T	0.0880978	0.0187002	genus.Bacteroides.id.918	TRUE	2.46e-06	inferred	0.06561	0.000951608	17.4672
rs2023437	C	T	-0.0782324	0.0167634	genus.Bacteroides.id.918	TRUE	3.06e-06	inferred	0.1243	0.00133239	24.4659
rs66710942	T	C	0.0488038	0.0107412	genus.Bacteroides.id.918	TRUE	5.53e-06	inferred	0.5845	0.00115689	21.2396
rs13207588	G	A	-0.059205	0.0131195	genus.Bacteroides.id.918	TRUE	6.4e-06	inferred	0.2326	0.00125135	22.976
rs2366421	A	T	-0.0528153	0.0117124	genus.Bacteroides.id.918	TRUE	6.5e-06	inferred	0.2336	0.000998797	18.3343
rs1340391	C	T	-0.0592004	0.0132244	genus.Bacteroides.id.918	TRUE	7.58e-06	inferred	0.1918	0.00108654	19.9467
rs2276875	G	A	-0.0697176	0.0139537	genus.Barnesiella.id.944	TRUE	5.84e-07	inferred	0.2545	0.00184438	33.8847
rs2428166	A	G	-0.165859	0.0337309	genus.Barnesiella.id.944	TRUE	8.78e-07	inferred	0.04871	0.0025494	46.8704
rs60316894	T	C	-0.121478	0.025184	genus.Barnesiella.id.944	TRUE	1.41e-06	inferred	0.05964	0.00165523	30.4039
rs35177866	G	A	0.0917125	0.0190133	genus.Barnesiella.id.944	TRUE	1.41e-06	inferred	0.1243	0.00183111	33.6405
rs13242616	C	T	-0.0583747	0.0123176	genus.Barnesiella.id.944	TRUE	2.15e-06	inferred	0.6302	0.00158827	29.172
rs79795328	G	A	-0.0818645	0.0176441	genus.Barnesiella.id.944	TRUE	3.49e-06	inferred	0.1252	0.00146803	26.9603
rs2057922	C	G	0.0915241	0.0194623	genus.Barnesiella.id.944	TRUE	2.57e-06	inferred	0.8936	0.00159289	29.257
rs199035	A	G	0.0559495	0.0119716	genus.Barnesiella.id.944	TRUE	2.96e-06	inferred	0.5089	0.00156468	28.738
rs62251337	G	A	-0.0690763	0.0149374	genus.Barnesiella.id.944	TRUE	3.76e-06	inferred	0.8419	0.00127022	23.323
rs77455852	G	T	-0.0891491	0.0195601	genus.Barnesiella.id.944	TRUE	5.17e-06	inferred	0.1213	0.0016942	31.121
rs11155559	C	T	0.0956023	0.0212961	genus.Barnesiella.id.944	TRUE	7.15e-06	inferred	0.09543	0.00157795	28.9822
rs12909713	T	C	-0.0550716	0.0120039	genus.Barnesiella.id.944	TRUE	4.48e-06	inferred	0.4692	0.00151068	27.7448
rs113258194	G	A	0.098992	0.0214121	genus.Barnesiella.id.944	TRUE	3.78e-06	inferred	0.1024	0.00180141	33.0939
rs28479800	T	A	-0.09152	0.0210002	genus.Barnesiella.id.944	TRUE	1.31e-05	inferred	0.09742	0.00147298	27.0513
rs76181748	T	C	-0.0778559	0.017164	genus.Barnesiella.id.944	TRUE	5.73e-06	inferred	0.1441	0.0014952	27.4601
rs72684847	C	T	-0.114369	0.0253873	genus.Barnesiella.id.944	TRUE	6.64e-06	inferred	0.06561	0.00160379	29.4575
rs28418786	G	C	-0.0791324	0.0174957	genus.Barnesiella.id.944	TRUE	6.1e-06	inferred	0.1561	0.00164981	30.3041
rs7322849	C	T	0.112428	0.0201813	genus.Bifidobacterium.id.436	TRUE	2.53e-08	inferred	0.09642	0.0022025	40.4786
rs10841473	C	G	-0.0624207	0.0129438	genus.Bifidobacterium.id.436	TRUE	1.42e-06	inferred	0.2704	0.00153737	28.2357
rs56108664	C	T	0.0729971	0.0157926	genus.Bifidobacterium.id.436	TRUE	3.8e-06	inferred	0.1849	0.00160616	29.5012
rs2686790	C	T	0.070741	0.0157926	genus.Bifidobacterium.id.436	TRUE	7.49e-06	inferred	0.8847	0.00102093	18.741
rs4567981	A	T	0.0562084	0.0117923	genus.Bifidobacterium.id.436	TRUE	1.87e-06	inferred	0.4394	0.00155649	28.5874
rs2491158	A	G	0.0712624	0.015983	genus.Bifidobacterium.id.436	TRUE	8.25e-06	inferred	0.8181	0.00151144	27.7587
rs76671854	G	C	-0.0846055	0.0184003	genus.Bifidobacterium.id.436	TRUE	4.26e-06	inferred	0.1252	0.00156798	28.7987
rs75344046	T	C	0.232354	0.0505979	genus.Bifidobacterium.id.436	TRUE	4.39e-06	inferred	0.0497	0.00509974	93.9983
rs540489	G	T	-0.0637641	0.0138746	genus.Bifidobacterium.id.436	TRUE	4.31e-06	inferred	0.2336	0.00145583	26.7359
rs857444	T	C	0.0558234	0.0121219	genus.Bifidobacterium.id.436	TRUE	4.12e-06	inferred	0.3608	0.00143736	26.3963
rs12022129	A	G	0.0619356	0.0138937	genus.Bifidobacterium.id.436	TRUE	8.28e-06	inferred	0.7793	0.00131953	24.2295
rs62181700	A	G	-0.0624643	0.0131205	genus.Bifidobacterium.id.436	TRUE	1.93e-06	inferred	0.2813	0.00157765	28.9767
rs55888705	G	A	0.0546319	0.0121139	genus.Bifidobacterium.id.436	TRUE	6.49e-06	inferred	0.3867	0.0014157	25.9979
rs5746486	C	T	-0.0536216	0.0120801	genus.Bifidobacterium.id.436	TRUE	9.04e-06	inferred	0.3539	0.00131489	24.1442
rs73797465	G	T	-0.0953566	0.0209236	genus.Bifidobacterium.id.436	TRUE	5.18e-06	inferred	0.08648	0.0014367	26.3841
rs116261629	C	G	0.128112	0.0261358	genus.Bilophila.id.3170	TRUE	9.5e-07	inferred	0.07157	0.00218118	40.0859
rs1571225	T	C	0.0826826	0.0170621	genus.Bilophila.id.3170	TRUE	1.26e-06	inferred	0.8509	0.00173466	31.8655
rs3827020	T	C	0.0766479	0.0160642	genus.Bilophila.id.3170	TRUE	1.83e-06	inferred	0.1899	0.00180757	33.2072
rs1241171	A	G	-0.0692654	0.0150148	genus.Bilophila.id.3170	TRUE	3.97e-06	inferred	0.2157	0.00162329	29.8162
rs7802841	A	C	0.0670097	0.0137701	genus.Bilophila.id.3170	TRUE	1.14e-06	inferred	0.6491	0.0020455	37.5873
rs8013541	T	A	-0.0571991	0.0125673	genus.Bilophila.id.3170	TRUE	5.33e-06	inferred	0.4235	0.00159758	29.3432
rs6793291	A	C	0.112729	0.0241633	genus.Bilophila.id.3170	TRUE	3.08e-06	inferred	0.9076	0.00213142	39.1694
rs1917709	T	A	0.118509	0.026742	genus.Bilophila.id.3170	TRUE	9.35e-06	inferred	0.05368	0.00142688	26.2034
rs542415	C	T	-0.0613623	0.0133436	genus.Bilophila.id.3170	TRUE	4.25e-06	inferred	0.34	0.00168988	31.0415
rs72676854	C	T	0.123209	0.026882	genus.Bilophila.id.3170	TRUE	4.58e-06	inferred	0.06561	0.00186128	34.1958
rs4798126	A	G	0.073288	0.016799	genus.Bilophila.id.3170	TRUE	1.28e-05	inferred	0.1501	0.00137039	25.1647
rs1969927	A	G	0.0564589	0.0126935	genus.Bilophila.id.3170	TRUE	8.67e-06	inferred	0.6203	0.00150154	27.5766
rs60178956	A	G	-0.0624818	0.0141485	genus.Bilophila.id.3170	TRUE	1e-05	inferred	0.2346	0.00140202	25.7463
rs2728491	T	G	-0.0627416	0.0139456	genus.Bilophila.id.3170	TRUE	6.83e-06	inferred	0.6899	0.00168434	30.9395
rs2713349	T	A	0.0617228	0.0140174	genus.Bilophila.id.3170	TRUE	1.07e-05	inferred	0.7455	0.00144563	26.5483
rs9899990	G	A	-0.102702	0.0233878	genus.Bilophila.id.3170	TRUE	1.13e-05	inferred	0.06561	0.00129327	23.7467
rs11069458	C	T	-0.0680947	0.015503	genus.Bilophila.id.3170	TRUE	1.12e-05	inferred	0.8101	0.00142666	26.1994
rs11149971	T	C	0.117605	0.02339	genus.Blautia.id.1992	TRUE	4.96e-07	inferred	0.9463	0.00140567	25.8134
rs12453000	T	C	0.0625335	0.0129987	genus.Blautia.id.1992	TRUE	1.5e-06	inferred	0.2197	0.00134075	24.6196
rs115043014	A	G	-0.206605	0.043992	genus.Blautia.id.1992	TRUE	2.65e-06	inferred	0.04374	0.00357082	65.7164
rs67794373	T	C	0.0601709	0.0123443	genus.Blautia.id.1992	TRUE	1.09e-06	inferred	0.2137	0.00121673	22.3396
rs117001700	C	T	0.196414	0.0441122	genus.Blautia.id.1992	TRUE	8.48e-06	inferred	0.04374	0.00322724	59.3727
rs72973581	G	A	0.125169	0.0265408	genus.Blautia.id.1992	TRUE	2.4e-06	inferred	0.05467	0.00161941	29.7449
rs4926264	C	T	0.0826207	0.0178239	genus.Blautia.id.1992	TRUE	3.56e-06	inferred	0.07853	0.000987926	18.1345
rs7860714	G	A	-0.0502178	0.0109853	genus.Blautia.id.1992	TRUE	4.85e-06	inferred	0.666	0.00112193	20.5971
rs682885	G	A	-0.0493376	0.0107359	genus.Blautia.id.1992	TRUE	4.32e-06	inferred	0.5835	0.00118316	21.7224
rs2788271	G	T	-0.0575596	0.0133492	genus.Blautia.id.1992	TRUE	1.62e-05	inferred	0.835	0.000912928	16.7566
rs113271346	T	C	0.0782682	0.0172116	genus.Blautia.id.1992	TRUE	5.43e-06	inferred	0.1183	0.00127793	23.4646
rs3005511	G	A	0.0501085	0.0110768	genus.Blautia.id.1992	TRUE	6.08e-06	inferred	0.664	0.00112037	20.5683
rs16892041	C	T	-0.0622605	0.0141804	genus.Blautia.id.1992	TRUE	1.13e-05	inferred	0.171	0.00109902	20.176
rs56221232	C	T	0.0828027	0.0167401	genus.Butyricicoccus.id.2055	TRUE	7.56e-07	inferred	0.1083	0.00132424	24.3161
rs2017189	T	G	-0.0506956	0.011024	genus.Butyricicoccus.id.2055	TRUE	4.25e-06	inferred	0.5785	0.00125335	23.0127
rs7322368	C	T	0.0815733	0.0183167	genus.Butyricicoccus.id.2055	TRUE	8.45e-06	inferred	0.9155	0.00102954	18.8991
rs75238760	A	T	0.0619423	0.0139942	genus.Butyricicoccus.id.2055	TRUE	9.59e-06	inferred	0.1938	0.00119895	22.0127
rs12585793	C	T	-0.262206	0.0564729	genus.Butyricicoccus.id.2055	TRUE	3.43e-06	inferred	0.05268	0.00686212	126.707
rs62478070	G	T	0.224039	0.0494959	genus.Butyricicoccus.id.2055	TRUE	6e-06	inferred	0.04374	0.00419888	77.3237
rs4962426	T	G	0.0614216	0.0135979	genus.Butyricicoccus.id.2055	TRUE	6.27e-06	inferred	0.8022	0.00119724	21.9813
rs10084203	G	A	0.0549699	0.0123563	genus.Butyricicoccus.id.2055	TRUE	8.64e-06	inferred	0.7584	0.00110732	20.3286
rs12034718	G	A	0.0701199	0.0158214	genus.Butyricicoccus.id.2055	TRUE	9.34e-06	inferred	0.835	0.00135482	24.8785
rs113054641	A	G	-0.144881	0.0274574	genus.Butyricimonas.id.945	TRUE	1.32e-07	inferred	0.08449	0.00324729	59.7428
rs62390301	C	T	-0.0872983	0.0174893	genus.Butyricimonas.id.945	TRUE	5.99e-07	inferred	0.1829	0.00227788	41.8671
rs7083431	C	A	0.0703539	0.0144439	genus.Butyricimonas.id.945	TRUE	1.11e-06	inferred	0.3549	0.00226642	41.656
rs2642760	C	G	0.0713357	0.0145396	genus.Butyricimonas.id.945	TRUE	9.28e-07	inferred	0.3767	0.00238966	43.9266
rs782080	A	T	0.0653488	0.0137973	genus.Butyricimonas.id.945	TRUE	2.18e-06	inferred	0.5934	0.00206073	37.8676
rs1862649	A	G	0.113124	0.0248176	genus.Butyricimonas.id.945	TRUE	5.16e-06	inferred	0.09145	0.00212653	39.0794
rs12304031	A	G	-0.086278	0.0196846	genus.Butyricimonas.id.945	TRUE	1.17e-05	inferred	0.1292	0.00167499	30.7675
rs71428626	T	G	-0.133188	0.0289905	genus.Butyricimonas.id.945	TRUE	4.34e-06	inferred	0.07256	0.00238751	43.887
rs78453362	G	A	-0.14948	0.0327073	genus.Butyricimonas.id.945	TRUE	4.87e-06	inferred	0.05765	0.00242778	44.6289
rs326049	G	C	0.0759694	0.0167617	genus.Butyricimonas.id.945	TRUE	5.83e-06	inferred	0.2048	0.00187981	34.5368
rs62130338	A	G	-0.0732608	0.0158324	genus.Butyricimonas.id.945	TRUE	3.71e-06	inferred	0.7376	0.00207758	38.178
rs9657374	T	C	0.0680719	0.0148172	genus.Butyricimonas.id.945	TRUE	4.35e-06	inferred	0.3022	0.0019543	35.9082
rs12458763	C	A	0.122037	0.0269587	genus.Butyricimonas.id.945	TRUE	5.99e-06	inferred	0.07157	0.0019792	36.3666
rs2114713	T	G	0.062721	0.0138998	genus.Butyricimonas.id.945	TRUE	6.41e-06	inferred	0.4513	0.0019483	35.7977
rs270727	C	G	-0.0694173	0.0150795	genus.Butyricimonas.id.945	TRUE	4.16e-06	inferred	0.3221	0.00210437	38.6713
rs72814525	G	A	0.0664154	0.0149766	genus.Butyricimonas.id.945	TRUE	9.22e-06	inferred	0.3231	0.00192943	35.4502
rs11228830	G	A	0.135265	0.0298411	genus.Butyricimonas.id.945	TRUE	5.82e-06	inferred	0.07058	0.00240046	44.1255
rs72723662	T	C	0.224078	0.0449336	genus.Butyrivibrio.id.1993	TRUE	6.14e-07	inferred	0.1004	0.00907011	167.85
rs7412979	G	C	0.186779	0.0389112	genus.Butyrivibrio.id.1993	TRUE	1.59e-06	inferred	0.08748	0.00556974	102.71
rs7752361	G	A	-0.11923	0.0239975	genus.Butyrivibrio.id.1993	TRUE	6.75e-07	inferred	0.496	0.00710747	131.27
rs4537857	C	T	-0.12459	0.0260992	genus.Butyrivibrio.id.1993	TRUE	1.81e-06	inferred	0.2922	0.00642074	118.504
rs11761679	C	T	0.154775	0.0321539	genus.Butyrivibrio.id.1993	TRUE	1.48e-06	inferred	0.1561	0.00631143	116.474
rs16941336	T	C	0.127488	0.0267936	genus.Butyrivibrio.id.1993	TRUE	1.95e-06	inferred	0.2644	0.0063222	116.674
rs28846706	G	A	0.176368	0.0392809	genus.Butyrivibrio.id.1993	TRUE	7.13e-06	inferred	0.08052	0.00460591	84.8539
rs74622183	G	A	-0.201027	0.0428204	genus.Butyrivibrio.id.1993	TRUE	2.67e-06	inferred	0.08748	0.00645196	119.084
rs7763512	A	G	0.119846	0.0253367	genus.Butyrivibrio.id.1993	TRUE	2.24e-06	inferred	0.6173	0.00678625	125.296
rs142855850	G	A	0.205013	0.0457138	genus.Butyrivibrio.id.1993	TRUE	7.3e-06	inferred	0.1014	0.00765946	141.543
rs9349693	G	A	0.117973	0.0259861	genus.Butyrivibrio.id.1993	TRUE	5.63e-06	inferred	0.6889	0.00596554	110.053
rs486484	G	A	-0.108349	0.0240008	genus.Butyrivibrio.id.1993	TRUE	6.35e-06	inferred	0.4712	0.00585024	107.913
rs17163238	A	G	0.140987	0.0309117	genus.Butyrivibrio.id.1993	TRUE	5.09e-06	inferred	0.1998	0.00635597	117.301
rs4928024	G	A	-0.17471	0.0389333	genus.Butyrivibrio.id.1993	TRUE	7.21e-06	inferred	0.9016	0.00541595	99.8585
rs1007475	T	G	0.118065	0.0261271	genus.Butyrivibrio.id.1993	TRUE	6.22e-06	inferred	0.2942	0.00578895	106.776
rs16934069	C	T	-0.133784	0.0299444	genus.Butyrivibrio.id.1993	TRUE	7.9e-06	inferred	0.1988	0.0057016	105.155
rs61825792	C	T	0.112199	0.0231856	genus.CandidatusSoleaferrea.id.11350	TRUE	1.3e-06	inferred	0.8201	0.00371457	68.3718
rs10090365	G	A	-0.0834413	0.0180989	genus.CandidatusSoleaferrea.id.11350	TRUE	4.02e-06	inferred	0.4414	0.00343341	63.1788
rs4678258	C	T	0.0986136	0.0215646	genus.CandidatusSoleaferrea.id.11350	TRUE	4.81e-06	inferred	0.2763	0.00388905	71.5958
rs10108780	G	A	-0.092834	0.0199807	genus.CandidatusSoleaferrea.id.11350	TRUE	3.38e-06	inferred	0.2674	0.00337655	62.1289
rs386526	G	C	0.0818459	0.0180086	genus.CandidatusSoleaferrea.id.11350	TRUE	5.5e-06	inferred	0.4831	0.00334555	61.5566
rs36160691	A	G	0.10388	0.023696	genus.CandidatusSoleaferrea.id.11350	TRUE	1.17e-05	inferred	0.6392	0.00497738	91.7318
rs6881988	C	G	-0.0819131	0.018185	genus.CandidatusSoleaferrea.id.11350	TRUE	6.66e-06	inferred	0.5557	0.00331325	60.9603
rs11153159	C	G	-0.12805	0.0285446	genus.CandidatusSoleaferrea.id.11350	TRUE	7.26e-06	inferred	0.1292	0.00368952	67.909
rs10809135	C	T	0.0834858	0.0182426	genus.CandidatusSoleaferrea.id.11350	TRUE	4.73e-06	inferred	0.5089	0.00348383	64.1099
rs9973954	G	A	0.0892075	0.0195401	genus.CandidatusSoleaferrea.id.11350	TRUE	4.99e-06	inferred	0.6938	0.00338121	62.215
rs6489992	G	A	-0.0840437	0.0187031	genus.CandidatusSoleaferrea.id.11350	TRUE	7e-06	inferred	0.3847	0.00334387	61.5257
rs6494306	G	A	-0.0969304	0.0214221	genus.CandidatusSoleaferrea.id.11350	TRUE	6.05e-06	inferred	0.1968	0.00297029	54.6314
rs7400877	C	T	-0.0951085	0.0212799	genus.CandidatusSoleaferrea.id.11350	TRUE	7.84e-06	inferred	0.7495	0.00339663	62.4996
rs2193878	A	T	0.228255	0.0509241	genus.CandidatusSoleaferrea.id.11350	TRUE	7.39e-06	inferred	0.04871	0.00482839	88.9726
rs830149	G	C	0.184647	0.0397237	genus.CandidatusSoleaferrea.id.11350	TRUE	3.35e-06	inferred	0.9414	0.0037617	69.2426
rs12404911	T	C	0.140717	0.0304142	genus.Catenibacterium.id.2153	TRUE	3.72e-06	inferred	0.17	0.00558794	103.047
rs77285108	A	G	-0.161826	0.0353447	genus.Catenibacterium.id.2153	TRUE	4.68e-06	inferred	0.1461	0.00653408	120.61
rs73128290	G	A	0.129726	0.0284563	genus.Catenibacterium.id.2153	TRUE	5.14e-06	inferred	0.2634	0.0065303	120.54
rs212393	A	G	-0.135254	0.0286209	genus.Catenibacterium.id.2153	TRUE	2.29e-06	inferred	0.6899	0.00782739	144.671
rs7742829	T	C	0.11411	0.0251099	genus.Catenibacterium.id.2153	TRUE	5.51e-06	inferred	0.4195	0.0063418	117.038
rs999354	A	T	0.0580248	0.0117185	genus.ChristensenellaceaeR.7group.id.11283	TRUE	7.36e-07	inferred	0.325	0.00147722	27.1293
rs78521377	T	C	0.124992	0.0274797	genus.ChristensenellaceaeR.7group.id.11283	TRUE	5.4e-06	inferred	0.05268	0.00155932	28.6395
rs62467127	T	C	0.114108	0.0251983	genus.ChristensenellaceaeR.7group.id.11283	TRUE	5.94e-06	inferred	0.04473	0.00111273	20.428
rs17081797	G	A	-0.0904325	0.0204253	genus.ChristensenellaceaeR.7group.id.11283	TRUE	9.53e-06	inferred	0.06859	0.00104491	19.1817
rs62132810	G	A	-0.0828853	0.0179623	genus.ChristensenellaceaeR.7group.id.11283	TRUE	3.94e-06	inferred	0.1083	0.00132688	24.3647
rs60954665	G	T	0.049815	0.0110787	genus.ChristensenellaceaeR.7group.id.11283	TRUE	6.91e-06	inferred	0.5099	0.00124028	22.7725
rs10461257	G	A	-0.0551969	0.0122069	genus.ChristensenellaceaeR.7group.id.11283	TRUE	6.13e-06	inferred	0.2853	0.00124247	22.8127
rs79150079	A	C	0.121547	0.0270977	genus.ChristensenellaceaeR.7group.id.11283	TRUE	7.27e-06	inferred	0.07157	0.00196334	36.0746
rs62190261	C	A	0.0958394	0.0214723	genus.ChristensenellaceaeR.7group.id.11283	TRUE	8.07e-06	inferred	0.09046	0.00151146	27.7591
rs892686	G	A	0.0514099	0.011136	genus.ChristensenellaceaeR.7group.id.11283	TRUE	3.9e-06	inferred	0.4513	0.00130895	24.035
rs73952017	T	C	-0.0862164	0.0194354	genus.ChristensenellaceaeR.7group.id.11283	TRUE	9.16e-06	inferred	0.08748	0.00118676	21.7886
rs550843	C	T	-0.0783246	0.0169209	genus.Clostridiumsensustricto1.id.1873	TRUE	3.68e-06	inferred	0.1491	0.00155662	28.5898
rs2795528	A	G	-0.184315	0.0392204	genus.Clostridiumsensustricto1.id.1873	TRUE	2.61e-06	inferred	0.04871	0.00314834	57.9165
rs2817172	T	C	0.058139	0.0124492	genus.Clostridiumsensustricto1.id.1873	TRUE	3.01e-06	inferred	0.4125	0.00163831	30.0926
rs115807074	G	A	-0.22736	0.0492575	genus.Clostridiumsensustricto1.id.1873	TRUE	3.92e-06	inferred	0.0497	0.00488286	89.9813
rs116847295	T	C	0.110021	0.0246032	genus.Clostridiumsensustricto1.id.1873	TRUE	7.75e-06	inferred	0.07555	0.00169084	31.0591
rs12341505	A	G	0.0810718	0.0180121	genus.Clostridiumsensustricto1.id.1873	TRUE	6.76e-06	inferred	0.1113	0.00130023	23.8746
rs11586026	T	A	0.110967	0.0250498	genus.Clostridiumsensustricto1.id.1873	TRUE	9.43e-06	inferred	0.06362	0.00146711	26.9434
rs11264403	A	G	-0.139062	0.0334454	genus.Clostridiumsensustricto1.id.1873	TRUE	3.21e-05	inferred	0.03976	0.00147662	27.1184
rs12490337	G	C	-0.0616879	0.0137581	genus.Clostridiumsensustricto1.id.1873	TRUE	7.33e-06	inferred	0.2455	0.00140974	25.8884
rs9541268	A	C	0.09597	0.0197312	genus.Collinsella.id.815	TRUE	1.15e-06	inferred	0.09642	0.00160485	29.4771
rs2671662	G	C	-0.0567751	0.011945	genus.Collinsella.id.815	TRUE	2e-06	inferred	0.5318	0.00160519	29.4832
rs73052258	A	G	0.0930178	0.0202658	genus.Collinsella.id.815	TRUE	4.43e-06	inferred	0.09642	0.00150763	27.6887
rs2103510	A	G	0.0786551	0.0168217	genus.Collinsella.id.815	TRUE	2.93e-06	inferred	0.1312	0.00141038	25.9002
rs75672793	G	A	-0.108908	0.0240522	genus.Collinsella.id.815	TRUE	5.95e-06	inferred	0.07058	0.00155612	28.5806
rs10890671	C	T	-0.0537401	0.0118848	genus.Collinsella.id.815	TRUE	6.13e-06	inferred	0.4732	0.00143985	26.4421
rs12921100	T	A	0.0563759	0.0127019	genus.Collinsella.id.815	TRUE	9.06e-06	inferred	0.6829	0.00137648	25.2767
rs59414781	G	C	0.0668866	0.0149773	genus.Collinsella.id.815	TRUE	7.97e-06	inferred	0.1799	0.0013201	24.2399
rs62102630	G	A	-0.0696299	0.0153325	genus.Collinsella.id.815	TRUE	5.59e-06	inferred	0.1809	0.0014368	26.386
rs62448869	A	T	-0.0540663	0.0120325	genus.Collinsella.id.815	TRUE	7.01e-06	inferred	0.4602	0.00145232	26.6714
rs149807560	A	C	-0.104264	0.0235841	genus.Collinsella.id.815	TRUE	9.83e-06	inferred	0.08946	0.00177104	32.535
rs11597285	T	G	-0.0537947	0.0120548	genus.Collinsella.id.815	TRUE	8.1e-06	inferred	0.4245	0.00141394	25.9656
rs305411	G	A	0.129218	0.0264518	genus.Coprobacter.id.949	TRUE	1.03e-06	inferred	0.1352	0.00390456	71.8824
rs3828477	T	G	-0.091218	0.019569	genus.Coprobacter.id.949	TRUE	3.14e-06	inferred	0.2813	0.0033644	61.9047
rs55672356	A	T	-0.193354	0.0413815	genus.Coprobacter.id.949	TRUE	2.98e-06	inferred	0.05268	0.00373147	68.6839
rs143662916	T	C	0.253264	0.0540141	genus.Coprobacter.id.949	TRUE	2.75e-06	inferred	0.05765	0.00696928	128.7
rs213863	T	C	-0.0887412	0.0188377	genus.Coprobacter.id.949	TRUE	2.47e-06	inferred	0.6909	0.00336352	61.8885
rs72821405	C	T	-0.147365	0.0319978	genus.Coprobacter.id.949	TRUE	4.12e-06	inferred	0.08847	0.00350258	64.456
rs11532348	T	C	-0.103931	0.0226826	genus.Coprobacter.id.949	TRUE	4.61e-06	inferred	0.1829	0.00322854	59.3967
rs12996055	C	A	0.0921817	0.0209405	genus.Coprobacter.id.949	TRUE	1.07e-05	inferred	0.1918	0.00263443	48.4378
rs12684609	C	T	0.100827	0.0220366	genus.Coprobacter.id.949	TRUE	4.75e-06	inferred	0.1978	0.00322621	59.3537
rs74919520	A	G	0.125703	0.0276296	genus.Coprobacter.id.949	TRUE	5.38e-06	inferred	0.1282	0.00353204	65.0001
rs28402691	C	T	0.110695	0.0251199	genus.Coprobacter.id.949	TRUE	1.05e-05	inferred	0.167	0.00340918	62.7315
rs189356	A	G	0.0781125	0.0171916	genus.Coprobacter.id.949	TRUE	5.53e-06	inferred	0.5219	0.00304493	56.0085
rs12908296	G	A	0.100596	0.0223213	genus.Coprobacter.id.949	TRUE	6.58e-06	inferred	0.1909	0.0031261	57.5062
rs76001613	G	C	0.21591	0.0493019	genus.Coprobacter.id.949	TRUE	1.19e-05	inferred	0.06958	0.00603588	111.358
rs4277593	A	G	-0.0585649	0.0109914	genus.Coprococcus1.id.11301	TRUE	9.92e-08	inferred	0.4831	0.00171297	31.4663
rs56405618	G	A	-0.08963	0.0186508	genus.Coprococcus1.id.11301	TRUE	1.54e-06	inferred	0.1113	0.00158923	29.1897
rs74101919	C	T	-0.0718989	0.0144651	genus.Coprococcus1.id.11301	TRUE	6.68e-07	inferred	0.1869	0.00157118	28.8577
rs1010560	A	C	0.0580232	0.0122722	genus.Coprococcus1.id.11301	TRUE	2.27e-06	inferred	0.2962	0.00140368	25.7769
rs73031725	C	T	0.167591	0.0355224	genus.Coprococcus1.id.11301	TRUE	2.38e-06	inferred	0.06064	0.0031998	58.8663
rs1519491	C	T	0.0499197	0.0113558	genus.Coprococcus1.id.11301	TRUE	1.1e-05	inferred	0.4085	0.00120426	22.1104
rs1576241	G	A	-0.0510343	0.0109535	genus.Coprococcus1.id.11301	TRUE	3.17e-06	inferred	0.4394	0.00128312	23.5601
rs73167075	C	T	0.0573137	0.0127573	genus.Coprococcus1.id.11301	TRUE	7.04e-06	inferred	0.2396	0.00119695	21.976
rs12794898	T	G	0.0903299	0.0197212	genus.Coprococcus1.id.11301	TRUE	4.64e-06	inferred	0.09443	0.00139548	25.6261
rs946513	T	C	0.205899	0.0460018	genus.Coprococcus1.id.11301	TRUE	7.61e-06	inferred	0.9453	0.00438425	80.7524
rs1762123	T	C	-0.0891532	0.0198554	genus.Coprococcus1.id.11301	TRUE	7.12e-06	inferred	0.07157	0.00105629	19.3908
rs7784490	G	C	-0.0518543	0.0113136	genus.Coprococcus1.id.11301	TRUE	4.58e-06	inferred	0.6113	0.00127781	23.4625
rs12886051	C	G	-0.0521782	0.0118051	genus.Coprococcus1.id.11301	TRUE	9.87e-06	inferred	0.3429	0.00122689	22.5264
rs2907920	G	A	0.0561173	0.0126824	genus.Coprococcus1.id.11301	TRUE	9.65e-06	inferred	0.7097	0.00129762	23.8266
rs59936925	T	A	0.117085	0.0233995	genus.Coprococcus2.id.11302	TRUE	5.62e-07	inferred	0.1004	0.00247638	45.5247
rs6677933	T	C	-0.0804405	0.0164216	genus.Coprococcus2.id.11302	TRUE	9.66e-07	inferred	0.2416	0.00237124	43.5871
rs1958519	A	T	0.0665288	0.0138558	genus.Coprococcus2.id.11302	TRUE	1.57e-06	inferred	0.4364	0.00217724	40.0133
rs72680320	C	T	-0.0649382	0.013919	genus.Coprococcus2.id.11302	TRUE	3.08e-06	inferred	0.4135	0.00204538	37.5851
rs2482516	T	C	0.0754415	0.0164619	genus.Coprococcus2.id.11302	TRUE	4.59e-06	inferred	0.2256	0.00198863	36.5402
rs35890118	G	A	-0.066536	0.0147661	genus.Coprococcus2.id.11302	TRUE	6.61e-06	inferred	0.3171	0.00191733	35.2275
rs9426473	G	A	0.0727361	0.0161662	genus.Coprococcus2.id.11302	TRUE	6.82e-06	inferred	0.2793	0.00212988	39.1411
rs6894272	C	T	-0.113458	0.0253003	genus.Coprococcus2.id.11302	TRUE	7.31e-06	inferred	0.09046	0.00211826	38.9272
rs12634070	C	T	0.0736486	0.0164921	genus.Coprococcus2.id.11302	TRUE	7.98e-06	inferred	0.1928	0.00168829	31.0122
rs61823518	C	A	-0.0955381	0.0215724	genus.Coprococcus2.id.11302	TRUE	9.48e-06	inferred	0.09543	0.00157583	28.9432
rs8100692	C	T	0.0577411	0.0113476	genus.Coprococcus3.id.11303	TRUE	3.61e-07	inferred	0.4274	0.00163187	29.9742
rs62481985	C	G	-0.0582385	0.0115052	genus.Coprococcus3.id.11303	TRUE	4.15e-07	inferred	0.4364	0.00166842	30.6467
rs178271	C	T	0.145257	0.0294239	genus.Coprococcus3.id.11303	TRUE	7.95e-07	inferred	0.9473	0.0021067	38.7141
rs13394391	T	C	-0.0709302	0.0150918	genus.Coprococcus3.id.11303	TRUE	2.6e-06	inferred	0.16	0.00135236	24.8331
rs11080344	T	C	0.0516921	0.0113054	genus.Coprococcus3.id.11303	TRUE	4.82e-06	inferred	0.4742	0.00133248	24.4676
rs7521171	A	G	-0.0596434	0.0129279	genus.Coprococcus3.id.11303	TRUE	3.96e-06	inferred	0.662	0.00159195	29.2398
rs11077359	C	T	-0.0645443	0.0148833	genus.Coprococcus3.id.11303	TRUE	1.45e-05	inferred	0.8002	0.00133211	24.4608
rs13247359	A	G	0.051211	0.0113031	genus.Coprococcus3.id.11303	TRUE	5.88e-06	inferred	0.4801	0.00130921	24.0397
rs4575475	A	G	0.0619514	0.0137787	genus.Coprococcus3.id.11303	TRUE	6.92e-06	inferred	0.7634	0.00138643	25.4597
rs10810043	G	A	0.0515518	0.0115923	genus.Coprococcus3.id.11303	TRUE	8.7e-06	inferred	0.6103	0.00126413	23.2109
rs4677103	G	A	0.0977912	0.0197263	genus.DefluviitaleaceaeUCG011.id.11287	TRUE	7.14e-07	inferred	0.171	0.00271132	49.8553
rs112893842	C	T	0.11381	0.0232806	genus.DefluviitaleaceaeUCG011.id.11287	TRUE	1.02e-06	inferred	0.09742	0.00227786	41.8667
rs12500663	G	T	-0.114704	0.022771	genus.DefluviitaleaceaeUCG011.id.11287	TRUE	4.72e-07	inferred	0.1531	0.00341187	62.7811
rs9725395	G	A	-0.13834	0.029554	genus.DefluviitaleaceaeUCG011.id.11287	TRUE	2.86e-06	inferred	0.08748	0.00305545	56.2025
rs55658617	C	T	0.174369	0.0362226	genus.DefluviitaleaceaeUCG011.id.11287	TRUE	1.48e-06	inferred	0.06958	0.00393669	72.4763
rs9608282	G	T	0.142939	0.0299793	genus.DefluviitaleaceaeUCG011.id.11287	TRUE	1.86e-06	inferred	0.06561	0.00250513	46.0545
rs28696126	T	A	-0.106503	0.0238473	genus.DefluviitaleaceaeUCG011.id.11287	TRUE	7.97e-06	inferred	0.8082	0.00351657	64.7144
rs1582238	C	T	0.0805036	0.0167257	genus.DefluviitaleaceaeUCG011.id.11287	TRUE	1.49e-06	inferred	0.6282	0.00302739	55.6848
rs4344384	T	G	0.0715978	0.0156309	genus.DefluviitaleaceaeUCG011.id.11287	TRUE	4.64e-06	inferred	0.5258	0.0025563	46.9975
rs2892880	A	G	0.0817755	0.0181686	genus.DefluviitaleaceaeUCG011.id.11287	TRUE	6.77e-06	inferred	0.2604	0.00257582	47.3573
rs11160353	A	T	-0.0691756	0.0147285	genus.Desulfovibrio.id.3173	TRUE	2.64e-06	inferred	0.492	0.00239202	43.97
rs2853179	T	C	0.0811971	0.0174234	genus.Desulfovibrio.id.3173	TRUE	3.16e-06	inferred	0.7515	0.00246244	45.2677
rs16863365	G	A	0.109402	0.0226964	genus.Desulfovibrio.id.3173	TRUE	1.43e-06	inferred	0.1173	0.00247854	45.5644
rs12031543	C	T	-0.127185	0.0281887	genus.Desulfovibrio.id.3173	TRUE	6.42e-06	inferred	0.07555	0.00225954	41.5292
rs13066142	A	G	0.119141	0.0250891	genus.Desulfovibrio.id.3173	TRUE	2.05e-06	inferred	0.09344	0.0024048	44.2055
rs2590913	A	G	0.154496	0.0339396	genus.Desulfovibrio.id.3173	TRUE	5.31e-06	inferred	0.9274	0.00321415	59.1311
rs2032031	G	A	-0.0654931	0.0148681	genus.Desulfovibrio.id.3173	TRUE	1.06e-05	inferred	0.5268	0.00213851	39.3
rs72647089	G	T	-0.106594	0.0239337	genus.Desulfovibrio.id.3173	TRUE	8.44e-06	inferred	0.1064	0.00216064	39.7077
rs7729080	A	C	-0.070287	0.0157691	genus.Desulfovibrio.id.3173	TRUE	8.3e-06	inferred	0.7107	0.00203149	37.3293
rs4797774	A	G	0.212582	0.0470044	genus.Desulfovibrio.id.3173	TRUE	6.11e-06	inferred	0.9314	0.00577488	106.515
rs6580353	C	T	0.0770979	0.0169735	genus.Desulfovibrio.id.3173	TRUE	5.57e-06	inferred	0.2604	0.00228956	42.0824
rs11166701	A	G	-0.0655301	0.013186	genus.Dialister.id.2183	TRUE	6.71e-07	inferred	0.5159	0.00214493	39.4182
rs517089	A	T	0.076227	0.0170411	genus.Dialister.id.2183	TRUE	7.71e-06	inferred	0.169	0.00163206	29.9776
rs4747450	A	C	0.0668509	0.0147685	genus.Dialister.id.2183	TRUE	5.99e-06	inferred	0.2664	0.00174678	32.0885
rs2314294	C	T	0.0865932	0.0193719	genus.Dialister.id.2183	TRUE	7.82e-06	inferred	0.1183	0.00156424	28.73
rs4753063	A	G	-0.0596297	0.0130052	genus.Dialister.id.2183	TRUE	4.54e-06	inferred	0.5586	0.00175343	32.2109
rs2435610	C	A	0.0647131	0.0143314	genus.Dialister.id.2183	TRUE	6.32e-06	inferred	0.2604	0.00161307	29.6283
rs10938938	A	G	-0.0773514	0.0170915	genus.Dialister.id.2183	TRUE	6.02e-06	inferred	0.8062	0.00186966	34.3501
rs10138457	C	T	-0.113054	0.0261933	genus.Dialister.id.2183	TRUE	1.59e-05	inferred	0.07157	0.00169856	31.2012
rs11071887	C	T	0.0662403	0.0146315	genus.Dialister.id.2183	TRUE	5.98e-06	inferred	0.2634	0.00170264	31.2762
rs764177	A	C	-0.0601454	0.0135366	genus.Dialister.id.2183	TRUE	8.86e-06	inferred	0.338	0.00161886	29.7348
rs76680460	A	G	-0.161296	0.0364332	genus.Dialister.id.2183	TRUE	9.55e-06	inferred	0.04771	0.00236405	43.4547
rs75416973	G	A	0.0727223	0.016451	genus.Dialister.id.2183	TRUE	9.85e-06	inferred	0.2256	0.00184786	33.9488
rs13279148	A	G	0.0715309	0.0150878	genus.Dorea.id.1997	TRUE	2.13e-06	inferred	0.166	0.00141674	26.0171
rs62503162	G	A	-0.0974091	0.0194379	genus.Dorea.id.1997	TRUE	5.41e-07	inferred	0.08748	0.00151489	27.8222
rs12216169	A	T	0.0881722	0.0193683	genus.Dorea.id.1997	TRUE	5.3e-06	inferred	0.0835	0.00118991	21.8465
rs73729431	T	C	-0.13745	0.0299983	genus.Dorea.id.1997	TRUE	4.61e-06	inferred	0.06064	0.00215235	39.5549
rs4793307	T	C	0.0574165	0.0122472	genus.Dorea.id.1997	TRUE	2.76e-06	inferred	0.2455	0.00122128	22.4232
rs11150408	G	T	0.0488254	0.0109063	genus.Dorea.id.1997	TRUE	7.58e-06	inferred	0.5547	0.00117769	21.622
rs345219	G	T	-0.0497368	0.0112621	genus.Dorea.id.1997	TRUE	1e-05	inferred	0.6243	0.00116044	21.3048
rs62583469	A	T	-0.0634136	0.0142227	genus.Dorea.id.1997	TRUE	8.25e-06	inferred	0.1988	0.00128101	23.5213
rs3005511	G	A	0.0516127	0.0112852	genus.Dorea.id.1997	TRUE	4.8e-06	inferred	0.664	0.00118864	21.8232
rs1899291	T	C	0.0697217	0.0150285	genus.Dorea.id.1997	TRUE	3.5e-06	inferred	0.8718	0.0010866	19.9478
rs3752849	A	G	0.163846	0.036608	genus.Dorea.id.1997	TRUE	7.62e-06	inferred	0.0328	0.0017033	31.2884
rs12537781	C	T	-0.055544	0.0125223	genus.Dorea.id.1997	TRUE	9.18e-06	inferred	0.2296	0.00109142	20.0364
rs3851328	G	T	-0.107774	0.0236527	genus.Eggerthella.id.819	TRUE	5.2e-06	inferred	0.7336	0.00453998	83.6338
rs2240838	G	A	0.0980582	0.0197653	genus.Eggerthella.id.819	TRUE	7.01e-07	inferred	0.498	0.00480763	88.5882
rs2223081	A	G	0.102572	0.0221108	genus.Eggerthella.id.819	TRUE	3.5e-06	inferred	0.7078	0.00435187	80.1533
rs112205261	C	T	-0.188618	0.0403613	genus.Eggerthella.id.819	TRUE	2.96e-06	inferred	0.05765	0.00386552	71.1609
rs4985746	A	G	0.110522	0.0247653	genus.Eggerthella.id.819	TRUE	8.09e-06	inferred	0.8211	0.00358869	66.0465
rs1784405	G	T	0.0908248	0.0198175	genus.Eggerthella.id.819	TRUE	4.58e-06	inferred	0.5586	0.00406792	74.9022
rs76663501	T	C	0.175349	0.0378576	genus.Eggerthella.id.819	TRUE	3.62e-06	inferred	0.08151	0.00460388	84.8165
rs6430926	T	C	0.0879736	0.0197127	genus.Eggerthella.id.819	TRUE	8.09e-06	inferred	0.4861	0.00386669	71.1826
rs2877457	A	G	-0.093486	0.0210208	genus.Eggerthella.id.819	TRUE	8.69e-06	inferred	0.8678	0.00200528	36.8467
rs13070736	C	A	-0.121331	0.0272024	genus.Eggerthella.id.819	TRUE	8.18e-06	inferred	0.1571	0.00389876	71.7753
rs67490567	C	T	0.108495	0.0245457	genus.Eggerthella.id.819	TRUE	9.87e-06	inferred	0.1978	0.00373557	68.7598
rs3812426	A	G	0.106447	0.0224159	genus.Eisenbergiella.id.11304	TRUE	2.05e-06	inferred	0.7922	0.00373061	68.6681
rs1508033	C	A	0.091546	0.0195787	genus.Eisenbergiella.id.11304	TRUE	2.93e-06	inferred	0.3499	0.0038127	70.1849
rs12278566	A	T	-0.121065	0.0251658	genus.Eisenbergiella.id.11304	TRUE	1.5e-06	inferred	0.175	0.00423211	77.9383
rs2683098	T	C	0.107319	0.022515	genus.Eisenbergiella.id.11304	TRUE	1.87e-06	inferred	0.7763	0.00400017	73.6497
rs11651545	C	T	0.106901	0.0237647	genus.Eisenbergiella.id.11304	TRUE	6.85e-06	inferred	0.1879	0.0034876	64.1794
rs13258851	G	A	0.137001	0.0302124	genus.Eisenbergiella.id.11304	TRUE	5.77e-06	inferred	0.08549	0.00293484	53.9775
rs12710729	A	C	0.0893384	0.0199069	genus.Eisenbergiella.id.11304	TRUE	7.2e-06	inferred	0.3708	0.00372421	68.5499
rs12257723	C	A	-0.0952742	0.0211569	genus.Eisenbergiella.id.11304	TRUE	6.69e-06	inferred	0.339	0.00406801	74.9038
rs4462860	A	G	0.0939071	0.0201104	genus.Eisenbergiella.id.11304	TRUE	3.02e-06	inferred	0.3439	0.0039795	73.2677
rs11027642	T	C	0.129006	0.0284844	genus.Eisenbergiella.id.11304	TRUE	5.93e-06	inferred	0.1243	0.00362304	66.6809
rs11938607	C	T	0.0978125	0.0216636	genus.Eisenbergiella.id.11304	TRUE	6.33e-06	inferred	0.7366	0.0037125	68.3335
rs1553971	G	T	0.120965	0.0263054	genus.Eisenbergiella.id.11304	TRUE	4.26e-06	inferred	0.161	0.00395306	72.779
rs11098863	A	T	-0.0966008	0.0162677	genus.Enterorhabdus.id.820	TRUE	2.88e-09	inferred	0.5179	0.00465988	85.8529
rs7923280	T	A	0.0860019	0.0169148	genus.Enterorhabdus.id.820	TRUE	3.69e-07	inferred	0.6054	0.00353383	65.0332
rs114731706	G	T	0.182308	0.0382298	genus.Enterorhabdus.id.820	TRUE	1.85e-06	inferred	0.0835	0.00508699	93.7621
rs3017103	G	A	0.0980897	0.0208995	genus.Enterorhabdus.id.820	TRUE	2.69e-06	inferred	0.8101	0.00296033	54.4477
rs73331712	C	T	0.26199	0.055123	genus.Enterorhabdus.id.820	TRUE	2.01e-06	inferred	0.04274	0.00561645	103.576
rs77655283	A	G	0.132988	0.0298306	genus.Enterorhabdus.id.820	TRUE	8.27e-06	inferred	0.06859	0.00225972	41.5326
rs9470637	T	A	-0.0755513	0.0166263	genus.Enterorhabdus.id.820	TRUE	5.52e-06	inferred	0.5974	0.0027457	50.4892
rs424715	C	T	0.0818743	0.0174855	genus.Enterorhabdus.id.820	TRUE	2.84e-06	inferred	0.4463	0.00331304	60.9564
rs10098492	C	T	0.132323	0.0293688	genus.Enterorhabdus.id.820	TRUE	6.62e-06	inferred	0.09046	0.00288124	52.9889
rs2051957	T	C	0.0843291	0.0189864	genus.Enterorhabdus.id.820	TRUE	8.93e-06	inferred	0.2346	0.00255388	46.953
rs7221249	G	A	0.0839861	0.0142741	genus.Erysipelatoclostridium.id.11381	TRUE	4.01e-09	inferred	0.4533	0.00349606	64.3357
rs710230	C	T	0.143381	0.0281514	genus.Erysipelatoclostridium.id.11381	TRUE	3.52e-07	inferred	0.9135	0.00324892	59.773
rs4697572	G	A	-0.0810636	0.0163308	genus.Erysipelatoclostridium.id.11381	TRUE	6.91e-07	inferred	0.2455	0.00243441	44.7511
rs58236560	T	G	-0.111157	0.0234426	genus.Erysipelatoclostridium.id.11381	TRUE	2.12e-06	inferred	0.1372	0.00292528	53.8011
rs622418	G	A	-0.0668051	0.0143224	genus.Erysipelatoclostridium.id.11381	TRUE	3.1e-06	inferred	0.5109	0.0022304	40.9925
rs17804233	C	T	-0.0662914	0.0144203	genus.Erysipelatoclostridium.id.11381	TRUE	4.28e-06	inferred	0.5179	0.00219446	40.3305
rs1434153	A	G	-0.0684526	0.0152443	genus.Erysipelatoclostridium.id.11381	TRUE	7.11e-06	inferred	0.3211	0.00204294	37.5402
rs340991	G	A	-0.0740482	0.0158891	genus.Erysipelatoclostridium.id.11381	TRUE	3.16e-06	inferred	0.2982	0.00229499	42.1822
rs6474512	C	A	0.067015	0.0143201	genus.Erysipelatoclostridium.id.11381	TRUE	2.87e-06	inferred	0.5487	0.0022242	40.8783
rs9590927	A	G	-0.0646003	0.0143479	genus.Erysipelatoclostridium.id.11381	TRUE	6.72e-06	inferred	0.506	0.0020863	38.3385
rs61806970	T	C	0.142548	0.0320688	genus.Erysipelatoclostridium.id.11381	TRUE	8.79e-06	inferred	0.06461	0.00245609	45.1507
rs45480394	G	T	-0.0687134	0.0151835	genus.Erysipelatoclostridium.id.11381	TRUE	6.02e-06	inferred	0.3618	0.00218041	40.0718
rs2901723	A	C	0.0641339	0.0144295	genus.Erysipelatoclostridium.id.11381	TRUE	8.8e-06	inferred	0.497	0.0020565	37.7899
rs34528142	G	C	-0.0875551	0.0195556	genus.Erysipelatoclostridium.id.11381	TRUE	7.56e-06	inferred	0.171	0.00217342	39.943
rs16936671	T	C	-0.0968026	0.0217883	genus.Erysipelatoclostridium.id.11381	TRUE	8.88e-06	inferred	0.1362	0.00220493	40.5233
rs3804326	G	A	0.14147	0.0336352	genus.Erysipelatoclostridium.id.11381	TRUE	2.6e-05	inferred	0.06759	0.00252259	46.3763
rs28568391	G	A	-0.0583911	0.0118741	genus.ErysipelotrichaceaeUCG003.id.11384	TRUE	8.76e-07	inferred	0.4493	0.00168723	30.9927
rs11994308	T	C	0.115417	0.0242503	genus.ErysipelotrichaceaeUCG003.id.11384	TRUE	1.94e-06	inferred	0.06958	0.00172479	31.6838
rs76502207	C	T	0.144844	0.0289929	genus.ErysipelotrichaceaeUCG003.id.11384	TRUE	5.86e-07	inferred	0.09046	0.0034523	63.5275
rs11877693	G	C	-0.0948369	0.0189222	genus.ErysipelotrichaceaeUCG003.id.11384	TRUE	5.39e-07	inferred	0.1064	0.00171029	31.417
rs8053479	G	A	-0.0838212	0.0186509	genus.ErysipelotrichaceaeUCG003.id.11384	TRUE	6.98e-06	inferred	0.1412	0.00170398	31.3009
rs17798136	A	G	0.158818	0.0347674	genus.ErysipelotrichaceaeUCG003.id.11384	TRUE	4.92e-06	inferred	0.06163	0.00291738	53.6555
rs11666127	G	A	-0.0719187	0.0161371	genus.ErysipelotrichaceaeUCG003.id.11384	TRUE	8.32e-06	inferred	0.171	0.00146644	26.9311
rs62403464	C	T	-0.0731743	0.0156516	genus.ErysipelotrichaceaeUCG003.id.11384	TRUE	2.94e-06	inferred	0.164	0.00146824	26.9642
rs59068084	G	T	0.0564772	0.0120224	genus.ErysipelotrichaceaeUCG003.id.11384	TRUE	2.63e-06	inferred	0.4215	0.00155553	28.5697
rs73074432	T	C	0.072154	0.0164378	genus.ErysipelotrichaceaeUCG003.id.11384	TRUE	1.14e-05	inferred	0.166	0.00144153	26.473
rs4758231	T	G	-0.0551754	0.0122047	genus.ErysipelotrichaceaeUCG003.id.11384	TRUE	6.16e-06	inferred	0.6501	0.00138499	25.4331
rs74988980	A	G	-0.133141	0.0348574	genus.ErysipelotrichaceaeUCG003.id.11384	TRUE	0.000133669	inferred	0.04374	0.0014829	27.2338
rs75949021	C	T	-0.169667	0.0374238	genus.ErysipelotrichaceaeUCG003.id.11384	TRUE	5.8e-06	inferred	0.04573	0.00251245	46.1894
rs6875357	T	C	0.165673	0.0353831	genus.ErysipelotrichaceaeUCG003.id.11384	TRUE	2.84e-06	inferred	0.9533	0.00244389	44.9259
rs2044550	C	T	-0.0609347	0.0136043	genus.ErysipelotrichaceaeUCG003.id.11384	TRUE	7.5e-06	inferred	0.2068	0.00121813	22.3653
rs79396538	G	C	0.0848148	0.0191146	genus.ErysipelotrichaceaeUCG003.id.11384	TRUE	9.12e-06	inferred	0.1034	0.0013338	24.492
rs12251396	G	A	-0.0705399	0.0158766	genus.ErysipelotrichaceaeUCG003.id.11384	TRUE	8.87e-06	inferred	0.1938	0.00155488	28.5578
rs2267739	C	G	0.115505	0.0237628	genus.Escherichia.Shigella.id.3504	TRUE	1.17e-06	inferred	0.08549	0.00208612	38.3352
rs1154904	G	A	-0.0613376	0.0130644	genus.Escherichia.Shigella.id.3504	TRUE	2.67e-06	inferred	0.5358	0.00187151	34.3841
rs73208162	G	A	-0.119296	0.024839	genus.Escherichia.Shigella.id.3504	TRUE	1.56e-06	inferred	0.05865	0.00157144	28.8625
rs113513883	G	A	0.172283	0.038041	genus.Escherichia.Shigella.id.3504	TRUE	5.93e-06	inferred	0.05765	0.00322499	59.3311
rs7502686	C	G	-0.136384	0.0302576	genus.Escherichia.Shigella.id.3504	TRUE	6.56e-06	inferred	0.06262	0.00218365	40.1315
rs57024273	C	T	0.0626172	0.0139919	genus.Escherichia.Shigella.id.3504	TRUE	7.63e-06	inferred	0.3181	0.00170099	31.2459
rs113127095	G	A	0.151009	0.0323434	genus.Escherichia.Shigella.id.3504	TRUE	3.03e-06	inferred	0.05169	0.0022356	41.0884
rs117092367	T	A	0.117362	0.0264533	genus.Escherichia.Shigella.id.3504	TRUE	9.14e-06	inferred	0.08847	0.00222152	40.829
rs112767262	C	T	0.0732963	0.0163589	genus.Escherichia.Shigella.id.3504	TRUE	7.45e-06	inferred	0.1958	0.00169189	31.0784
rs11706043	A	T	0.075657	0.0164155	genus.Escherichia.Shigella.id.3504	TRUE	4.05e-06	inferred	0.1571	0.00151593	27.8414
rs592299	C	T	-0.0592004	0.0129486	genus.Escherichia.Shigella.id.3504	TRUE	4.83e-06	inferred	0.4682	0.00174526	32.0605
rs4731451	A	G	-0.0609885	0.0135157	genus.Escherichia.Shigella.id.3504	TRUE	6.41e-06	inferred	0.3718	0.00173754	31.9184
rs35555519	G	C	0.101976	0.0222883	genus.Escherichia.Shigella.id.3504	TRUE	4.76e-06	inferred	0.1143	0.00210552	38.6924
rs118526	A	C	-0.0594401	0.013598	genus.Escherichia.Shigella.id.3504	TRUE	1.24e-05	inferred	0.6074	0.00168506	30.9527
rs2798105	G	A	-0.100851	0.0222045	genus.Escherichia.Shigella.id.3504	TRUE	5.57e-06	inferred	0.1183	0.00212175	38.9913
rs12320842	G	C	0.094833	0.0163962	genus.Faecalibacterium.id.2057	TRUE	7.3e-09	inferred	0.1322	0.00206348	37.9183
rs6910935	G	A	0.134864	0.0277032	genus.Faecalibacterium.id.2057	TRUE	1.13e-06	inferred	0.9463	0.00184852	33.9609
rs1271565	T	C	-0.0576251	0.0119649	genus.Faecalibacterium.id.2057	TRUE	1.46e-06	inferred	0.2724	0.0013163	24.17
rs75499067	T	C	0.227585	0.0465522	genus.Faecalibacterium.id.2057	TRUE	1.01e-06	inferred	0.06362	0.00617109	113.868
rs9536330	C	T	-0.048317	0.010797	genus.Faecalibacterium.id.2057	TRUE	7.64e-06	inferred	0.4085	0.00112818	20.7119
rs28376661	G	C	0.0504817	0.0109368	genus.Faecalibacterium.id.2057	TRUE	3.92e-06	inferred	0.3738	0.00119303	21.9039
rs10927394	T	G	-0.232262	0.0512364	genus.Faecalibacterium.id.2057	TRUE	5.81e-06	inferred	0.02684	0.00281808	51.824
rs114946999	T	C	-0.0861565	0.01896	genus.Faecalibacterium.id.2057	TRUE	5.52e-06	inferred	0.09841	0.00131721	24.1868
rs79656633	C	T	0.145631	0.0323019	genus.Faecalibacterium.id.2057	TRUE	6.53e-06	inferred	0.1054	0.0039995	73.6373
rs61875484	G	C	0.0817953	0.018369	genus.Faecalibacterium.id.2057	TRUE	8.47e-06	inferred	0.09046	0.00110094	20.2113
rs12753492	C	A	0.0641305	0.0149933	genus.Faecalibacterium.id.2057	TRUE	1.89e-05	inferred	0.1491	0.00104355	19.1567
rs2835874	C	T	-0.0866356	0.0196496	genus.Faecalibacterium.id.2057	TRUE	1.04e-05	inferred	0.06958	0.000971822	17.8386
rs11776390	C	T	-0.078354	0.017183	genus.Faecalibacterium.id.2057	TRUE	5.12e-06	inferred	0.08946	0.00100018	18.3597
rs9852893	G	C	0.0657834	0.0129056	genus.FamilyXIIIAD3011group.id.11293	TRUE	3.45e-07	inferred	0.7435	0.00165056	30.318
rs62200412	T	C	-0.0800851	0.0163834	genus.FamilyXIIIAD3011group.id.11293	TRUE	1.02e-06	inferred	0.171	0.00181838	33.4062
rs16840310	G	A	-0.0608052	0.0122149	genus.FamilyXIIIAD3011group.id.11293	TRUE	6.43e-07	inferred	0.6282	0.0017271	31.7264
rs72730932	A	C	-0.0899559	0.0177107	genus.FamilyXIIIAD3011group.id.11293	TRUE	3.79e-07	inferred	0.164	0.00221891	40.7808
rs16940167	T	C	0.0732552	0.0159898	genus.FamilyXIIIAD3011group.id.11293	TRUE	4.62e-06	inferred	0.169	0.00150728	27.6822
rs17156849	A	G	-0.112891	0.0245292	genus.FamilyXIIIAD3011group.id.11293	TRUE	4.18e-06	inferred	0.06262	0.00149616	27.4776
rs62029761	G	A	0.128753	0.0276002	genus.FamilyXIIIAD3011group.id.11293	TRUE	3.09e-06	inferred	0.06759	0.00208945	38.3966
rs11736617	A	G	-0.0759493	0.0172101	genus.FamilyXIIIAD3011group.id.11293	TRUE	1.02e-05	inferred	0.1203	0.00122089	22.4161
rs12911842	T	A	-0.0811976	0.0183335	genus.FamilyXIIIAD3011group.id.11293	TRUE	9.47e-06	inferred	0.1243	0.0014353	26.3584
rs149302	C	T	-0.0645635	0.0143225	genus.FamilyXIIIAD3011group.id.11293	TRUE	6.55e-06	inferred	0.2127	0.00139609	25.6372
rs12314465	G	A	-0.0919724	0.0197199	genus.FamilyXIIIAD3011group.id.11293	TRUE	3.1e-06	inferred	0.08648	0.00133653	24.5421
rs9837139	G	A	0.10752	0.0240482	genus.FamilyXIIIAD3011group.id.11293	TRUE	7.78e-06	inferred	0.08151	0.00173099	31.798
rs739451	T	C	0.0649589	0.0147534	genus.FamilyXIIIAD3011group.id.11293	TRUE	1.07e-05	inferred	0.1759	0.00122336	22.4614
rs11126423	T	C	0.0904399	0.0196301	genus.FamilyXIIIAD3011group.id.11293	TRUE	4.08e-06	inferred	0.8867	0.00164345	30.1872
rs1426266	C	T	-0.0665521	0.0137151	genus.FamilyXIIIUCG001.id.11294	TRUE	1.22e-06	inferred	0.7038	0.00184666	33.9268
rs12049454	C	T	-0.0647298	0.0134065	genus.FamilyXIIIUCG001.id.11294	TRUE	1.38e-06	inferred	0.3012	0.00176379	32.4015
rs3842897	A	G	-0.112639	0.0242751	genus.FamilyXIIIUCG001.id.11294	TRUE	3.48e-06	inferred	0.06461	0.00153357	28.1657
rs116979587	A	T	-0.121679	0.0260821	genus.FamilyXIIIUCG001.id.11294	TRUE	3.08e-06	inferred	0.07058	0.00194247	35.6904
rs62414802	T	C	-0.0611904	0.013457	genus.FamilyXIIIUCG001.id.11294	TRUE	5.44e-06	inferred	0.2982	0.00156718	28.784
rs2276529	G	C	-0.0759406	0.0165099	genus.FamilyXIIIUCG001.id.11294	TRUE	4.23e-06	inferred	0.1859	0.00174556	32.0661
rs112362903	G	A	-0.149047	0.0333271	genus.FamilyXIIIUCG001.id.11294	TRUE	7.74e-06	inferred	0.04274	0.00181778	33.3951
rs8076666	G	A	0.088655	0.0198094	genus.FamilyXIIIUCG001.id.11294	TRUE	7.63e-06	inferred	0.8638	0.00184938	33.9768
rs7119679	A	G	-0.0809085	0.0174782	genus.FamilyXIIIUCG001.id.11294	TRUE	3.67e-06	inferred	0.1501	0.00167019	30.6792
rs76463770	G	A	0.19313	0.0419866	genus.FamilyXIIIUCG001.id.11294	TRUE	4.23e-06	inferred	0.05169	0.00365666	67.302
rs12030302	G	A	-0.0692276	0.0137467	genus.Flavonifractor.id.2059	TRUE	4.76e-07	inferred	0.5089	0.00239547	44.0336
rs806808	C	T	0.0667272	0.0136557	genus.Flavonifractor.id.2059	TRUE	1.03e-06	inferred	0.5239	0.00222117	40.8225
rs34066017	G	A	0.0764294	0.0159789	genus.Flavonifractor.id.2059	TRUE	1.73e-06	inferred	0.2455	0.00216402	39.7699
rs11811696	C	T	-0.116063	0.0241012	genus.Flavonifractor.id.2059	TRUE	1.47e-06	inferred	0.1103	0.00264384	48.6112
rs11642826	C	G	0.14686	0.0325191	genus.Flavonifractor.id.2059	TRUE	6.3e-06	inferred	0.06362	0.00256972	47.2449
rs114873521	T	C	-0.130067	0.0294087	genus.Flavonifractor.id.2059	TRUE	9.75e-06	inferred	0.07654	0.00239149	43.9602
rs12038887	G	C	0.0942719	0.0211646	genus.Flavonifractor.id.2059	TRUE	8.42e-06	inferred	0.1093	0.0017304	31.7871
rs4378146	C	A	-0.0616691	0.0125259	genus.Fusicatenibacter.id.11305	TRUE	8.51e-07	inferred	0.2416	0.00139367	25.5928
rs62353480	G	A	-0.0701397	0.0145589	genus.Fusicatenibacter.id.11305	TRUE	1.45e-06	inferred	0.171	0.00139479	25.6134
rs704418	C	T	0.0739124	0.0151073	genus.Fusicatenibacter.id.11305	TRUE	9.96e-07	inferred	0.8141	0.00165357	30.3733
rs2132128	A	G	-0.0771914	0.0160344	genus.Fusicatenibacter.id.11305	TRUE	1.48e-06	inferred	0.165	0.00164187	30.1581
rs206581	G	A	-0.0568339	0.0127894	genus.Fusicatenibacter.id.11305	TRUE	8.84e-06	inferred	0.2087	0.00106686	19.585
rs2025938	A	G	-0.0967298	0.0205426	genus.Fusicatenibacter.id.11305	TRUE	2.49e-06	inferred	0.07654	0.00132269	24.2876
rs3303	C	T	-0.0953657	0.020407	genus.Fusicatenibacter.id.11305	TRUE	2.97e-06	inferred	0.07654	0.00128565	23.6065
rs16866708	A	G	-0.0703526	0.0155832	genus.Fusicatenibacter.id.11305	TRUE	6.34e-06	inferred	0.1451	0.00122793	22.5454
rs2039204	A	T	-0.0497414	0.0107941	genus.Fusicatenibacter.id.11305	TRUE	4.06e-06	inferred	0.5686	0.00121382	22.2861
rs8028026	G	A	-0.0792146	0.0180505	genus.Fusicatenibacter.id.11305	TRUE	1.14e-05	inferred	0.9085	0.00104324	19.151
rs1864685	C	A	-0.0494799	0.0108105	genus.Fusicatenibacter.id.11305	TRUE	4.72e-06	inferred	0.4652	0.0012182	22.3666
rs792108	C	T	-0.0508345	0.0113843	genus.Fusicatenibacter.id.11305	TRUE	8e-06	inferred	0.6461	0.00118176	21.6967
rs60254196	G	A	-0.0492427	0.0109365	genus.Fusicatenibacter.id.11305	TRUE	6.71e-06	inferred	0.4592	0.00120435	22.112
rs9905659	A	G	-0.061617	0.0136576	genus.Fusicatenibacter.id.11305	TRUE	6.44e-06	inferred	0.1879	0.00115869	21.2727
rs8063430	C	T	-0.104026	0.022217	genus.Fusicatenibacter.id.11305	TRUE	2.84e-06	inferred	0.05964	0.00121381	22.2858
rs6515626	A	G	0.141575	0.0313559	genus.Fusicatenibacter.id.11305	TRUE	6.33e-06	inferred	0.06163	0.0023183	42.6118
rs10439674	G	A	-0.0572129	0.0130007	genus.Fusicatenibacter.id.11305	TRUE	1.08e-05	inferred	0.2018	0.00105451	19.358
rs167879	T	C	-0.0659543	0.0148763	genus.Fusicatenibacter.id.11305	TRUE	9.27e-06	inferred	0.833	0.00121026	22.2206
rs73103914	G	A	-0.0597324	0.0134458	genus.Fusicatenibacter.id.11305	TRUE	8.89e-06	inferred	0.1779	0.00104364	19.1583
rs76287110	T	A	-0.242965	0.0466177	genus.Gordonibacter.id.821	TRUE	1.87e-07	inferred	0.07058	0.00774481	143.133
rs7294633	T	C	0.12867	0.0249946	genus.Gordonibacter.id.821	TRUE	2.63e-07	inferred	0.6491	0.00754188	139.354
rs7220558	T	A	0.116884	0.0234834	genus.Gordonibacter.id.821	TRUE	6.45e-07	inferred	0.4324	0.00670609	123.807
rs71545975	G	A	-0.153972	0.0338918	genus.Gordonibacter.id.821	TRUE	5.54e-06	inferred	0.173	0.00678368	125.249
rs35042269	A	C	-0.180293	0.0403296	genus.Gordonibacter.id.821	TRUE	7.8e-06	inferred	0.1889	0.00996076	184.498
rs72714787	A	C	0.181405	0.0377102	genus.Gordonibacter.id.821	TRUE	1.51e-06	inferred	0.1044	0.00615378	113.547
rs322296	A	G	0.17869	0.037722	genus.Gordonibacter.id.821	TRUE	2.17e-06	inferred	0.1193	0.0067096	123.872
rs72939513	G	A	-0.21399	0.0490592	genus.Gordonibacter.id.821	TRUE	1.29e-05	inferred	0.05368	0.00465228	85.7123
rs3765837	G	T	-0.190729	0.0433608	genus.Gordonibacter.id.821	TRUE	1.09e-05	inferred	0.07853	0.00526475	97.056
rs13412653	C	A	0.107597	0.0239228	genus.Gordonibacter.id.821	TRUE	6.87e-06	inferred	0.3539	0.00529437	97.6049
rs117347059	C	G	-0.128261	0.0285123	genus.Gordonibacter.id.821	TRUE	6.85e-06	inferred	0.2068	0.005397	99.5073
rs16955299	A	G	-0.196423	0.0433538	genus.Gordonibacter.id.821	TRUE	5.88e-06	inferred	0.0835	0.00590518	108.932
rs4596722	G	A	0.102908	0.0231571	genus.Gordonibacter.id.821	TRUE	8.83e-06	inferred	0.5239	0.00528296	97.3934
rs768830	A	G	0.149852	0.0333315	genus.Gordonibacter.id.821	TRUE	6.93e-06	inferred	0.8708	0.00505287	93.1301
rs61934597	T	C	-0.172495	0.0388567	genus.Gordonibacter.id.821	TRUE	9.03e-06	inferred	0.07555	0.00415622	76.5349
rs12191680	G	C	0.106544	0.0200323	genus.Haemophilus.id.3698	TRUE	1.05e-07	inferred	0.165	0.00312796	57.5405
rs9382510	T	C	-0.093521	0.0172649	genus.Haemophilus.id.3698	TRUE	6.07e-08	inferred	0.2455	0.00324011	59.6102
rs9574096	T	A	-0.0736375	0.0155227	genus.Haemophilus.id.3698	TRUE	2.1e-06	inferred	0.3618	0.00250411	46.0357
rs76022354	T	C	0.244638	0.0505504	genus.Haemophilus.id.3698	TRUE	1.3e-06	inferred	0.0328	0.00379723	69.899
rs111582866	A	G	-0.124265	0.026016	genus.Haemophilus.id.3698	TRUE	1.78e-06	inferred	0.1014	0.00281407	51.75
rs9895850	C	T	-0.192957	0.0416755	genus.Haemophilus.id.3698	TRUE	3.66e-06	inferred	0.0497	0.00351696	64.7217
rs35509	A	G	0.128249	0.0268779	genus.Haemophilus.id.3698	TRUE	1.83e-06	inferred	0.07853	0.00238042	43.7564
rs78909003	C	T	-0.246256	0.0503924	genus.Haemophilus.id.3698	TRUE	1.03e-06	inferred	0.0497	0.00572822	105.649
rs9328464	C	T	0.0723095	0.0148799	genus.Haemophilus.id.3698	TRUE	1.18e-06	inferred	0.492	0.00261366	48.0549
rs4822728	C	T	0.0705861	0.0151388	genus.Haemophilus.id.3698	TRUE	3.12e-06	inferred	0.4374	0.00245215	45.078
rs10840326	G	C	-0.0677384	0.0151463	genus.Haemophilus.id.3698	TRUE	7.74e-06	inferred	0.4433	0.00226474	41.6251
rs12876183	A	T	0.0749201	0.016711	genus.Haemophilus.id.3698	TRUE	7.35e-06	inferred	0.2753	0.00223971	41.1639
rs10781340	A	G	0.0948915	0.0203221	genus.Haemophilus.id.3698	TRUE	3.02e-06	inferred	0.834	0.00249321	45.8348
rs56310940	C	G	-0.108393	0.0247052	genus.Haemophilus.id.3698	TRUE	1.15e-05	inferred	0.0825	0.00177867	32.6753
rs761624	G	C	0.0959801	0.0179537	genus.Holdemanella.id.11393	TRUE	8.99e-08	inferred	0.6918	0.00392831	72.3215
rs607782	C	T	-0.0854214	0.0172515	genus.Holdemanella.id.11393	TRUE	7.36e-07	inferred	0.6183	0.00344417	63.3775
rs75764681	C	T	-0.283103	0.0598999	genus.Holdemanella.id.11393	TRUE	2.29e-06	inferred	0.06262	0.00940907	174.182
rs73011279	C	T	-0.0961669	0.0199336	genus.Holdemanella.id.11393	TRUE	1.4e-06	inferred	0.2078	0.00304482	56.0065
rs4541991	C	T	-0.0927334	0.0194435	genus.Holdemanella.id.11393	TRUE	1.85e-06	inferred	0.2356	0.00309741	56.9767
rs1830029	G	C	-0.0954096	0.021093	genus.Holdemanella.id.11393	TRUE	6.09e-06	inferred	0.8201	0.00268604	49.3892
rs12513188	A	G	0.0903906	0.0195276	genus.Holdemanella.id.11393	TRUE	3.68e-06	inferred	0.2217	0.00281961	51.8523
rs12415649	C	G	0.0839384	0.0190567	genus.Holdemanella.id.11393	TRUE	1.06e-05	inferred	0.2376	0.00255259	46.9292
rs1926302	A	G	-0.107972	0.0231421	genus.Holdemanella.id.11393	TRUE	3.08e-06	inferred	0.1531	0.00302314	55.6064
rs17586763	C	T	-0.227285	0.0510135	genus.Holdemanella.id.11393	TRUE	8.37e-06	inferred	0.01789	0.00181527	33.3489
rs4802175	A	G	0.0790155	0.0173394	genus.Holdemanella.id.11393	TRUE	5.19e-06	inferred	0.3529	0.00285153	52.4408
rs34187114	A	C	-0.104505	0.022601	genus.Holdemanella.id.11393	TRUE	3.77e-06	inferred	0.166	0.00302399	55.6221
rs35228298	A	G	0.0934832	0.0202886	genus.Holdemanella.id.11393	TRUE	4.07e-06	inferred	0.2465	0.00324637	59.7257
rs62113381	C	T	-0.105447	0.0232029	genus.Holdemanella.id.11393	TRUE	5.5e-06	inferred	0.159	0.00297367	54.6938
rs1867876	C	T	0.0842919	0.0162192	genus.Holdemania.id.2157	TRUE	2.02e-07	inferred	0.2942	0.0029507	54.2701
rs9500080	T	C	0.0926764	0.0178886	genus.Holdemania.id.2157	TRUE	2.21e-07	inferred	0.2346	0.0030845	56.7386
rs6133067	C	T	0.0910829	0.0178561	genus.Holdemania.id.2157	TRUE	3.38e-07	inferred	0.3111	0.00355598	65.4423
rs150096134	A	T	0.162139	0.0332089	genus.Holdemania.id.2157	TRUE	1.05e-06	inferred	0.06262	0.00308628	56.7714
rs41438744	G	C	-0.12487	0.027013	genus.Holdemania.id.2157	TRUE	3.79e-06	inferred	0.07256	0.00209861	38.5653
rs77293403	G	A	0.164556	0.0341775	genus.Holdemania.id.2157	TRUE	1.47e-06	inferred	0.04573	0.00236337	43.4422
rs80149660	T	C	-0.232987	0.0519183	genus.Holdemania.id.2157	TRUE	7.2e-06	inferred	0.05865	0.00599396	110.58
rs116500994	T	G	-0.13755	0.0293386	genus.Holdemania.id.2157	TRUE	2.75e-06	inferred	0.05169	0.00185486	34.0776
rs55888180	G	C	0.128671	0.0282795	genus.Holdemania.id.2157	TRUE	5.37e-06	inferred	0.08748	0.00264328	48.6009
rs4146507	T	C	0.079488	0.0177002	genus.Holdemania.id.2157	TRUE	7.1e-06	inferred	0.2217	0.00218045	40.0725
rs111745969	G	A	0.120677	0.0265781	genus.Holdemania.id.2157	TRUE	5.61e-06	inferred	0.07952	0.00213191	39.1785
rs113593397	G	A	-0.128935	0.0282526	genus.Holdemania.id.2157	TRUE	5.03e-06	inferred	0.1024	0.00305599	56.2126
rs10885477	C	T	-0.135137	0.0301894	genus.Holdemania.id.2157	TRUE	7.6e-06	inferred	0.06163	0.00211224	38.8162
rs9529719	C	T	0.074038	0.0160494	genus.Holdemania.id.2157	TRUE	3.97e-06	inferred	0.675	0.00240506	44.2103
rs967319	C	T	0.0788638	0.0176744	genus.Holdemania.id.2157	TRUE	8.12e-06	inferred	0.2465	0.00231039	42.4661
rs12701617	G	A	-0.0660617	0.0149427	genus.Holdemania.id.2157	TRUE	9.82e-06	inferred	0.4583	0.0021669	39.8229
rs73139538	A	G	-0.148594	0.0327469	genus.Holdemania.id.2157	TRUE	5.69e-06	inferred	0.05268	0.0022038	40.5026
rs4636956	G	A	-0.0665866	0.0149839	genus.Holdemania.id.2157	TRUE	8.84e-06	inferred	0.4622	0.00220422	40.5103
rs901099	G	T	-0.12718	0.0250924	genus.Howardella.id.2000	TRUE	4.01e-07	inferred	0.3121	0.00694523	128.252
rs1484873	G	A	-0.227831	0.046335	genus.Howardella.id.2000	TRUE	8.79e-07	inferred	0.9314	0.0066331	122.45
rs17167098	A	G	-0.169366	0.0352068	genus.Howardella.id.2000	TRUE	1.5e-06	inferred	0.1133	0.00576351	106.304
rs609430	G	T	-0.112045	0.0239328	genus.Howardella.id.2000	TRUE	2.85e-06	inferred	0.339	0.00562625	103.758
rs36081916	C	T	-0.18123	0.0402987	genus.Howardella.id.2000	TRUE	6.89e-06	inferred	0.1113	0.00649739	119.928
rs12452946	G	A	-0.105833	0.0228941	genus.Howardella.id.2000	TRUE	3.79e-06	inferred	0.501	0.0056003	103.277
rs61771805	T	A	-0.136779	0.0296811	genus.Howardella.id.2000	TRUE	4.06e-06	inferred	0.1869	0.00568617	104.869
rs672217	A	G	0.164146	0.0349993	genus.Howardella.id.2000	TRUE	2.73e-06	inferred	0.1412	0.00653455	120.619
rs3791893	G	A	0.147035	0.034023	genus.Howardella.id.2000	TRUE	1.55e-05	inferred	0.1233	0.00467399	86.1141
rs10048062	T	C	-0.147352	0.0336531	genus.Howardella.id.2000	TRUE	1.19e-05	inferred	0.1074	0.00416298	76.6599
rs2154047	A	C	-0.192557	0.0420093	genus.Howardella.id.2000	TRUE	4.57e-06	inferred	0.9324	0.0046741	86.1161
rs34471047	G	A	-0.162871	0.03349	genus.Hungatella.id.11306	TRUE	1.15e-06	inferred	0.1312	0.00604743	111.572
rs72759041	T	G	-0.126025	0.0282242	genus.Hungatella.id.11306	TRUE	8e-06	inferred	0.2346	0.00570374	105.195
rs10044993	A	C	0.139547	0.0316748	genus.Hungatella.id.11306	TRUE	1.05e-05	inferred	0.8827	0.00403257	74.2487
rs13249325	G	T	-0.100023	0.0225883	genus.Hungatella.id.11306	TRUE	9.51e-06	inferred	0.3668	0.00464725	85.6192
rs17092615	A	G	0.152235	0.0337867	genus.Hungatella.id.11306	TRUE	6.61e-06	inferred	0.1243	0.00504526	92.9892
rs10805326	A	G	0.0775151	0.0139665	genus.Intestinibacter.id.11345	TRUE	2.86e-08	inferred	0.7217	0.00241364	44.3684
rs4327025	A	G	-0.0810346	0.0154397	genus.Intestinibacter.id.11345	TRUE	1.53e-07	inferred	0.1948	0.00205998	37.8539
rs478972	C	T	-0.142681	0.0297116	genus.Intestinibacter.id.11345	TRUE	1.57e-06	inferred	0.9404	0.00228203	41.9435
rs6875660	T	C	0.0890455	0.0193905	genus.Intestinibacter.id.11345	TRUE	4.39e-06	inferred	0.1233	0.00171423	31.4895
rs16938435	C	T	-0.112189	0.0235439	genus.Intestinibacter.id.11345	TRUE	1.89e-06	inferred	0.06064	0.0014339	26.3326
rs6062862	G	A	0.0924508	0.0204658	genus.Intestinibacter.id.11345	TRUE	6.26e-06	inferred	0.09443	0.00146178	26.8455
rs118030283	A	G	-0.151829	0.0324471	genus.Intestinibacter.id.11345	TRUE	2.88e-06	inferred	0.03777	0.00167558	30.7784
rs9348442	T	C	0.099082	0.0221625	genus.Intestinibacter.id.11345	TRUE	7.8e-06	inferred	0.08748	0.00156737	28.7875
rs447950	G	A	0.0628342	0.0136652	genus.Intestinibacter.id.11345	TRUE	4.26e-06	inferred	0.2992	0.00165568	30.4123
rs12210583	G	T	0.155074	0.0353007	genus.Intestinibacter.id.11345	TRUE	1.12e-05	inferred	0.05765	0.0026129	48.0408
rs2702387	G	A	0.0608559	0.0132145	genus.Intestinibacter.id.11345	TRUE	4.12e-06	inferred	0.6481	0.00168926	31.0301
rs68093214	T	C	0.0662258	0.0149877	genus.Intestinibacter.id.11345	TRUE	9.93e-06	inferred	0.2575	0.00167709	30.8062
rs2098844	T	C	-0.0575295	0.0128416	genus.Intestinibacter.id.11345	TRUE	7.47e-06	inferred	0.5755	0.00161709	29.7023
rs893394	A	G	0.0583322	0.0130729	genus.Intestinibacter.id.11345	TRUE	8.12e-06	inferred	0.4195	0.00165722	30.4406
rs11258178	G	A	0.0660742	0.0134139	genus.Intestinimonas.id.2062	TRUE	8.4e-07	inferred	0.4145	0.00211907	38.9421
rs12226153	G	A	-0.151142	0.0306922	genus.Intestinimonas.id.2062	TRUE	8.46e-07	inferred	0.06163	0.00264222	48.5814
rs4784055	C	T	-0.175324	0.038599	genus.Intestinimonas.id.2062	TRUE	5.57e-06	inferred	0.05567	0.0032319	59.4587
rs716604	G	A	0.0818068	0.0165992	genus.Intestinimonas.id.2062	TRUE	8.29e-07	inferred	0.1879	0.00204242	37.5306
rs2930225	T	G	0.0729524	0.0152948	genus.Intestinimonas.id.2062	TRUE	1.84e-06	inferred	0.7416	0.00203972	37.4809
rs62240188	A	G	0.130074	0.0267179	genus.Intestinimonas.id.2062	TRUE	1.13e-06	inferred	0.06859	0.00216177	39.7285
rs2731794	T	C	0.120632	0.0257529	genus.Intestinimonas.id.2062	TRUE	2.81e-06	inferred	0.05964	0.00163225	29.9812
rs7170984	C	T	-0.0658116	0.0140767	genus.Intestinimonas.id.2062	TRUE	2.94e-06	inferred	0.2903	0.00178466	32.7857
rs10262702	C	T	0.0918017	0.0194885	genus.Intestinimonas.id.2062	TRUE	2.47e-06	inferred	0.1292	0.00189632	34.8409
rs12566247	A	T	0.0637084	0.0135355	genus.Intestinimonas.id.2062	TRUE	2.52e-06	inferred	0.3479	0.00184159	33.8334
rs1859797	A	G	0.060368	0.0131793	genus.Intestinimonas.id.2062	TRUE	4.64e-06	inferred	0.504	0.00182203	33.4733
rs17067892	T	C	0.107194	0.0250013	genus.Intestinimonas.id.2062	TRUE	1.81e-05	inferred	0.07654	0.00162434	29.8355
rs72982915	T	C	0.183158	0.0402743	genus.Intestinimonas.id.2062	TRUE	5.42e-06	inferred	0.04573	0.00292788	53.8492
rs994794	C	G	-0.141905	0.0315074	genus.Intestinimonas.id.2062	TRUE	6.67e-06	inferred	0.03976	0.00153763	28.2404
rs4113676	C	A	-0.218507	0.0490152	genus.Intestinimonas.id.2062	TRUE	8.27e-06	inferred	0.06163	0.00552238	101.832
rs9823439	C	T	-0.0581947	0.0131455	genus.Intestinimonas.id.2062	TRUE	9.56e-06	inferred	0.5586	0.00167005	30.6767
rs62427239	A	C	0.162658	0.0367647	genus.Intestinimonas.id.2062	TRUE	9.68e-06	inferred	0.04573	0.00230916	42.4434
rs2276760	G	A	-0.0685233	0.0152546	genus.Intestinimonas.id.2062	TRUE	7.06e-06	inferred	0.2197	0.0016099	29.5699
rs6934519	T	C	0.0692373	0.0151154	genus.Intestinimonas.id.2062	TRUE	4.64e-06	inferred	0.2753	0.00191282	35.1445
rs1000888	G	C	-0.0585038	0.013219	genus.Intestinimonas.id.2062	TRUE	9.61e-06	inferred	0.3956	0.00163674	30.0637
rs6112314	C	A	-0.0561715	0.0108174	genus.Lachnoclostridium.id.11308	TRUE	2.07e-07	inferred	0.3966	0.00151015	27.735
rs62285313	G	A	0.0864203	0.0181565	genus.Lachnoclostridium.id.11308	TRUE	1.94e-06	inferred	0.08549	0.00116779	21.44
rs78068103	G	A	0.0886199	0.0194248	genus.Lachnoclostridium.id.11308	TRUE	5.06e-06	inferred	0.09145	0.00130504	23.9632
rs615997	C	T	0.0511752	0.0106491	genus.Lachnoclostridium.id.11308	TRUE	1.54e-06	inferred	0.499	0.00130945	24.0441
rs61915992	T	A	0.0803876	0.0172209	genus.Lachnoclostridium.id.11308	TRUE	3.04e-06	inferred	0.1233	0.00139708	25.6555
rs789029	T	C	-0.0641289	0.0137974	genus.Lachnoclostridium.id.11308	TRUE	3.35e-06	inferred	0.1889	0.00126021	23.1389
rs12566975	C	T	-0.0468097	0.0105787	genus.Lachnoclostridium.id.11308	TRUE	9.65e-06	inferred	0.493	0.00109536	20.1087
rs4738679	A	G	-0.0520267	0.011404	genus.Lachnoclostridium.id.11308	TRUE	5.06e-06	inferred	0.6352	0.00125443	23.0327
rs1031599	T	G	-0.078627	0.0175644	genus.Lachnoclostridium.id.11308	TRUE	7.59e-06	inferred	0.9155	0.000956509	17.5573
rs72829893	T	G	0.117472	0.0268103	genus.Lachnoclostridium.id.11308	TRUE	1.18e-05	inferred	0.06561	0.001692	31.0804
rs3821998	A	C	-0.0864066	0.0192519	genus.Lachnoclostridium.id.11308	TRUE	7.18e-06	inferred	0.08847	0.00120418	22.1088
rs2385421	G	A	0.0746186	0.0180734	genus.Lachnoclostridium.id.11308	TRUE	3.65e-05	inferred	0.1044	0.00104121	19.1136
rs1528479	A	G	-0.0497798	0.0111919	genus.Lachnoclostridium.id.11308	TRUE	8.67e-06	inferred	0.6302	0.001155	21.2049
rs1997204	C	T	-0.108075	0.0242022	genus.Lachnoclostridium.id.11308	TRUE	7.99e-06	inferred	0.9473	0.00116621	21.4109
rs62028349	C	G	0.0469989	0.0105971	genus.Lachnoclostridium.id.11308	TRUE	9.2e-06	inferred	0.505	0.00110434	20.2737
rs13157098	G	A	-0.0768058	0.0155312	genus.Lachnospira.id.2004	TRUE	7.6e-07	inferred	0.167	0.00164127	30.1471
rs4923324	A	G	-0.0617321	0.0133387	genus.Lachnospira.id.2004	TRUE	3.69e-06	inferred	0.2386	0.00138464	25.4266
rs56791201	C	T	0.051823	0.0110697	genus.Lachnospira.id.2004	TRUE	2.85e-06	inferred	0.5427	0.00133302	24.4775
rs2326833	G	C	-0.078495	0.017109	genus.Lachnospira.id.2004	TRUE	4.48e-06	inferred	0.8748	0.00134967	24.7837
rs4686798	C	T	0.0531826	0.0113747	genus.Lachnospira.id.2004	TRUE	2.93e-06	inferred	0.3857	0.00134029	24.6113
rs35418758	C	A	0.0864686	0.0190315	genus.Lachnospira.id.2004	TRUE	5.53e-06	inferred	0.1064	0.00142178	26.1097
rs2520509	G	A	0.0519063	0.011578	genus.Lachnospira.id.2004	TRUE	7.35e-06	inferred	0.6819	0.00116884	21.4592
rs7249113	A	G	0.0679483	0.0133496	genus.LachnospiraceaeFCS020group.id.11314	TRUE	3.58e-07	inferred	0.2813	0.00186683	34.2979
rs12078956	G	C	0.106101	0.0222904	genus.LachnospiraceaeFCS020group.id.11314	TRUE	1.94e-06	inferred	0.1213	0.00239977	44.1129
rs369444	G	C	0.125481	0.0259008	genus.LachnospiraceaeFCS020group.id.11314	TRUE	1.27e-06	inferred	0.06362	0.00187601	34.4668
rs72793667	G	A	-0.116881	0.0246589	genus.LachnospiraceaeFCS020group.id.11314	TRUE	2.14e-06	inferred	0.0835	0.00209091	38.4234
rs1363769	C	T	-0.200628	0.0449372	genus.LachnospiraceaeFCS020group.id.11314	TRUE	8.02e-06	inferred	0.9672	0.00255391	46.9535
rs10093861	A	G	-0.0568869	0.0121152	genus.LachnospiraceaeFCS020group.id.11314	TRUE	2.66e-06	inferred	0.498	0.00161803	29.7196
rs9788306	T	C	-0.062804	0.0130744	genus.LachnospiraceaeFCS020group.id.11314	TRUE	1.56e-06	inferred	0.2843	0.00160514	29.4823
rs113859143	C	G	-0.108906	0.0242055	genus.LachnospiraceaeFCS020group.id.11314	TRUE	6.82e-06	inferred	0.08449	0.00183487	33.7096
rs9919338	C	G	-0.0553339	0.0120621	genus.LachnospiraceaeFCS020group.id.11314	TRUE	4.49e-06	inferred	0.4364	0.00150615	27.6614
rs35035870	C	T	-0.190615	0.0414403	genus.LachnospiraceaeFCS020group.id.11314	TRUE	4.23e-06	inferred	0.03579	0.00250772	46.1021
rs2862811	C	T	0.0564927	0.0121736	genus.LachnospiraceaeFCS020group.id.11314	TRUE	3.47e-06	inferred	0.5457	0.00158238	29.0637
rs1254846	A	G	0.105963	0.0232501	genus.LachnospiraceaeFCS020group.id.11314	TRUE	5.18e-06	inferred	0.9085	0.00186673	34.2961
rs4452603	G	T	0.0604208	0.0135965	genus.LachnospiraceaeFCS020group.id.11314	TRUE	8.84e-06	inferred	0.2863	0.0014919	27.3994
rs2322265	T	C	-0.0666305	0.0141577	genus.LachnospiraceaeFCS020group.id.11314	TRUE	2.52e-06	inferred	0.2555	0.00168901	31.0254
rs3999074	T	G	-0.0550587	0.0121847	genus.LachnospiraceaeFCS020group.id.11314	TRUE	6.22e-06	inferred	0.4781	0.00151282	27.7841
rs10030408	G	A	0.0549224	0.0122608	genus.LachnospiraceaeFCS020group.id.11314	TRUE	7.48e-06	inferred	0.5497	0.00149334	27.4257
rs6116753	A	G	0.0994748	0.0209139	genus.LachnospiraceaeNC2004group.id.11316	TRUE	1.97e-06	inferred	0.2396	0.00360566	66.36
rs3756315	G	A	-0.0883469	0.0188397	genus.LachnospiraceaeNC2004group.id.11316	TRUE	2.74e-06	inferred	0.339	0.00349796	64.3707
rs12127733	A	G	0.115182	0.0246006	genus.LachnospiraceaeNC2004group.id.11316	TRUE	2.84e-06	inferred	0.1779	0.00388058	71.4393
rs17067076	A	G	-0.154631	0.0352194	genus.LachnospiraceaeNC2004group.id.11316	TRUE	1.13e-05	inferred	0.07654	0.00338012	62.1948
rs1331592	G	C	0.0948806	0.0208369	genus.LachnospiraceaeNC2004group.id.11316	TRUE	5.28e-06	inferred	0.7714	0.00317498	58.4082
rs1928659	C	T	0.102522	0.0226445	genus.LachnospiraceaeNC2004group.id.11316	TRUE	5.97e-06	inferred	0.2495	0.00393628	72.4687
rs1929743	C	T	0.0837206	0.0190318	genus.LachnospiraceaeNC2004group.id.11316	TRUE	1.09e-05	inferred	0.3121	0.00300964	55.3573
rs12863463	A	G	-0.156365	0.0345372	genus.LachnospiraceaeNC2004group.id.11316	TRUE	5.97e-06	inferred	0.05467	0.00252721	46.4614
rs117467633	C	T	-0.169687	0.0383169	genus.LachnospiraceaeNC2004group.id.11316	TRUE	9.49e-06	inferred	0.06262	0.00338032	62.1986
rs12208226	A	C	-0.154739	0.0340372	genus.LachnospiraceaeNC2004group.id.11316	TRUE	5.46e-06	inferred	0.1064	0.00455318	83.8782
rs9932954	G	A	-0.0561864	0.0115984	genus.LachnospiraceaeND3007group.id.11317	TRUE	1.27e-06	inferred	0.4284	0.00154609	28.396
rs13110238	G	C	-0.0636978	0.0142041	genus.LachnospiraceaeND3007group.id.11317	TRUE	7.31e-06	inferred	0.2445	0.00149897	27.5294
rs72776675	C	T	-0.0647067	0.014797	genus.LachnospiraceaeND3007group.id.11317	TRUE	1.23e-05	inferred	0.175	0.00120899	22.1972
rs2861203	A	G	0.0572304	0.0127279	genus.LachnospiraceaeND3007group.id.11317	TRUE	6.91e-06	inferred	0.3191	0.00142329	26.1375
rs12362320	C	G	0.0573168	0.0115466	genus.LachnospiraceaeNK4A136group.id.11319	TRUE	6.91e-07	inferred	0.336	0.00146589	26.9209
rs954878	G	A	-0.0520656	0.0109082	genus.LachnospiraceaeNK4A136group.id.11319	TRUE	1.81e-06	inferred	0.4503	0.00134202	24.6431
rs7832116	G	A	-0.0714756	0.0151703	genus.LachnospiraceaeNK4A136group.id.11319	TRUE	2.46e-06	inferred	0.1461	0.00127468	23.405
rs7616165	T	G	-0.230542	0.0483465	genus.LachnospiraceaeNK4A136group.id.11319	TRUE	1.86e-06	inferred	0.03678	0.00376589	69.3199
rs76193507	G	A	-0.22973	0.0499776	genus.LachnospiraceaeNK4A136group.id.11319	TRUE	4.29e-06	inferred	0.05666	0.00564171	104.045
rs11263806	G	A	-0.0524615	0.0116758	genus.LachnospiraceaeNK4A136group.id.11319	TRUE	7.02e-06	inferred	0.2783	0.00110556	20.2962
rs73044693	G	A	-0.10758	0.0229884	genus.LachnospiraceaeNK4A136group.id.11319	TRUE	2.87e-06	inferred	0.0666	0.0014389	26.4246
rs160061	G	A	0.0513831	0.0108094	genus.LachnospiraceaeNK4A136group.id.11319	TRUE	2e-06	inferred	0.5318	0.00131477	24.142
rs7073658	G	T	-0.0499621	0.0109693	genus.LachnospiraceaeNK4A136group.id.11319	TRUE	5.25e-06	inferred	0.5954	0.00120267	22.0811
rs68104925	C	T	-0.0549104	0.0115385	genus.LachnospiraceaeNK4A136group.id.11319	TRUE	1.95e-06	inferred	0.3708	0.00140691	25.8363
rs12611395	G	A	-0.0902532	0.0199652	genus.LachnospiraceaeNK4A136group.id.11319	TRUE	6.17e-06	inferred	0.9105	0.00132757	24.3774
rs2880566	C	T	0.0599578	0.0134693	genus.LachnospiraceaeNK4A136group.id.11319	TRUE	8.53e-06	inferred	0.1879	0.00109713	20.1413
rs28540839	C	A	0.0508285	0.0110591	genus.LachnospiraceaeNK4A136group.id.11319	TRUE	4.31e-06	inferred	0.4871	0.00129091	23.7033
rs59805249	C	T	0.0936162	0.0207982	genus.LachnospiraceaeNK4A136group.id.11319	TRUE	6.76e-06	inferred	0.09046	0.00144215	26.4844
rs10952110	T	G	0.0487709	0.0109614	genus.LachnospiraceaeNK4A136group.id.11319	TRUE	8.61e-06	inferred	0.4483	0.00117658	21.6016
rs4955932	C	T	-0.0492283	0.0109388	genus.LachnospiraceaeNK4A136group.id.11319	TRUE	6.78e-06	inferred	0.3956	0.00115889	21.2763
rs437876	C	T	0.0784637	0.0144768	genus.LachnospiraceaeUCG001.id.11321	TRUE	5.96e-08	inferred	0.3728	0.00287905	52.9485
rs985416	T	C	0.0970258	0.0181807	genus.LachnospiraceaeUCG001.id.11321	TRUE	9.46e-08	inferred	0.7942	0.00307737	56.6071
rs2050911	A	G	0.0751466	0.0153934	genus.LachnospiraceaeUCG001.id.11321	TRUE	1.05e-06	inferred	0.3042	0.00239052	43.9424
rs10815577	G	C	-0.0683706	0.0143691	genus.LachnospiraceaeUCG001.id.11321	TRUE	1.95e-06	inferred	0.3867	0.00221726	40.7504
rs573933	C	T	-0.107898	0.0232346	genus.LachnospiraceaeUCG001.id.11321	TRUE	3.42e-06	inferred	0.1024	0.00214015	39.3302
rs78848836	G	A	-0.118868	0.0259753	genus.LachnospiraceaeUCG001.id.11321	TRUE	4.74e-06	inferred	0.0835	0.00216261	39.7439
rs9403580	T	C	0.107801	0.0229777	genus.LachnospiraceaeUCG001.id.11321	TRUE	2.71e-06	inferred	0.1093	0.00226268	41.5871
rs7213933	A	T	-0.0816269	0.01838	genus.LachnospiraceaeUCG001.id.11321	TRUE	8.95e-06	inferred	0.1948	0.00209021	38.4105
rs8104225	G	A	0.0892098	0.0197665	genus.LachnospiraceaeUCG001.id.11321	TRUE	6.39e-06	inferred	0.1491	0.00201935	37.1058
rs8052586	C	T	0.176336	0.0395882	genus.LachnospiraceaeUCG001.id.11321	TRUE	8.42e-06	inferred	0.04473	0.00265729	48.8592
rs62496417	G	T	-0.0748504	0.0165681	genus.LachnospiraceaeUCG001.id.11321	TRUE	6.25e-06	inferred	0.2714	0.00221573	40.7223
rs2371284	C	T	-0.0761893	0.0170127	genus.LachnospiraceaeUCG001.id.11321	TRUE	7.52e-06	inferred	0.7773	0.00200968	36.9277
rs12131224	T	C	0.117095	0.02591	genus.LachnospiraceaeUCG001.id.11321	TRUE	6.2e-06	inferred	0.1163	0.00281835	51.8289
rs4981345	C	T	-0.0681973	0.0149831	genus.LachnospiraceaeUCG001.id.11321	TRUE	5.32e-06	inferred	0.3509	0.00211865	38.9343
rs79476906	A	T	-0.087088	0.0197008	genus.LachnospiraceaeUCG001.id.11321	TRUE	9.85e-06	inferred	0.1441	0.00187083	34.3715
rs7341608	C	T	-0.0784757	0.0177648	genus.LachnospiraceaeUCG001.id.11321	TRUE	9.99e-06	inferred	0.1899	0.0018948	34.8129
rs12747809	A	G	-0.062197	0.0125685	genus.LachnospiraceaeUCG004.id.11324	TRUE	7.47e-07	inferred	0.66	0.00173617	31.8932
rs2882478	A	G	-0.0577091	0.0118338	genus.LachnospiraceaeUCG004.id.11324	TRUE	1.08e-06	inferred	0.4553	0.00165186	30.3419
rs12673420	A	G	0.0554351	0.0118375	genus.LachnospiraceaeUCG004.id.11324	TRUE	2.83e-06	inferred	0.4414	0.00151542	27.8319
rs2444793	T	C	-0.0542433	0.0118188	genus.LachnospiraceaeUCG004.id.11324	TRUE	4.44e-06	inferred	0.5298	0.00146594	26.922
rs2726805	G	A	0.0548397	0.0120844	genus.LachnospiraceaeUCG004.id.11324	TRUE	5.68e-06	inferred	0.4085	0.00145334	26.6901
rs11128180	G	A	0.0648288	0.0140126	genus.LachnospiraceaeUCG004.id.11324	TRUE	3.72e-06	inferred	0.2237	0.00145969	26.8069
rs12894272	G	A	0.0579792	0.0125229	genus.LachnospiraceaeUCG004.id.11324	TRUE	3.66e-06	inferred	0.6998	0.0014124	25.9373
rs233486	G	A	-0.0799088	0.017766	genus.LachnospiraceaeUCG004.id.11324	TRUE	6.86e-06	inferred	0.8757	0.0013901	25.5271
rs35182105	G	A	-0.109724	0.024221	genus.LachnospiraceaeUCG004.id.11324	TRUE	5.89e-06	inferred	0.07256	0.00162039	29.7629
rs6656451	T	C	-0.05436	0.011947	genus.LachnospiraceaeUCG004.id.11324	TRUE	5.36e-06	inferred	0.5606	0.0014558	26.7354
rs12072562	C	T	0.133104	0.0303566	genus.LachnospiraceaeUCG004.id.11324	TRUE	1.16e-05	inferred	0.05169	0.00173687	31.9061
rs2706242	C	G	-0.0901399	0.0199712	genus.LachnospiraceaeUCG004.id.11324	TRUE	6.38e-06	inferred	0.09344	0.00137656	25.2781
rs7629954	G	A	0.108441	0.023825	genus.LachnospiraceaeUCG004.id.11324	TRUE	5.32e-06	inferred	0.06859	0.00150251	27.5945
rs10793103	T	C	0.0974344	0.0181279	genus.LachnospiraceaeUCG008.id.11328	TRUE	7.67e-08	inferred	0.6958	0.00401882	73.9944
rs9873555	C	G	-0.121162	0.0233467	genus.LachnospiraceaeUCG008.id.11328	TRUE	2.11e-07	inferred	0.1571	0.00388789	71.5744
rs13024781	C	T	-0.0798769	0.0168846	genus.LachnospiraceaeUCG008.id.11328	TRUE	2.24e-06	inferred	0.503	0.00319004	58.6862
rs10741777	C	T	-0.0973842	0.0194791	genus.LachnospiraceaeUCG008.id.11328	TRUE	5.75e-07	inferred	0.2614	0.00366203	67.4012
rs955844	C	A	0.112064	0.0228369	genus.LachnospiraceaeUCG008.id.11328	TRUE	9.24e-07	inferred	0.1998	0.00401567	73.9362
rs67078837	C	T	-0.0845848	0.0170693	genus.LachnospiraceaeUCG008.id.11328	TRUE	7.22e-07	inferred	0.4583	0.00355241	65.3764
rs62277846	T	C	0.102292	0.0212319	genus.LachnospiraceaeUCG008.id.11328	TRUE	1.45e-06	inferred	0.2356	0.00376889	69.3754
rs10801803	A	G	-0.117029	0.0243085	genus.LachnospiraceaeUCG008.id.11328	TRUE	1.48e-06	inferred	0.162	0.00371858	68.4458
rs61944774	G	A	0.179838	0.0393797	genus.LachnospiraceaeUCG008.id.11328	TRUE	4.95e-06	inferred	0.05765	0.00351403	64.6675
rs75356640	A	G	0.136523	0.0303128	genus.LachnospiraceaeUCG008.id.11328	TRUE	6.67e-06	inferred	0.08847	0.00300616	55.2931
rs57254474	A	G	0.0886511	0.0199045	genus.LachnospiraceaeUCG008.id.11328	TRUE	8.44e-06	inferred	0.2406	0.00287187	52.8161
rs57091572	G	A	-0.110443	0.0235801	genus.LachnospiraceaeUCG008.id.11328	TRUE	2.82e-06	inferred	0.1402	0.00294069	54.0855
rs11192447	G	A	0.126592	0.024345	genus.LachnospiraceaeUCG010.id.11330	TRUE	1.99e-07	inferred	0.07455	0.00221128	40.6404
rs9981767	C	A	0.0655062	0.0131994	genus.LachnospiraceaeUCG010.id.11330	TRUE	6.95e-07	inferred	0.3161	0.00185529	34.0856
rs74315802	T	G	0.0867262	0.0183477	genus.LachnospiraceaeUCG010.id.11330	TRUE	2.28e-06	inferred	0.1213	0.00160337	29.4497
rs12346653	T	C	0.0657686	0.0139569	genus.LachnospiraceaeUCG010.id.11330	TRUE	2.45e-06	inferred	0.2744	0.00172246	31.6409
rs10414815	C	T	0.10453	0.0230253	genus.LachnospiraceaeUCG010.id.11330	TRUE	5.63e-06	inferred	0.8807	0.00229603	42.2014
rs72761829	T	A	0.111884	0.0238893	genus.LachnospiraceaeUCG010.id.11330	TRUE	2.82e-06	inferred	0.07157	0.00166358	30.5575
rs72894957	A	G	0.222263	0.0486425	genus.LachnospiraceaeUCG010.id.11330	TRUE	4.89e-06	inferred	0.04771	0.00448893	82.6892
rs336138	T	G	0.0779543	0.0171865	genus.LachnospiraceaeUCG010.id.11330	TRUE	5.74e-06	inferred	0.163	0.00165815	30.4576
rs4576377	C	A	-0.0572001	0.0127043	genus.LachnospiraceaeUCG010.id.11330	TRUE	6.72e-06	inferred	0.6163	0.00154742	28.4206
rs2833528	T	C	-0.0562148	0.0127763	genus.LachnospiraceaeUCG010.id.11330	TRUE	1.08e-05	inferred	0.6392	0.00145759	26.7683
rs2153460	T	A	-0.0684038	0.0156562	genus.LachnospiraceaeUCG010.id.11330	TRUE	1.25e-05	inferred	0.1839	0.00140448	25.7916
rs17730011	A	G	-0.0702357	0.015706	genus.LachnospiraceaeUCG010.id.11330	TRUE	7.75e-06	inferred	0.2187	0.00168583	30.9669
rs921925	C	A	0.0985077	0.0203229	genus.Lactobacillus.id.1837	TRUE	1.25e-06	inferred	0.2624	0.00375626	69.142
rs16861661	A	G	-0.183147	0.038148	genus.Lactobacillus.id.1837	TRUE	1.58e-06	inferred	0.0497	0.00316845	58.2877
rs768253	G	T	-0.079195	0.0171791	genus.Lactobacillus.id.1837	TRUE	4.03e-06	inferred	0.3907	0.00298607	54.9226
rs11674854	T	C	-0.0852686	0.0176504	genus.Lactobacillus.id.1837	TRUE	1.36e-06	inferred	0.4274	0.00355872	65.4929
rs328312	A	T	0.0815092	0.0169441	genus.Lactobacillus.id.1837	TRUE	1.51e-06	inferred	0.4473	0.00328497	60.4384
rs6092149	T	A	-0.0801344	0.017149	genus.Lactobacillus.id.1837	TRUE	2.97e-06	inferred	0.4433	0.00316947	58.3066
rs75127669	A	C	0.139784	0.0310414	genus.Lactobacillus.id.1837	TRUE	6.7e-06	inferred	0.07058	0.00256354	47.131
rs77478751	G	A	-0.219886	0.0475759	genus.Lactobacillus.id.1837	TRUE	3.8e-06	inferred	0.05368	0.00491218	90.5243
rs1530559	A	G	0.0804001	0.0178207	genus.Lactobacillus.id.1837	TRUE	6.43e-06	inferred	0.5676	0.00317301	58.3718
rs62314653	A	C	0.187692	0.0394585	genus.Lactobacillus.id.1837	TRUE	1.97e-06	inferred	0.06262	0.00413571	76.1555
rs7399658	A	G	-0.107134	0.0221883	genus.Lactobacillus.id.1837	TRUE	1.38e-06	inferred	0.2157	0.00388342	71.4918
rs12693845	T	C	-0.0805447	0.0177429	genus.Lactobacillus.id.1837	TRUE	5.64e-06	inferred	0.3569	0.00297803	54.7742
rs34757988	C	G	0.122294	0.0228976	genus.Lactococcus.id.1851	TRUE	9.25e-08	inferred	0.326	0.00657229	121.32
rs757872	C	G	0.140799	0.027582	genus.Lactococcus.id.1851	TRUE	3.31e-07	inferred	0.7942	0.00648045	119.614
rs123059	C	T	-0.13671	0.0274694	genus.Lactococcus.id.1851	TRUE	6.46e-07	inferred	0.7783	0.00644974	119.043
rs4766997	T	C	0.114599	0.023839	genus.Lactococcus.id.1851	TRUE	1.53e-06	inferred	0.2962	0.00547555	100.963
rs10417872	G	T	0.118306	0.024522	genus.Lactococcus.id.1851	TRUE	1.4e-06	inferred	0.7416	0.00536419	98.899
rs6674304	T	C	0.200758	0.0442121	genus.Lactococcus.id.1851	TRUE	5.6e-06	inferred	0.06859	0.00514963	94.9228
rs7992246	C	T	0.104232	0.0230786	genus.Lactococcus.id.1851	TRUE	6.29e-06	inferred	0.6531	0.00492285	90.7218
rs55910161	T	C	0.146426	0.0307367	genus.Lactococcus.id.1851	TRUE	1.9e-06	inferred	0.1352	0.0050137	92.4045
rs12621813	A	G	0.108423	0.0239978	genus.Lactococcus.id.1851	TRUE	6.24e-06	inferred	0.2823	0.00476349	87.7709
rs2293361	T	C	-0.199221	0.0430969	genus.Lactococcus.id.1851	TRUE	3.79e-06	inferred	0.06461	0.00479726	88.3962
rs17168302	A	G	0.191857	0.0424761	genus.Lactococcus.id.1851	TRUE	6.28e-06	inferred	0.06561	0.00451317	83.1377
rs61884471	A	G	0.124426	0.0248431	genus.Marvinbryantia.id.2005	TRUE	5.49e-07	inferred	0.08449	0.0023951	44.0267
rs2724813	G	A	-0.0840769	0.0167551	genus.Marvinbryantia.id.2005	TRUE	5.22e-07	inferred	0.7992	0.00226883	41.7005
rs1187983	T	C	-0.0935456	0.0193174	genus.Marvinbryantia.id.2005	TRUE	1.28e-06	inferred	0.1223	0.00187866	34.5158
rs2842896	T	C	-0.0649396	0.0131146	genus.Marvinbryantia.id.2005	TRUE	7.36e-07	inferred	0.5278	0.00210206	38.6287
rs11645029	C	G	-0.060618	0.0131551	genus.Marvinbryantia.id.2005	TRUE	4.07e-06	inferred	0.4523	0.00182055	33.4462
rs12963345	C	G	-0.059681	0.0132289	genus.Marvinbryantia.id.2005	TRUE	6.44e-06	inferred	0.5417	0.00176852	32.4887
rs2863363	G	A	0.0634861	0.0136323	genus.Marvinbryantia.id.2005	TRUE	3.21e-06	inferred	0.6322	0.00187436	34.4366
rs72948274	C	A	-0.126354	0.0272212	genus.Marvinbryantia.id.2005	TRUE	3.45e-06	inferred	0.05765	0.00173468	31.8658
rs146541147	A	G	0.118845	0.0268423	genus.Marvinbryantia.id.2005	TRUE	9.53e-06	inferred	0.07058	0.00185306	34.0444
rs11620597	C	T	0.119479	0.0271688	genus.Marvinbryantia.id.2005	TRUE	1.09e-05	inferred	0.05268	0.00142481	26.1655
rs8006832	T	G	-0.0952415	0.0216699	genus.Marvinbryantia.id.2005	TRUE	1.11e-05	inferred	0.1113	0.00179446	32.9659
rs3125832	C	A	0.0679323	0.015012	genus.Marvinbryantia.id.2005	TRUE	6.03e-06	inferred	0.2624	0.00178635	32.8167
rs73457410	G	A	0.218128	0.044466	genus.Methanobrevibacter.id.123	TRUE	9.32e-07	inferred	0.0666	0.00591555	109.125
rs10202904	G	T	-0.112811	0.0239106	genus.Methanobrevibacter.id.123	TRUE	2.38e-06	inferred	0.5328	0.00633579	116.927
rs894996	A	C	0.214213	0.0456045	genus.Methanobrevibacter.id.123	TRUE	2.64e-06	inferred	0.07157	0.00609818	112.515
rs11018665	T	A	0.113013	0.0254343	genus.Methanobrevibacter.id.123	TRUE	8.86e-06	inferred	0.341	0.0057402	105.871
rs1334944	C	T	0.115197	0.0255492	genus.Methanobrevibacter.id.123	TRUE	6.52e-06	inferred	0.2853	0.00541171	99.7798
rs6776814	C	T	-0.188956	0.0419905	genus.Methanobrevibacter.id.123	TRUE	6.8e-06	inferred	0.08946	0.00581675	107.292
rs4779844	C	G	0.109639	0.0247979	genus.Methanobrevibacter.id.123	TRUE	9.81e-06	inferred	0.6759	0.00526649	97.0883
rs4802933	G	A	-0.135628	0.0308139	genus.Methanobrevibacter.id.123	TRUE	1.07e-05	inferred	0.8221	0.00538062	99.2035
rs503751	G	C	0.0618294	0.0118887	genus.Odoribacter.id.952	TRUE	1.99e-07	inferred	0.5199	0.00190841	35.0634
rs77779484	A	G	-0.133489	0.0268526	genus.Odoribacter.id.952	TRUE	6.65e-07	inferred	0.05865	0.00196763	36.1535
rs10423795	T	C	0.0550695	0.0121164	genus.Odoribacter.id.952	TRUE	5.49e-06	inferred	0.5934	0.00146341	26.8754
rs6856150	A	G	0.0881922	0.0194146	genus.Odoribacter.id.952	TRUE	5.56e-06	inferred	0.8817	0.00162254	29.8025
rs10093869	G	A	-0.0577795	0.0125389	genus.Odoribacter.id.952	TRUE	4.07e-06	inferred	0.3757	0.00156607	28.7637
rs4793970	G	A	-0.0576329	0.0129154	genus.Odoribacter.id.952	TRUE	8.11e-06	inferred	0.3012	0.00139823	25.6767
rs74553962	G	T	0.121449	0.0264106	genus.Odoribacter.id.952	TRUE	4.26e-06	inferred	0.06262	0.00173159	31.809
rs28417404	G	A	-0.0726896	0.0161372	genus.Odoribacter.id.952	TRUE	6.65e-06	inferred	0.169	0.0014841	27.2559
rs16918425	T	A	0.0999781	0.0223785	genus.Odoribacter.id.952	TRUE	7.91e-06	inferred	0.07455	0.00137924	25.3275
rs1035588	G	A	-0.108148	0.0236848	genus.Olsenella.id.822	TRUE	4.97e-06	inferred	0.3827	0.00552615	101.902
rs62112538	T	C	-0.19943	0.0407033	genus.Olsenella.id.822	TRUE	9.6e-07	inferred	0.08052	0.00588923	108.636
rs35225860	G	A	-0.223604	0.0482391	genus.Olsenella.id.822	TRUE	3.56e-06	inferred	0.05666	0.00534481	98.5399
rs72691585	A	C	-0.249079	0.0520814	genus.Olsenella.id.822	TRUE	1.73e-06	inferred	0.06859	0.00792694	146.526
rs9460691	A	C	0.119966	0.0268645	genus.Olsenella.id.822	TRUE	7.98e-06	inferred	0.2167	0.00488576	90.0349
rs17148768	A	G	0.140434	0.0295602	genus.Olsenella.id.822	TRUE	2.03e-06	inferred	0.2117	0.00658246	121.509
rs61090148	G	A	-0.104783	0.0231343	genus.Olsenella.id.822	TRUE	5.92e-06	inferred	0.4225	0.00535782	98.7809
rs7540303	T	C	0.108044	0.023638	genus.Olsenella.id.822	TRUE	4.86e-06	inferred	0.4215	0.00569286	104.993
rs2759329	A	G	-0.111131	0.0237218	genus.Olsenella.id.822	TRUE	2.8e-06	inferred	0.66	0.00554276	102.21
rs6046522	T	C	0.122938	0.0269928	genus.Olsenella.id.822	TRUE	5.25e-06	inferred	0.2863	0.00617648	113.968
rs8066522	A	G	-0.106529	0.0240379	genus.Olsenella.id.822	TRUE	9.35e-06	inferred	0.6531	0.00514218	94.7847
rs234108	G	A	0.0749553	0.0152632	genus.Oscillibacter.id.2063	TRUE	9.07e-07	inferred	0.4801	0.0028047	51.5772
rs36095275	T	C	-0.0752368	0.0156861	genus.Oscillibacter.id.2063	TRUE	1.62e-06	inferred	0.3618	0.00261406	48.0624
rs11627628	C	T	0.143961	0.0290223	genus.Oscillibacter.id.2063	TRUE	7.04e-07	inferred	0.07256	0.00278934	51.294
rs9393920	G	A	-0.0744662	0.0151081	genus.Oscillibacter.id.2063	TRUE	8.27e-07	inferred	0.5646	0.00272633	50.1321
rs133832	C	A	-0.0795527	0.0162411	genus.Oscillibacter.id.2063	TRUE	9.67e-07	inferred	0.3131	0.00272218	50.0555
rs12649930	G	T	0.121589	0.0259612	genus.Oscillibacter.id.2063	TRUE	2.82e-06	inferred	0.09443	0.00252842	46.4836
rs75453768	T	G	0.12212	0.0268629	genus.Oscillibacter.id.2063	TRUE	5.47e-06	inferred	0.08648	0.00235634	43.3126
rs16866406	G	A	0.0988765	0.0208795	genus.Oscillibacter.id.2063	TRUE	2.18e-06	inferred	0.1392	0.00234292	43.0654
rs761240	G	T	-0.17664	0.0388812	genus.Oscillibacter.id.2063	TRUE	5.54e-06	inferred	0.9334	0.00387925	71.4148
rs4506202	G	A	-0.0711323	0.0152261	genus.Oscillibacter.id.2063	TRUE	2.99e-06	inferred	0.4841	0.00252735	46.4639
rs61883564	G	A	-0.101351	0.0221016	genus.Oscillibacter.id.2063	TRUE	4.52e-06	inferred	0.1243	0.00223623	41.0998
rs16934185	G	A	-0.129568	0.028157	genus.Oscillibacter.id.2063	TRUE	4.19e-06	inferred	0.1044	0.00313933	57.7503
rs12417956	G	C	0.0785431	0.0174075	genus.Oscillibacter.id.2063	TRUE	6.42e-06	inferred	0.2445	0.00227908	41.8892
rs6901560	G	C	0.0855032	0.018693	genus.Oscillibacter.id.2063	TRUE	4.78e-06	inferred	0.1988	0.00232891	42.8072
rs62206502	A	C	-0.0681423	0.0151349	genus.Oscillibacter.id.2063	TRUE	6.72e-06	inferred	0.5408	0.00230623	42.3893
rs137917150	A	T	-0.174992	0.0388394	genus.Oscillibacter.id.2063	TRUE	6.62e-06	inferred	0.06163	0.00354188	65.1818
rs11990279	C	T	-0.0824934	0.0180457	genus.Oscillibacter.id.2063	TRUE	4.85e-06	inferred	0.2396	0.00247969	45.5856
rs12206468	A	G	-0.133016	0.0269733	genus.Oscillospira.id.2064	TRUE	8.17e-07	inferred	0.06362	0.00210806	38.7392
rs73038677	A	T	-0.08321	0.0168666	genus.Oscillospira.id.2064	TRUE	8.08e-07	inferred	0.1819	0.00206073	37.8676
rs1954532	C	T	-0.0826246	0.0175252	genus.Oscillospira.id.2064	TRUE	2.42e-06	inferred	0.7913	0.00225482	41.4424
rs28889936	C	A	0.114051	0.0252838	genus.Oscillospira.id.2064	TRUE	6.46e-06	inferred	0.1083	0.00251232	46.187
rs751183	C	T	-0.0774322	0.0172216	genus.Oscillospira.id.2064	TRUE	6.92e-06	inferred	0.7545	0.00222118	40.8227
rs8076323	G	A	0.0715392	0.0156539	genus.Oscillospira.id.2064	TRUE	4.88e-06	inferred	0.2575	0.00195701	35.9579
rs72866977	C	A	-0.130569	0.0281674	genus.Oscillospira.id.2064	TRUE	3.56e-06	inferred	0.06958	0.00220736	40.5682
rs62422654	T	C	0.0898456	0.0198088	genus.Oscillospira.id.2064	TRUE	5.74e-06	inferred	0.1471	0.00202551	37.2192
rs75570604	G	C	0.137112	0.0307276	genus.Oscillospira.id.2064	TRUE	8.11e-06	inferred	0.06759	0.00236957	43.5563
rs4428215	A	G	0.130293	0.0242237	genus.Oxalobacter.id.2978	TRUE	7.5e-08	inferred	0.2604	0.00653894	120.7
rs736744	T	C	0.117882	0.0211262	genus.Oxalobacter.id.2978	TRUE	2.41e-08	inferred	0.5845	0.00674965	124.616
rs6000536	T	C	-0.130992	0.0253804	genus.Oxalobacter.id.2978	TRUE	2.45e-07	inferred	0.2107	0.00570722	105.26
rs36057338	T	G	0.207847	0.0421439	genus.Oxalobacter.id.2978	TRUE	8.15e-07	inferred	0.07555	0.00603442	111.331
rs6071435	A	T	-0.105512	0.021489	genus.Oxalobacter.id.2978	TRUE	9.1e-07	inferred	0.3638	0.00515339	94.9923
rs12002250	C	A	0.217122	0.0466317	genus.Oxalobacter.id.2978	TRUE	3.22e-06	inferred	0.05964	0.00528775	97.4822
rs1569853	C	T	-0.138078	0.0296981	genus.Oxalobacter.id.2978	TRUE	3.33e-06	inferred	0.1382	0.00454141	83.6603
rs11108500	G	A	-0.199099	0.0427327	genus.Oxalobacter.id.2978	TRUE	3.17e-06	inferred	0.07654	0.0056037	103.34
rs10464997	A	G	0.137691	0.0294804	genus.Oxalobacter.id.2978	TRUE	3e-06	inferred	0.1531	0.00491641	90.6025
rs111966731	C	T	0.213114	0.047162	genus.Oxalobacter.id.2978	TRUE	6.22e-06	inferred	0.07157	0.00603582	111.357
rs6993398	A	G	0.127217	0.0278855	genus.Oxalobacter.id.2978	TRUE	5.06e-06	inferred	0.1531	0.0041969	77.2871
rs3862635	T	C	-0.172142	0.0394026	genus.Oxalobacter.id.2978	TRUE	1.25e-05	inferred	0.07853	0.00428865	78.984
rs60884758	T	C	-0.0702667	0.0142249	genus.Parabacteroides.id.954	TRUE	7.82e-07	inferred	0.165	0.0013605	24.9829
rs3860755	C	G	0.0558784	0.0116625	genus.Parabacteroides.id.954	TRUE	1.66e-06	inferred	0.3082	0.00133147	24.449
rs4236095	A	G	0.0761961	0.0157042	genus.Parabacteroides.id.954	TRUE	1.22e-06	inferred	0.8748	0.00127177	23.3514
rs115602804	A	G	0.10308	0.0222736	genus.Parabacteroides.id.954	TRUE	3.69e-06	inferred	0.0666	0.00132106	24.2576
rs114567323	C	T	0.186478	0.0405199	genus.Parabacteroides.id.954	TRUE	4.18e-06	inferred	0.04672	0.00309747	56.9779
rs7298818	T	C	0.0888832	0.0200902	genus.Parabacteroides.id.954	TRUE	9.68e-06	inferred	0.07654	0.0011168	20.5028
rs6657302	C	T	-0.10452	0.0225521	genus.Parabacteroides.id.954	TRUE	3.58e-06	inferred	0.05169	0.00107098	19.6608
rs11965579	C	G	0.162824	0.0381863	genus.Parabacteroides.id.954	TRUE	2.01e-05	inferred	0.03479	0.0017805	32.7091
rs17141986	C	G	0.0500303	0.0111459	genus.Parabacteroides.id.954	TRUE	7.17e-06	inferred	0.5726	0.00122513	22.494
rs72893646	T	A	-0.0715594	0.0156668	genus.Parabacteroides.id.954	TRUE	4.93e-06	inferred	0.1282	0.00114464	21.0144
rs2081023	G	A	-0.122561	0.0236507	genus.Paraprevotella.id.962	TRUE	2.19e-07	inferred	0.1024	0.00276131	50.7771
rs9900242	G	A	-0.0852967	0.0175212	genus.Paraprevotella.id.962	TRUE	1.13e-06	inferred	0.3608	0.00335581	61.7461
rs58117850	A	C	-0.149982	0.0324013	genus.Paraprevotella.id.962	TRUE	3.68e-06	inferred	0.07058	0.00295122	54.2796
rs9602779	C	A	-0.106692	0.0220264	genus.Paraprevotella.id.962	TRUE	1.27e-06	inferred	0.173	0.0032572	59.9257
rs145020347	G	A	-0.12465	0.0262323	genus.Paraprevotella.id.962	TRUE	2.02e-06	inferred	0.1392	0.00372354	68.5375
rs4767113	T	C	0.0882466	0.018382	genus.Paraprevotella.id.962	TRUE	1.58e-06	inferred	0.2873	0.0031891	58.6689
rs3008582	C	T	0.10572	0.0227246	genus.Paraprevotella.id.962	TRUE	3.28e-06	inferred	0.1322	0.00256446	47.148
rs4756632	T	G	-0.138905	0.0289897	genus.Paraprevotella.id.962	TRUE	1.65e-06	inferred	0.09344	0.00326887	60.1412
rs10842464	C	T	-0.0758215	0.0172568	genus.Paraprevotella.id.962	TRUE	1.11e-05	inferred	0.5815	0.00279808	51.4551
rs3801748	A	G	0.0779721	0.0171691	genus.Paraprevotella.id.962	TRUE	5.59e-06	inferred	0.3459	0.00275108	50.5884
rs7240324	G	T	-0.10229	0.0226948	genus.Paraprevotella.id.962	TRUE	6.57e-06	inferred	0.1909	0.00323227	59.4656
rs17109926	G	A	-0.0988335	0.0216172	genus.Paraprevotella.id.962	TRUE	4.83e-06	inferred	0.1879	0.00298109	54.8306
rs17785622	G	A	0.248065	0.0524304	genus.Paraprevotella.id.962	TRUE	2.23e-06	inferred	0.05964	0.0069023	127.454
rs2387977	C	T	-0.0681778	0.0134756	genus.Parasutterella.id.2892	TRUE	4.21e-07	inferred	0.4583	0.00230794	42.4209
rs7572229	A	G	0.066273	0.0132736	genus.Parasutterella.id.2892	TRUE	5.95e-07	inferred	0.5099	0.00219519	40.344
rs35414597	A	T	-0.0684946	0.0142143	genus.Parasutterella.id.2892	TRUE	1.44e-06	inferred	0.339	0.00210254	38.6376
rs6828768	T	C	0.0636852	0.0132645	genus.Parasutterella.id.2892	TRUE	1.58e-06	inferred	0.5	0.0020279	37.2632
rs10899911	G	A	-0.0717102	0.0148151	genus.Parasutterella.id.2892	TRUE	1.3e-06	inferred	0.2724	0.00203841	37.4567
rs7303158	T	C	0.0646859	0.0134256	genus.Parasutterella.id.2892	TRUE	1.45e-06	inferred	0.4423	0.00206427	37.9329
rs78383039	C	T	-0.146315	0.0297119	genus.Parasutterella.id.2892	TRUE	8.46e-07	inferred	0.0666	0.00266163	48.9392
rs35055552	C	T	0.109554	0.0235433	genus.Parasutterella.id.2892	TRUE	3.27e-06	inferred	0.07753	0.00171676	31.5361
rs2090816	C	A	0.0840967	0.0177315	genus.Parasutterella.id.2892	TRUE	2.11e-06	inferred	0.8429	0.00187301	34.4117
rs1403396	T	A	-0.0756729	0.0159035	genus.Parasutterella.id.2892	TRUE	1.95e-06	inferred	0.2147	0.00193098	35.4788
rs55877868	C	A	-0.104458	0.0228089	genus.Parasutterella.id.2892	TRUE	4.66e-06	inferred	0.09642	0.00190128	34.932
rs8039785	G	T	0.0618345	0.0133	genus.Parasutterella.id.2892	TRUE	3.33e-06	inferred	0.5477	0.00189436	34.8046
rs823424	A	G	-0.0713448	0.0156958	genus.Parasutterella.id.2892	TRUE	5.48e-06	inferred	0.2097	0.00168712	30.9906
rs7311004	C	T	-0.0617522	0.0136438	genus.Parasutterella.id.2892	TRUE	6.01e-06	inferred	0.6243	0.00178883	32.8624
rs62273907	G	A	0.229468	0.0502262	genus.Parasutterella.id.2892	TRUE	4.91e-06	inferred	0.0497	0.00497384	91.6662
rs6809952	A	G	-0.0684957	0.0150892	genus.Parasutterella.id.2892	TRUE	5.64e-06	inferred	0.2734	0.00186402	34.2463
rs11715853	A	G	-0.0662952	0.0146114	genus.Parasutterella.id.2892	TRUE	5.7e-06	inferred	0.3141	0.00189375	34.7935
rs57905414	A	T	0.184818	0.0322855	genus.Peptococcus.id.2037	TRUE	1.04e-08	inferred	0.1064	0.00649533	119.89
rs77681628	T	C	0.200307	0.0387328	genus.Peptococcus.id.2037	TRUE	2.32e-07	inferred	0.05865	0.00443039	81.6061
rs10031059	C	T	-0.121167	0.0225844	genus.Peptococcus.id.2037	TRUE	8.09e-08	inferred	0.7793	0.00505013	93.0793
rs62424012	A	G	0.137164	0.0292136	genus.Peptococcus.id.2037	TRUE	2.66e-06	inferred	0.09742	0.00330859	60.8743
rs413827	A	G	0.110229	0.0237523	genus.Peptococcus.id.2037	TRUE	3.47e-06	inferred	0.2127	0.00406943	74.9301
rs2054133	A	G	0.0895433	0.0188332	genus.Peptococcus.id.2037	TRUE	1.99e-06	inferred	0.5258	0.00399832	73.6156
rs7033353	G	T	0.090152	0.018995	genus.Peptococcus.id.2037	TRUE	2.07e-06	inferred	0.5805	0.00395836	72.8768
rs5770862	C	T	0.162018	0.0356813	genus.Peptococcus.id.2037	TRUE	5.61e-06	inferred	0.0666	0.00326361	60.044
rs34282744	C	G	0.191797	0.0399832	genus.Peptococcus.id.2037	TRUE	1.61e-06	inferred	0.06163	0.00425482	78.3584
rs11001948	A	C	-0.191013	0.038102	genus.Peptococcus.id.2037	TRUE	5.35e-07	inferred	0.07058	0.00478684	88.2032
rs72850165	C	T	-0.134304	0.0300423	genus.Peptococcus.id.2037	TRUE	7.8e-06	inferred	0.1083	0.00348382	64.1096
rs11030569	T	A	-0.17402	0.0374133	genus.Peptococcus.id.2037	TRUE	3.3e-06	inferred	0.07753	0.00433163	79.7789
rs7766680	C	G	0.0976832	0.0214155	genus.Peptococcus.id.2037	TRUE	5.08e-06	inferred	0.2485	0.00356389	65.5885
rs74592222	A	G	0.137957	0.0302965	genus.Peptococcus.id.2037	TRUE	5.27e-06	inferred	0.1173	0.0039412	72.5597
rs36121075	G	A	-0.14067	0.030628	genus.Peptococcus.id.2037	TRUE	4.37e-06	inferred	0.1282	0.00442322	81.4733
rs12069354	T	C	0.16763	0.03795	genus.Peptococcus.id.2037	TRUE	1e-05	inferred	0.0666	0.00349361	64.2904
rs75882962	C	T	0.0968661	0.0190575	genus.Phascolarctobacterium.id.2168	TRUE	3.72e-07	inferred	0.167	0.00261057	47.9979
rs56157888	C	A	0.0954864	0.0193976	genus.Phascolarctobacterium.id.2168	TRUE	8.54e-07	inferred	0.17	0.002573	47.3054
rs56069061	A	G	-0.111306	0.0230694	genus.Phascolarctobacterium.id.2168	TRUE	1.4e-06	inferred	0.1014	0.00225772	41.4958
rs74540770	A	G	-0.121014	0.0258621	genus.Phascolarctobacterium.id.2168	TRUE	2.88e-06	inferred	0.06461	0.00177009	32.5176
rs76124218	G	C	-0.159361	0.0344532	genus.Phascolarctobacterium.id.2168	TRUE	3.74e-06	inferred	0.05169	0.00248972	45.7704
rs6427992	C	G	-0.0652458	0.0137508	genus.Phascolarctobacterium.id.2168	TRUE	2.09e-06	inferred	0.6074	0.0020303	37.3074
rs12618201	G	A	0.0641657	0.0138202	genus.Phascolarctobacterium.id.2168	TRUE	3.44e-06	inferred	0.3469	0.00186561	34.2754
rs1264476	G	T	0.0767335	0.0166041	genus.Phascolarctobacterium.id.2168	TRUE	3.81e-06	inferred	0.8002	0.00188276	34.5911
rs28525131	A	G	-0.118657	0.0269048	genus.Phascolarctobacterium.id.2168	TRUE	1.03e-05	inferred	0.09443	0.00240796	44.2638
rs7982713	A	G	0.0726922	0.0163201	genus.Phascolarctobacterium.id.2168	TRUE	8.42e-06	inferred	0.2286	0.00186364	34.2392
rs11929846	C	T	-0.0697199	0.0157969	genus.Phascolarctobacterium.id.2168	TRUE	1.02e-05	inferred	0.2097	0.00161114	29.5928
rs130483	G	A	0.0655056	0.0143596	genus.Phascolarctobacterium.id.2168	TRUE	5.07e-06	inferred	0.3479	0.00194695	35.7728
rs385483	G	A	0.137033	0.0291906	genus.Prevotella7.id.11182	TRUE	2.67e-06	inferred	0.2068	0.00616051	113.672
rs57404562	A	C	0.155486	0.0316057	genus.Prevotella7.id.11182	TRUE	8.67e-07	inferred	0.1799	0.00713367	131.757
rs9959718	A	G	0.133012	0.0275361	genus.Prevotella7.id.11182	TRUE	1.36e-06	inferred	0.2495	0.00662572	122.313
rs9608249	G	A	-0.158213	0.0336317	genus.Prevotella7.id.11182	TRUE	2.55e-06	inferred	0.171	0.00709687	131.073
rs2240542	T	C	0.12085	0.0261776	genus.Prevotella7.id.11182	TRUE	3.9e-06	inferred	0.2575	0.00558465	102.987
rs2918132	T	C	-0.114648	0.0254916	genus.Prevotella7.id.11182	TRUE	6.88e-06	inferred	0.6322	0.00611268	112.784
rs16937247	C	G	0.146098	0.0351529	genus.Prevotella7.id.11182	TRUE	3.24e-05	inferred	0.1402	0.00514592	94.854
rs118038478	G	A	0.205676	0.0468917	genus.Prevotella7.id.11182	TRUE	1.15e-05	inferred	0.07555	0.00590899	109.003
rs12124567	G	A	-0.121281	0.0275017	genus.Prevotella7.id.11182	TRUE	1.03e-05	inferred	0.2624	0.0056938	105.011
rs12195431	C	T	0.196528	0.0442322	genus.Prevotella7.id.11182	TRUE	8.87e-06	inferred	0.07853	0.00558978	103.082
rs9426434	C	T	-0.123657	0.0278514	genus.Prevotella7.id.11182	TRUE	9e-06	inferred	0.2734	0.00607523	112.089
rs11035469	G	A	-0.144165	0.0311897	genus.Prevotella7.id.11182	TRUE	3.8e-06	inferred	0.1958	0.00654528	120.818
rs111509883	C	T	0.171131	0.0347624	genus.Prevotella9.id.11183	TRUE	8.53e-07	inferred	0.08449	0.00453058	83.4599
rs2683313	G	A	-0.0724576	0.0151603	genus.Prevotella9.id.11183	TRUE	1.76e-06	inferred	0.6918	0.00223878	41.1468
rs117271932	G	A	0.208089	0.0440393	genus.Prevotella9.id.11183	TRUE	2.3e-06	inferred	0.04672	0.003857	71.0035
rs10512344	G	C	0.247373	0.0544087	genus.Prevotella9.id.11183	TRUE	5.45e-06	inferred	0.0328	0.00388261	71.4769
rs9428102	G	A	-0.0778844	0.0176068	genus.Prevotella9.id.11183	TRUE	9.71e-06	inferred	0.2366	0.00219128	40.272
rs746764	C	T	-0.0915772	0.0193245	genus.Prevotella9.id.11183	TRUE	2.15e-06	inferred	0.173	0.00239969	44.1114
rs16966465	C	G	0.0743348	0.0165291	genus.Prevotella9.id.11183	TRUE	6.88e-06	inferred	0.2346	0.00198441	36.4624
rs2104588	C	T	0.105558	0.023773	genus.Prevotella9.id.11183	TRUE	8.98e-06	inferred	0.8807	0.00234145	43.0383
rs11199734	T	A	0.0770209	0.0169462	genus.Prevotella9.id.11183	TRUE	5.49e-06	inferred	0.2177	0.00202059	37.1287
rs7232121	C	G	0.0671292	0.014423	genus.Prevotella9.id.11183	TRUE	3.25e-06	inferred	0.4791	0.00224923	41.3393
rs11685699	T	C	-0.141357	0.0295665	genus.Prevotella9.id.11183	TRUE	1.74e-06	inferred	0.0825	0.00302501	55.641
rs9613013	A	G	0.0917591	0.0202697	genus.Prevotella9.id.11183	TRUE	5.99e-06	inferred	0.1451	0.00208887	38.3858
rs2495052	G	A	0.0838978	0.0188523	genus.Prevotella9.id.11183	TRUE	8.58e-06	inferred	0.1789	0.00206794	38.0005
rs72815774	C	T	-0.176186	0.0393068	genus.Prevotella9.id.11183	TRUE	7.38e-06	inferred	0.07058	0.00407254	74.9876
rs4968431	T	G	0.0640113	0.0144162	genus.Prevotella9.id.11183	TRUE	8.99e-06	inferred	0.3638	0.0018967	34.8478
rs7976209	C	T	-0.0870786	0.0197951	genus.Prevotella9.id.11183	TRUE	1.09e-05	inferred	0.167	0.00210967	38.7689
rs12648235	C	T	0.0785902	0.0177676	genus.Prevotella9.id.11183	TRUE	9.72e-06	inferred	0.1571	0.00163576	30.0457
rs1304512	A	G	0.0761593	0.0165885	genus.Prevotella9.id.11183	TRUE	4.41e-06	inferred	0.2187	0.00198218	36.4214
rs7237249	T	C	-0.0823764	0.0182126	genus.Prevotella9.id.11183	TRUE	6.1e-06	inferred	0.1352	0.00158682	29.1454
rs2900503	T	G	-0.172329	0.0326671	genus.RikenellaceaeRC9gutgroup.id.11191	TRUE	1.33e-07	inferred	0.829	0.00841973	155.712
rs17582787	G	A	-0.157739	0.0339924	genus.RikenellaceaeRC9gutgroup.id.11191	TRUE	3.48e-06	inferred	0.1292	0.00559875	103.248
rs7113155	C	G	0.114423	0.0247798	genus.RikenellaceaeRC9gutgroup.id.11191	TRUE	3.88e-06	inferred	0.5477	0.00648669	119.73
rs4270579	A	G	-0.118021	0.0271041	genus.RikenellaceaeRC9gutgroup.id.11191	TRUE	1.33e-05	inferred	0.6958	0.0058965	108.771
rs2998141	C	T	-0.136346	0.0293073	genus.RikenellaceaeRC9gutgroup.id.11191	TRUE	3.28e-06	inferred	0.7783	0.0064155	118.407
rs4717843	T	G	-0.119376	0.0260548	genus.RikenellaceaeRC9gutgroup.id.11191	TRUE	4.61e-06	inferred	0.3618	0.00658097	121.481
rs9887954	A	G	-0.114849	0.0249013	genus.RikenellaceaeRC9gutgroup.id.11191	TRUE	3.98e-06	inferred	0.4364	0.00648848	119.763
rs7193937	C	G	0.124153	0.027741	genus.RikenellaceaeRC9gutgroup.id.11191	TRUE	7.63e-06	inferred	0.7107	0.00633843	116.976
rs80309088	A	G	0.17405	0.0383423	genus.RikenellaceaeRC9gutgroup.id.11191	TRUE	5.64e-06	inferred	0.1292	0.00681646	125.858
rs12501673	G	A	0.116395	0.0262253	genus.RikenellaceaeRC9gutgroup.id.11191	TRUE	9.07e-06	inferred	0.325	0.00594413	109.655
rs17032291	C	T	-0.169579	0.0368251	genus.RikenellaceaeRC9gutgroup.id.11191	TRUE	4.13e-06	inferred	0.1412	0.00697427	128.792
rs7712231	G	A	0.156284	0.0350462	genus.RikenellaceaeRC9gutgroup.id.11191	TRUE	8.22e-06	inferred	0.165	0.00673021	124.255
rs61841503	A	G	0.092888	0.0171454	genus.Romboutsia.id.11347	TRUE	6.04e-08	inferred	0.1372	0.00204274	37.5365
rs10279978	G	A	-0.0622202	0.0127675	genus.Romboutsia.id.11347	TRUE	1.1e-06	inferred	0.3479	0.00175656	32.2684
rs16843578	T	C	-0.0875276	0.0196779	genus.Romboutsia.id.11347	TRUE	8.67e-06	inferred	0.0825	0.00115979	21.293
rs77702691	G	A	-0.094406	0.0208544	genus.Romboutsia.id.11347	TRUE	5.99e-06	inferred	0.1024	0.00163837	30.0937
rs75987356	A	G	-0.129578	0.0280454	genus.Romboutsia.id.11347	TRUE	3.83e-06	inferred	0.06859	0.00214534	39.4259
rs75200530	G	T	-0.190644	0.0421065	genus.Romboutsia.id.11347	TRUE	5.96e-06	inferred	0.04672	0.00323744	59.5609
rs9567264	T	C	0.0580018	0.0127495	genus.Romboutsia.id.11347	TRUE	5.38e-06	inferred	0.3201	0.00146435	26.8926
rs34302036	G	A	0.0550261	0.0120835	genus.Romboutsia.id.11347	TRUE	5.27e-06	inferred	0.5855	0.00146967	26.9904
rs7109293	G	A	0.0919112	0.0205738	genus.Romboutsia.id.11347	TRUE	7.92e-06	inferred	0.09245	0.00141757	26.0323
rs114398731	C	G	-0.131039	0.0293815	genus.Romboutsia.id.11347	TRUE	8.2e-06	inferred	0.03579	0.00118512	21.7585
rs28603357	C	T	-0.214911	0.0474739	genus.Romboutsia.id.11347	TRUE	5.98e-06	inferred	0.06362	0.00550292	101.471
rs11221428	C	T	-0.0726779	0.0158263	genus.Romboutsia.id.11347	TRUE	4.39e-06	inferred	0.1551	0.00138437	25.4218
rs9389266	G	T	0.0722815	0.0162353	genus.Romboutsia.id.11347	TRUE	8.5e-06	inferred	0.169	0.00146748	26.9502
rs62504452	G	A	-0.0710048	0.0156654	genus.Romboutsia.id.11347	TRUE	5.83e-06	inferred	0.166	0.00139598	25.6353
rs2034589	C	G	0.0629765	0.0123489	genus.Roseburia.id.2012	TRUE	3.4e-07	inferred	0.2276	0.00139444	25.607
rs116270582	A	T	-0.153844	0.0329324	genus.Roseburia.id.2012	TRUE	2.99e-06	inferred	0.04871	0.00219342	40.3113
rs2160994	C	T	0.0550687	0.0112481	genus.Roseburia.id.2012	TRUE	9.79e-07	inferred	0.6203	0.0014285	26.2334
rs16910295	C	T	-0.0980434	0.020957	genus.Roseburia.id.2012	TRUE	2.89e-06	inferred	0.06064	0.00109511	20.1041
rs12740451	C	T	0.0697527	0.0153607	genus.Roseburia.id.2012	TRUE	5.6e-06	inferred	0.1252	0.00106578	19.565
rs6445851	A	G	-0.0497336	0.0108158	genus.Roseburia.id.2012	TRUE	4.26e-06	inferred	0.5994	0.00118784	21.8085
rs9300744	T	C	-0.0588452	0.0126228	genus.Roseburia.id.2012	TRUE	3.13e-06	inferred	0.2386	0.00125816	23.1012
rs2943022	C	T	0.0493786	0.0106763	genus.Roseburia.id.2012	TRUE	3.75e-06	inferred	0.4602	0.0012114	22.2415
rs6930661	T	C	-0.0961587	0.0204975	genus.Roseburia.id.2012	TRUE	2.72e-06	inferred	0.07555	0.00129159	23.7158
rs4748237	C	G	0.0488326	0.0106404	genus.Roseburia.id.2012	TRUE	4.45e-06	inferred	0.4046	0.00114891	21.0929
rs147990086	G	A	-0.0578936	0.01324	genus.Roseburia.id.2012	TRUE	1.23e-05	inferred	0.1909	0.00103538	19.0065
rs329182	C	T	0.0690327	0.0152884	genus.Roseburia.id.2012	TRUE	6.32e-06	inferred	0.1571	0.0012621	23.1736
rs302266	C	T	-0.0777312	0.0172985	genus.Roseburia.id.2012	TRUE	7.01e-06	inferred	0.1203	0.00127885	23.4816
rs75326254	T	C	-0.104628	0.0230897	genus.Roseburia.id.2012	TRUE	5.86e-06	inferred	0.06362	0.00130428	23.9491
rs55858165	C	A	0.179284	0.0404954	genus.Roseburia.id.2012	TRUE	9.54e-06	inferred	0.07753	0.00459766	84.7013
rs57466170	T	C	0.0741405	0.0171601	genus.Roseburia.id.2012	TRUE	1.56e-05	inferred	0.08648	0.00086851	15.9406
rs78753150	C	A	0.0968739	0.0214067	genus.Roseburia.id.2012	TRUE	6.03e-06	inferred	0.05865	0.00103624	19.0224
rs243585	G	C	-0.0585939	0.0121017	genus.Ruminiclostridium5.id.11355	TRUE	1.29e-06	inferred	0.3012	0.00144525	26.5414
rs2286384	C	G	-0.0518814	0.0107482	genus.Ruminiclostridium5.id.11355	TRUE	1.39e-06	inferred	0.499	0.00134583	24.7132
rs79968837	G	A	-0.0950311	0.0193507	genus.Ruminiclostridium5.id.11355	TRUE	9.06e-07	inferred	0.06859	0.00115389	21.1844
rs2482038	A	C	0.0518991	0.0108777	genus.Ruminiclostridium5.id.11355	TRUE	1.83e-06	inferred	0.4384	0.00132632	24.3543
rs113753996	C	T	0.0820689	0.0174463	genus.Ruminiclostridium5.id.11355	TRUE	2.55e-06	inferred	0.1372	0.0015946	29.2885
rs1492620	C	T	-0.0830505	0.0180073	genus.Ruminiclostridium5.id.11355	TRUE	3.99e-06	inferred	0.08052	0.00102132	18.7481
rs2791343	C	T	0.051717	0.0113369	genus.Ruminiclostridium5.id.11355	TRUE	5.07e-06	inferred	0.34	0.00120038	22.0391
rs10827477	G	A	-0.0547387	0.0115163	genus.Ruminiclostridium5.id.11355	TRUE	2e-06	inferred	0.3151	0.00129328	23.7469
rs6121460	A	G	0.0932955	0.0199206	genus.Ruminiclostridium5.id.11355	TRUE	2.82e-06	inferred	0.08052	0.00128884	23.6652
rs2801960	G	C	0.0520975	0.0115111	genus.Ruminiclostridium5.id.11355	TRUE	6.02e-06	inferred	0.6819	0.00117747	21.6178
rs8053158	G	A	-0.0740543	0.0159151	genus.Ruminiclostridium5.id.11355	TRUE	3.27e-06	inferred	0.8797	0.00116073	21.3102
rs1223978	C	T	0.0484169	0.0108254	genus.Ruminiclostridium5.id.11355	TRUE	7.73e-06	inferred	0.5199	0.00117024	21.485
rs73002572	C	G	0.181548	0.0414078	genus.Ruminiclostridium5.id.11355	TRUE	1.16e-05	inferred	0.05467	0.00340677	62.687
rs2833828	A	G	0.0489617	0.0108702	genus.Ruminiclostridium5.id.11355	TRUE	6.66e-06	inferred	0.4533	0.00118817	21.8145
rs4955951	G	A	-0.0713749	0.0165826	genus.Ruminiclostridium5.id.11355	TRUE	1.68e-05	inferred	0.09245	0.000854868	15.69
rs1756364	T	G	0.0999189	0.0197169	genus.Ruminiclostridium6.id.11356	TRUE	4.03e-07	inferred	0.1213	0.00212827	39.1115
rs71414120	G	T	0.200894	0.0406434	genus.Ruminiclostridium6.id.11356	TRUE	7.7e-07	inferred	0.07654	0.0057052	105.222
rs61060922	G	T	0.15913	0.0322283	genus.Ruminiclostridium6.id.11356	TRUE	7.91e-07	inferred	0.04473	0.002164	39.7695
rs79968172	A	G	0.11614	0.0243083	genus.Ruminiclostridium6.id.11356	TRUE	1.77e-06	inferred	0.05567	0.00141819	26.0438
rs11992182	C	A	0.0625299	0.0137876	genus.Ruminiclostridium6.id.11356	TRUE	5.75e-06	inferred	0.2883	0.00160453	29.4711
rs12362316	G	A	0.0743588	0.0154466	genus.Ruminiclostridium6.id.11356	TRUE	1.48e-06	inferred	0.166	0.00153098	28.1181
rs72991535	G	T	0.135604	0.0295174	genus.Ruminiclostridium6.id.11356	TRUE	4.35e-06	inferred	0.05964	0.00206256	37.9014
rs9555756	C	A	-0.0804138	0.0176692	genus.Ruminiclostridium6.id.11356	TRUE	5.34e-06	inferred	0.1243	0.00140773	25.8513
rs792058	A	G	0.0554234	0.0125423	genus.Ruminiclostridium6.id.11356	TRUE	9.92e-06	inferred	0.4274	0.0015035	27.6126
rs10829821	C	T	-0.097606	0.0216072	genus.Ruminiclostridium6.id.11356	TRUE	6.26e-06	inferred	0.08549	0.00148966	27.3581
rs589368	A	G	-0.146727	0.0330138	genus.Ruminiclostridium6.id.11356	TRUE	8.81e-06	inferred	0.05268	0.00214877	39.489
rs67479537	C	T	0.118994	0.026487	genus.Ruminiclostridium6.id.11356	TRUE	7.04e-06	inferred	0.07952	0.00207287	38.0913
rs1871858	G	C	-0.105422	0.0237274	genus.Ruminiclostridium6.id.11356	TRUE	8.87e-06	inferred	0.07952	0.00162697	29.884
rs116969552	G	A	-0.166823	0.0376681	genus.Ruminiclostridium6.id.11356	TRUE	9.48e-06	inferred	0.03579	0.00192076	35.2906
rs56212330	G	A	0.0587451	0.0132078	genus.Ruminiclostridium6.id.11356	TRUE	8.68e-06	inferred	0.3201	0.00150212	27.5873
rs35362464	A	C	0.0720077	0.0165387	genus.Ruminiclostridium6.id.11356	TRUE	1.34e-05	inferred	0.1511	0.00133018	24.4253
rs57665991	G	C	-0.0641507	0.0123339	genus.Ruminiclostridium9.id.11357	TRUE	1.98e-07	inferred	0.2386	0.00149526	27.4611
rs12040548	T	G	0.0570422	0.0122359	genus.Ruminiclostridium9.id.11357	TRUE	3.13e-06	inferred	0.3111	0.00139469	25.6116
rs115044523	A	G	-0.0980026	0.0202616	genus.Ruminiclostridium9.id.11357	TRUE	1.32e-06	inferred	0.09145	0.00159602	29.3145
rs12419854	A	T	-0.0727975	0.0155594	genus.Ruminiclostridium9.id.11357	TRUE	2.89e-06	inferred	0.1779	0.00155011	28.4701
rs6082461	C	A	0.0586425	0.0131004	genus.Ruminiclostridium9.id.11357	TRUE	7.59e-06	inferred	0.7932	0.0011282	20.7124
rs113048721	G	C	0.0600735	0.0132737	genus.Ruminiclostridium9.id.11357	TRUE	6.02e-06	inferred	0.2386	0.00131123	24.0769
rs918449	G	A	-0.0950908	0.0197177	genus.Ruminiclostridium9.id.11357	TRUE	1.42e-06	inferred	0.9304	0.00117108	21.5004
rs73592673	T	A	-0.081629	0.0169515	genus.Ruminiclostridium9.id.11357	TRUE	1.47e-06	inferred	0.1471	0.00167198	30.712
rs79082720	G	C	0.0928576	0.0204871	genus.Ruminiclostridium9.id.11357	TRUE	5.83e-06	inferred	0.09543	0.00148865	27.3395
rs74303178	C	T	0.0532742	0.0119274	genus.Ruminiclostridium9.id.11357	TRUE	7.95e-06	inferred	0.3201	0.00123536	22.6821
rs9809789	T	C	-0.0717454	0.0159673	genus.Ruminiclostridium9.id.11357	TRUE	7.01e-06	inferred	0.168	0.00143896	26.4258
rs9522712	C	T	0.0699728	0.0154939	genus.Ruminiclostridium9.id.11357	TRUE	6.3e-06	inferred	0.1451	0.00121471	22.3024
rs78191726	C	T	0.0944998	0.0210206	genus.Ruminiclostridium9.id.11357	TRUE	6.94e-06	inferred	0.09046	0.0014695	26.9874
rs7137760	T	C	0.050797	0.0112182	genus.Ruminiclostridium9.id.11357	TRUE	5.95e-06	inferred	0.4145	0.00125244	22.9961
rs5994253	G	A	-0.0811302	0.0157621	genus.RuminococcaceaeNK4A214group.id.11358	TRUE	2.64e-07	inferred	0.1461	0.0016423	30.166
rs136761	A	G	-0.0587521	0.0119155	genus.RuminococcaceaeNK4A214group.id.11358	TRUE	8.19e-07	inferred	0.5706	0.00169149	31.0712
rs11586410	A	G	-0.0863422	0.0169937	genus.RuminococcaceaeNK4A214group.id.11358	TRUE	3.76e-07	inferred	0.1342	0.00173239	31.8237
rs34576931	C	G	-0.0873312	0.0194886	genus.RuminococcaceaeNK4A214group.id.11358	TRUE	7.42e-06	inferred	0.09145	0.00126736	23.2704
rs114244418	G	C	-0.175266	0.0372779	genus.RuminococcaceaeNK4A214group.id.11358	TRUE	2.58e-06	inferred	0.04076	0.00240208	44.1555
rs4814689	T	C	-0.1083	0.0230708	genus.RuminococcaceaeNK4A214group.id.11358	TRUE	2.68e-06	inferred	0.0666	0.00145825	26.7804
rs73158814	G	C	-0.109257	0.0227458	genus.RuminococcaceaeNK4A214group.id.11358	TRUE	1.56e-06	inferred	0.07356	0.00162701	29.8847
rs12731	G	A	-0.0527684	0.0115053	genus.RuminococcaceaeNK4A214group.id.11358	TRUE	4.51e-06	inferred	0.4513	0.00137905	25.3239
rs7573569	C	T	0.107739	0.0233638	genus.RuminococcaceaeNK4A214group.id.11358	TRUE	4e-06	inferred	0.07157	0.0015426	28.3318
rs147475196	G	A	-0.133769	0.0295196	genus.RuminococcaceaeNK4A214group.id.11358	TRUE	5.86e-06	inferred	0.07753	0.00255953	47.0571
rs62027366	C	T	0.0615389	0.0137612	genus.RuminococcaceaeNK4A214group.id.11358	TRUE	7.75e-06	inferred	0.2296	0.00133973	24.601
rs12642039	C	T	-0.0553003	0.0119397	genus.RuminococcaceaeNK4A214group.id.11358	TRUE	3.63e-06	inferred	0.6342	0.00141891	26.0569
rs35559912	C	T	-0.0925071	0.0203674	genus.RuminococcaceaeNK4A214group.id.11358	TRUE	5.57e-06	inferred	0.06561	0.00104925	19.2613
rs13087692	G	T	0.0574623	0.012594	genus.RuminococcaceaeNK4A214group.id.11358	TRUE	5.05e-06	inferred	0.6948	0.00140036	25.7159
rs6681678	T	C	-0.100174	0.024	genus.RuminococcaceaeNK4A214group.id.11358	TRUE	2.99e-05	inferred	0.9503	0.000947892	17.3989
rs11241747	T	C	0.0533858	0.0120035	genus.RuminococcaceaeNK4A214group.id.11358	TRUE	8.69e-06	inferred	0.6093	0.00135693	24.9172
rs77564310	C	A	-0.0713093	0.0140855	genus.RuminococcaceaeUCG002.id.11360	TRUE	4.14e-07	inferred	0.1789	0.00149392	27.4366
rs55793120	C	T	0.137396	0.027414	genus.RuminococcaceaeUCG002.id.11360	TRUE	5.39e-07	inferred	0.0507	0.00181715	33.3835
rs10927423	A	C	-0.0713617	0.0147712	genus.RuminococcaceaeUCG002.id.11360	TRUE	1.36e-06	inferred	0.1829	0.00152212	27.9552
rs67746927	G	C	-0.054237	0.0110357	genus.RuminococcaceaeUCG002.id.11360	TRUE	8.89e-07	inferred	0.4414	0.00145062	26.6402
rs116974815	A	C	-0.189731	0.0396566	genus.RuminococcaceaeUCG002.id.11360	TRUE	1.72e-06	inferred	0.05765	0.00391125	72.0062
rs7155595	A	C	0.0569929	0.0116986	genus.RuminococcaceaeUCG002.id.11360	TRUE	1.11e-06	inferred	0.3091	0.00138735	25.4766
rs7120052	C	A	0.0624796	0.0135523	genus.RuminococcaceaeUCG002.id.11360	TRUE	4.02e-06	inferred	0.1759	0.00113175	20.7776
rs10916131	T	C	-0.069333	0.0146753	genus.RuminococcaceaeUCG002.id.11360	TRUE	2.31e-06	inferred	0.1382	0.00114505	21.022
rs79016051	T	C	-0.0887747	0.0189424	genus.RuminococcaceaeUCG002.id.11360	TRUE	2.78e-06	inferred	0.09046	0.00129684	23.8123
rs12463378	G	A	-0.0522061	0.0112086	genus.RuminococcaceaeUCG002.id.11360	TRUE	3.2e-06	inferred	0.4175	0.00132564	24.3418
rs62374283	C	T	-0.0581341	0.0120654	genus.RuminococcaceaeUCG002.id.11360	TRUE	1.45e-06	inferred	0.2813	0.0013665	25.0932
rs15256	T	C	0.0732376	0.016834	genus.RuminococcaceaeUCG002.id.11360	TRUE	1.36e-05	inferred	0.08648	0.000847485	15.5544
rs882348	G	A	-0.0799946	0.0178618	genus.RuminococcaceaeUCG002.id.11360	TRUE	7.52e-06	inferred	0.1064	0.00121685	22.3417
rs72874194	C	G	-0.0770289	0.016725	genus.RuminococcaceaeUCG002.id.11360	TRUE	4.11e-06	inferred	0.0994	0.00106232	19.5015
rs6793778	T	C	-0.0558706	0.0125258	genus.RuminococcaceaeUCG002.id.11360	TRUE	8.18e-06	inferred	0.7376	0.00120832	22.1849
rs7342369	A	C	-0.0527803	0.0116023	genus.RuminococcaceaeUCG002.id.11360	TRUE	5.39e-06	inferred	0.6769	0.00121853	22.3726
rs10964441	A	G	-0.14906	0.034486	genus.RuminococcaceaeUCG002.id.11360	TRUE	1.54e-05	inferred	0.05268	0.00221766	40.7579
rs11607472	G	A	-0.0780229	0.0176325	genus.RuminococcaceaeUCG002.id.11360	TRUE	9.65e-06	inferred	0.1074	0.00116717	21.4286
rs7249614	G	A	-0.0492778	0.0110807	genus.RuminococcaceaeUCG002.id.11360	TRUE	8.7e-06	inferred	0.6153	0.00114959	21.1054
rs76847269	G	A	0.163508	0.0356151	genus.RuminococcaceaeUCG002.id.11360	TRUE	4.41e-06	inferred	0.05666	0.00285794	52.5591
rs6542556	G	A	0.050974	0.011406	genus.RuminococcaceaeUCG002.id.11360	TRUE	7.86e-06	inferred	0.6551	0.00117416	21.5571
rs57079348	G	T	-0.076573	0.017282	genus.RuminococcaceaeUCG002.id.11360	TRUE	9.39e-06	inferred	0.1213	0.00124992	22.9497
rs56030423	A	G	-0.0982874	0.0216344	genus.RuminococcaceaeUCG002.id.11360	TRUE	5.54e-06	inferred	0.08847	0.00155809	28.6168
rs362417	C	G	-0.054863	0.0120984	genus.RuminococcaceaeUCG002.id.11360	TRUE	5.77e-06	inferred	0.2664	0.00117647	21.5996
rs113147300	G	A	-0.075842	0.0164562	genus.RuminococcaceaeUCG002.id.11360	TRUE	4.05e-06	inferred	0.1322	0.00131978	24.2341
rs73341548	G	T	-0.170045	0.0318674	genus.RuminococcaceaeUCG003.id.11361	TRUE	9.5e-08	inferred	0.05169	0.00283476	52.1317
rs6759615	G	A	0.102523	0.0200204	genus.RuminococcaceaeUCG003.id.11361	TRUE	3.04e-07	inferred	0.06958	0.00136093	24.9907
rs11243416	C	T	-0.0925653	0.0191203	genus.RuminococcaceaeUCG003.id.11361	TRUE	1.29e-06	inferred	0.1014	0.00156146	28.6788
rs16959793	C	A	-0.062527	0.0131259	genus.RuminococcaceaeUCG003.id.11361	TRUE	1.9e-06	inferred	0.2803	0.00157739	28.972
rs11831525	C	A	0.071227	0.0151814	genus.RuminococcaceaeUCG003.id.11361	TRUE	2.71e-06	inferred	0.2147	0.00171075	31.4255
rs4452755	C	A	-0.0634463	0.0134741	genus.RuminococcaceaeUCG003.id.11361	TRUE	2.49e-06	inferred	0.3052	0.00170721	31.3604
rs10490280	T	C	-0.0672094	0.0143309	genus.RuminococcaceaeUCG003.id.11361	TRUE	2.73e-06	inferred	0.2177	0.00153858	28.258
rs4532474	A	G	0.0769231	0.017045	genus.RuminococcaceaeUCG003.id.11361	TRUE	6.39e-06	inferred	0.1491	0.00150141	27.5743
rs4629039	A	T	0.0553742	0.0122659	genus.RuminococcaceaeUCG003.id.11361	TRUE	6.35e-06	inferred	0.66	0.00137616	25.2707
rs2523124	C	T	-0.0546625	0.0120823	genus.RuminococcaceaeUCG003.id.11361	TRUE	6.06e-06	inferred	0.6024	0.00143133	26.2854
rs3013089	A	G	-0.0551473	0.0120346	genus.RuminococcaceaeUCG003.id.11361	TRUE	4.6e-06	inferred	0.3847	0.00143975	26.4403
rs78720113	G	A	-0.115348	0.0249601	genus.RuminococcaceaeUCG003.id.11361	TRUE	3.81e-06	inferred	0.06958	0.00172273	31.6459
rs139730	C	G	-0.0577655	0.0130645	genus.RuminococcaceaeUCG003.id.11361	TRUE	9.8e-06	inferred	0.2863	0.00136366	25.0409
rs6769553	G	A	0.0849743	0.0157451	genus.RuminococcaceaeUCG004.id.11362	TRUE	6.78e-08	inferred	0.2843	0.00293841	54.0434
rs12125734	T	G	0.133972	0.0257417	genus.RuminococcaceaeUCG004.id.11362	TRUE	1.95e-07	inferred	0.08648	0.00283589	52.1524
rs516741	G	T	-0.0755412	0.0161951	genus.RuminococcaceaeUCG004.id.11362	TRUE	3.09e-06	inferred	0.2634	0.00221435	40.6968
rs2248146	C	T	0.0689452	0.0153649	genus.RuminococcaceaeUCG004.id.11362	TRUE	7.22e-06	inferred	0.3221	0.00207584	38.1459
rs10976229	G	T	0.095976	0.0214554	genus.RuminococcaceaeUCG004.id.11362	TRUE	7.7e-06	inferred	0.1412	0.00223399	41.0587
rs7569771	G	A	-0.075914	0.0170308	genus.RuminococcaceaeUCG004.id.11362	TRUE	8.29e-06	inferred	0.2167	0.00195642	35.9471
rs872501	A	G	0.116125	0.025946	genus.RuminococcaceaeUCG004.id.11362	TRUE	7.62e-06	inferred	0.1272	0.0029942	55.0726
rs550351	C	A	0.078587	0.018003	genus.RuminococcaceaeUCG004.id.11362	TRUE	1.27e-05	inferred	0.4404	0.00304408	55.9929
rs11961899	A	G	-0.0707825	0.0161381	genus.RuminococcaceaeUCG004.id.11362	TRUE	1.15e-05	inferred	0.2714	0.00198144	36.4078
rs9818949	T	G	0.0859927	0.0188671	genus.RuminococcaceaeUCG004.id.11362	TRUE	5.17e-06	inferred	0.7813	0.00252708	46.459
rs7123615	G	C	-0.0786157	0.0179592	genus.RuminococcaceaeUCG004.id.11362	TRUE	1.2e-05	inferred	0.169	0.00173595	31.8892
rs10950694	C	T	0.0577628	0.011412	genus.RuminococcaceaeUCG005.id.11363	TRUE	4.16e-07	inferred	0.5765	0.00162922	29.9254
rs34781347	A	G	0.188685	0.0386484	genus.RuminococcaceaeUCG005.id.11363	TRUE	1.05e-06	inferred	0.05964	0.00399333	73.5233
rs60081663	G	C	0.158082	0.0319586	genus.RuminococcaceaeUCG005.id.11363	TRUE	7.56e-07	inferred	0.05268	0.00249422	45.8534
rs114279581	G	A	-0.146604	0.0316034	genus.RuminococcaceaeUCG005.id.11363	TRUE	3.5e-06	inferred	0.04771	0.001953	35.8841
rs12604884	T	G	0.0675317	0.0143745	genus.RuminococcaceaeUCG005.id.11363	TRUE	2.63e-06	inferred	0.1809	0.00135151	24.8176
rs35166120	G	C	-0.0686153	0.0146252	genus.RuminococcaceaeUCG005.id.11363	TRUE	2.71e-06	inferred	0.8151	0.00141912	26.0609
rs7555878	G	A	0.0586677	0.0125277	genus.RuminococcaceaeUCG005.id.11363	TRUE	2.83e-06	inferred	0.7197	0.00138868	25.5011
rs394449	T	A	0.0692909	0.0148712	genus.RuminococcaceaeUCG005.id.11363	TRUE	3.17e-06	inferred	0.1789	0.00141055	25.9032
rs10873449	C	T	0.0654843	0.0143973	genus.RuminococcaceaeUCG005.id.11363	TRUE	5.41e-06	inferred	0.831	0.00120446	22.114
rs2893871	A	G	-0.073644	0.015548	genus.RuminococcaceaeUCG005.id.11363	TRUE	2.17e-06	inferred	0.1521	0.00139887	25.6885
rs72776570	A	C	0.087067	0.0197179	genus.RuminococcaceaeUCG005.id.11363	TRUE	1.01e-05	inferred	0.0825	0.00114762	21.0692
rs898577	C	T	-0.123012	0.0286671	genus.RuminococcaceaeUCG005.id.11363	TRUE	1.78e-05	inferred	0.9453	0.00156489	28.7419
rs7449320	A	C	0.0599163	0.0130836	genus.RuminococcaceaeUCG005.id.11363	TRUE	4.66e-06	inferred	0.2207	0.00123489	22.6734
rs10937802	A	G	0.0755811	0.0168226	genus.RuminococcaceaeUCG005.id.11363	TRUE	7.03e-06	inferred	0.9026	0.00100441	18.4374
rs7586445	A	G	0.0782349	0.0176458	genus.RuminococcaceaeUCG005.id.11363	TRUE	9.27e-06	inferred	0.1262	0.0013499	24.788
rs55793120	C	T	0.121548	0.0279546	genus.RuminococcaceaeUCG005.id.11363	TRUE	1.37e-05	inferred	0.0507	0.00142212	26.1159
rs8009993	C	G	-0.135936	0.0244857	genus.RuminococcaceaeUCG009.id.11366	TRUE	2.83e-08	inferred	0.1292	0.00415797	76.5672
rs1550196	A	G	0.130842	0.0262478	genus.RuminococcaceaeUCG009.id.11366	TRUE	6.2e-07	inferred	0.8827	0.00354513	65.2419
rs4708333	G	T	-0.084033	0.0174757	genus.RuminococcaceaeUCG009.id.11366	TRUE	1.52e-06	inferred	0.3022	0.00297821	54.7775
rs61779334	C	G	-0.138137	0.0292072	genus.RuminococcaceaeUCG009.id.11366	TRUE	2.25e-06	inferred	0.1044	0.00356834	65.6705
rs4079028	T	C	0.0915623	0.019936	genus.RuminococcaceaeUCG009.id.11366	TRUE	4.37e-06	inferred	0.1938	0.00261975	48.1672
rs2058609	G	A	0.0816464	0.017472	genus.RuminococcaceaeUCG009.id.11366	TRUE	2.97e-06	inferred	0.6859	0.00287232	52.8244
rs12508214	T	C	-0.0774649	0.0168937	genus.RuminococcaceaeUCG009.id.11366	TRUE	4.53e-06	inferred	0.3509	0.0027336	50.2661
rs9558661	C	T	-0.0897823	0.0200739	genus.RuminococcaceaeUCG009.id.11366	TRUE	7.73e-06	inferred	0.1869	0.00244999	45.0383
rs758191	G	T	0.17702	0.0375113	genus.RuminococcaceaeUCG009.id.11366	TRUE	2.37e-06	inferred	0.06362	0.00373352	68.7218
rs2192926	G	A	-0.089048	0.0192989	genus.RuminococcaceaeUCG009.id.11366	TRUE	3.95e-06	inferred	0.2366	0.00286448	52.6797
rs113006825	C	T	-0.0928893	0.0208035	genus.RuminococcaceaeUCG009.id.11366	TRUE	8e-06	inferred	0.1799	0.00254601	46.8078
rs138460696	G	A	0.139274	0.0315794	genus.RuminococcaceaeUCG009.id.11366	TRUE	1.03e-05	inferred	0.1064	0.00368856	67.8912
rs6952765	A	G	0.0732099	0.0166777	genus.RuminococcaceaeUCG009.id.11366	TRUE	1.14e-05	inferred	0.4612	0.0026637	48.9775
rs78410648	G	A	0.120989	0.0277317	genus.RuminococcaceaeUCG009.id.11366	TRUE	1.28e-05	inferred	0.09742	0.00257427	47.3289
rs35506912	C	G	-0.0693743	0.0147926	genus.RuminococcaceaeUCG010.id.11367	TRUE	2.73e-06	inferred	0.2495	0.00180239	33.1119
rs682403	G	A	-0.0588161	0.0124671	genus.RuminococcaceaeUCG010.id.11367	TRUE	2.39e-06	inferred	0.4761	0.00172571	31.7008
rs6958419	T	C	-0.0585718	0.0124994	genus.RuminococcaceaeUCG010.id.11367	TRUE	2.79e-06	inferred	0.4891	0.00171451	31.4948
rs2820282	C	A	-0.0592304	0.0125917	genus.RuminococcaceaeUCG010.id.11367	TRUE	2.55e-06	inferred	0.5477	0.00173816	31.9298
rs12597105	A	G	0.0670855	0.0144415	genus.RuminococcaceaeUCG010.id.11367	TRUE	3.4e-06	inferred	0.7227	0.00180383	33.1383
rs7935775	T	A	-0.0631351	0.0137953	genus.RuminococcaceaeUCG010.id.11367	TRUE	4.73e-06	inferred	0.6998	0.00167477	30.7635
rs73218807	A	G	-0.166211	0.0367938	genus.RuminococcaceaeUCG010.id.11367	TRUE	6.26e-06	inferred	0.05765	0.00300165	55.2099
rs7441445	T	C	-0.05695	0.0126502	genus.RuminococcaceaeUCG010.id.11367	TRUE	6.74e-06	inferred	0.5646	0.00159458	29.2881
rs1416041	C	A	-0.182339	0.0339898	genus.RuminococcaceaeUCG011.id.11368	TRUE	8.12e-08	inferred	0.1342	0.0077261	142.784
rs12724320	T	C	-0.120881	0.0249229	genus.RuminococcaceaeUCG011.id.11368	TRUE	1.23e-06	inferred	0.2753	0.00583053	107.547
rs79113084	T	C	-0.152166	0.0317519	genus.RuminococcaceaeUCG011.id.11368	TRUE	1.65e-06	inferred	0.1551	0.00606848	111.963
rs9729514	G	A	0.184934	0.0394616	genus.RuminococcaceaeUCG011.id.11368	TRUE	2.78e-06	inferred	0.8976	0.00628701	116.021
rs2729556	T	C	-0.109097	0.0233699	genus.RuminococcaceaeUCG011.id.11368	TRUE	3.04e-06	inferred	0.501	0.00595105	109.784
rs10274562	T	C	0.110917	0.0244556	genus.RuminococcaceaeUCG011.id.11368	TRUE	5.75e-06	inferred	0.3519	0.00561163	103.487
rs4490371	C	T	-0.111816	0.0248963	genus.RuminococcaceaeUCG011.id.11368	TRUE	7.08e-06	inferred	0.331	0.00553725	102.108
rs12781711	T	C	-0.0656129	0.0117477	genus.RuminococcaceaeUCG013.id.11370	TRUE	2.33e-08	inferred	0.3131	0.00185176	34.0206
rs12189346	A	G	0.0684961	0.014558	genus.RuminococcaceaeUCG013.id.11370	TRUE	2.54e-06	inferred	0.163	0.00128019	23.5063
rs75088940	C	T	-0.0942968	0.0200712	genus.RuminococcaceaeUCG013.id.11370	TRUE	2.63e-06	inferred	0.09344	0.00150645	27.6669
rs16918863	C	A	0.111491	0.0240157	genus.RuminococcaceaeUCG013.id.11370	TRUE	3.44e-06	inferred	0.06064	0.00141613	26.0058
rs76973485	T	G	0.194976	0.0418213	genus.RuminococcaceaeUCG013.id.11370	TRUE	3.13e-06	inferred	0.03678	0.00269357	49.5281
rs12485353	A	G	-0.0607903	0.0130847	genus.RuminococcaceaeUCG013.id.11370	TRUE	3.39e-06	inferred	0.1789	0.00108569	19.931
rs9565219	A	T	-0.0524592	0.0117701	genus.RuminococcaceaeUCG013.id.11370	TRUE	8.31e-06	inferred	0.337	0.00122975	22.5789
rs1729063	C	G	-0.0533411	0.0120757	genus.RuminococcaceaeUCG013.id.11370	TRUE	1e-05	inferred	0.672	0.00125429	23.03
rs7784330	A	G	-0.0498329	0.0112066	genus.RuminococcaceaeUCG013.id.11370	TRUE	8.72e-06	inferred	0.6113	0.00118014	21.6669
rs11581881	T	C	0.0661211	0.0144736	genus.RuminococcaceaeUCG013.id.11370	TRUE	4.92e-06	inferred	0.1809	0.00129564	23.7903
rs2428106	G	C	-0.0490863	0.0109903	genus.RuminococcaceaeUCG013.id.11370	TRUE	7.96e-06	inferred	0.4394	0.00118704	21.7937
rs2730183	A	G	-0.0488692	0.0109907	genus.RuminococcaceaeUCG013.id.11370	TRUE	8.73e-06	inferred	0.4642	0.00118798	21.811
rs9313055	C	T	0.105087	0.023446	genus.RuminococcaceaeUCG013.id.11370	TRUE	7.39e-06	inferred	0.06859	0.00141101	25.9117
rs12336782	C	T	-0.0856047	0.0189311	genus.RuminococcaceaeUCG013.id.11370	TRUE	6.13e-06	inferred	0.08151	0.00109726	20.1437
rs4385846	T	G	0.0598405	0.0131807	genus.RuminococcaceaeUCG013.id.11370	TRUE	5.63e-06	inferred	0.7932	0.00117477	21.5683
rs115777838	C	T	-0.18835	0.0386643	genus.RuminococcaceaeUCG014.id.11371	TRUE	1.11e-06	inferred	0.05368	0.00360421	66.333
rs72809222	C	T	0.0671775	0.0139838	genus.RuminococcaceaeUCG014.id.11371	TRUE	1.56e-06	inferred	0.2515	0.00169906	31.2103
rs12638134	G	T	0.0582548	0.0119657	genus.RuminococcaceaeUCG014.id.11371	TRUE	1.12e-06	inferred	0.3897	0.00161424	29.6497
rs56105232	A	G	0.139276	0.0299132	genus.RuminococcaceaeUCG014.id.11371	TRUE	3.22e-06	inferred	0.07256	0.00261074	48.0011
rs995642	T	C	0.060048	0.0126417	genus.RuminococcaceaeUCG014.id.11371	TRUE	2.03e-06	inferred	0.326	0.00158454	29.1035
rs10941294	T	C	-0.122057	0.0260017	genus.RuminococcaceaeUCG014.id.11371	TRUE	2.68e-06	inferred	0.06859	0.00190353	34.9735
rs79640386	A	T	-0.110863	0.0248098	genus.RuminococcaceaeUCG014.id.11371	TRUE	7.88e-06	inferred	0.06461	0.00148559	27.2833
rs439810	C	G	-0.0577127	0.0126675	genus.RuminococcaceaeUCG014.id.11371	TRUE	5.21e-06	inferred	0.7028	0.0013914	25.5511
rs10495392	T	C	-0.082486	0.0187194	genus.RuminococcaceaeUCG014.id.11371	TRUE	1.05e-05	inferred	0.8807	0.00142974	26.2562
rs62478832	A	T	-0.058129	0.012903	genus.RuminococcaceaeUCG014.id.11371	TRUE	6.64e-06	inferred	0.2883	0.00138662	25.4631
rs61898819	T	A	0.0607865	0.0138761	genus.RuminococcaceaeUCG014.id.11371	TRUE	1.18e-05	inferred	0.2107	0.001229	22.5651
rs853612	G	A	-0.0528257	0.0119367	genus.RuminococcaceaeUCG014.id.11371	TRUE	9.62e-06	inferred	0.4026	0.00134233	24.6488
rs73186226	A	G	-0.0993852	0.0216819	genus.RuminococcaceaeUCG014.id.11371	TRUE	4.57e-06	inferred	0.08748	0.00157697	28.9642
rs34402072	T	C	-0.0688023	0.0156083	genus.RuminococcaceaeUCG014.id.11371	TRUE	1.04e-05	inferred	0.1918	0.00146759	26.9521
rs74060145	G	C	-0.115767	0.0254199	genus.RuminococcaceaeUCG014.id.11371	TRUE	5.26e-06	inferred	0.06461	0.00161991	29.7541
rs77627087	G	C	0.067562	0.0150103	genus.RuminococcaceaeUCG014.id.11371	TRUE	6.76e-06	inferred	0.1859	0.00138163	25.3714
rs17296933	G	C	-0.0829544	0.0185058	genus.RuminococcaceaeUCG014.id.11371	TRUE	7.37e-06	inferred	0.1272	0.00152796	28.0625
rs10791168	G	A	-0.0664624	0.0150069	genus.RuminococcaceaeUCG014.id.11371	TRUE	9.48e-06	inferred	0.8161	0.00132589	24.3464
rs10769159	C	G	-0.0640277	0.0110059	genus.Ruminococcus1.id.11373	TRUE	5.97e-09	inferred	0.4662	0.0020404	37.4934
rs7117576	G	A	0.0829505	0.0170891	genus.Ruminococcus1.id.11373	TRUE	1.21e-06	inferred	0.08847	0.00110977	20.3736
rs17781867	T	C	0.0999271	0.0211728	genus.Ruminococcus1.id.11373	TRUE	2.36e-06	inferred	0.09245	0.00167561	30.779
rs7583465	T	C	0.0527654	0.0112619	genus.Ruminococcus1.id.11373	TRUE	2.8e-06	inferred	0.3767	0.00130744	24.0072
rs78613526	A	G	0.167497	0.0367639	genus.Ruminococcus1.id.11373	TRUE	5.21e-06	inferred	0.04274	0.00229565	42.1946
rs78572139	A	G	0.125038	0.0279411	genus.Ruminococcus1.id.11373	TRUE	7.64e-06	inferred	0.07058	0.00205119	37.692
rs3000856	A	T	-0.0709997	0.0162766	genus.Ruminococcus1.id.11373	TRUE	1.29e-05	inferred	0.8658	0.00117142	21.5067
rs6493760	T	C	0.0535262	0.0115885	genus.Ruminococcus1.id.11373	TRUE	3.86e-06	inferred	0.6034	0.00137126	25.1808
[truncated: 549 more rows]
