# Supplementary material for: The causal relationship between gut microbiota and lymphoma: a two-sample Mendelian randomization study
Source: Front Immunol. 2024 May 7;15:1397485. doi: 10.3389/fimmu.2024.1397485 (PMC11106390; doi:10.3389/fimmu.2024.1397485)
Supplement: Supplementary Table S1 — SNPs with confounding factors. [file DataSheet_1.zip › Table S3 .xlsx]

## Sheet: Sheet1
SNP	outcome	steiger_dir	steiger_pval
rs10108398	HL	TRUE	1.5141e-05
rs12566890	HL	TRUE	9.60676e-05
rs17214486	HL	TRUE	3.23635e-05
rs2464826	HL	TRUE	1.9381e-05
rs28537087	HL	TRUE	2.90202e-05
rs3768491	HL	TRUE	2.00168e-05
rs4885016	HL	TRUE	6.4701e-05
rs6043847	HL	TRUE	9.57261e-06
rs67374027	HL	TRUE	3.35575e-06
rs72901605	HL	TRUE	8.89054e-06
rs74603314	HL	TRUE	2.55498e-05
rs78169027	HL	TRUE	9.59491e-06
rs1000888	HL	TRUE	2.42449e-05
rs10262702	HL	TRUE	8.58815e-06
rs11258178	HL	TRUE	2.55854e-06
rs12226153	HL	TRUE	4.40084e-06
rs12566247	HL	TRUE	8.31865e-06
rs17067892	HL	TRUE	0.000100213
rs1859797	HL	TRUE	2.47401e-05
rs2276760	HL	TRUE	4.30932e-05
rs2731794	HL	TRUE	9.42627e-06
rs2930225	HL	TRUE	9.97828e-06
rs4113676	HL	TRUE	7.09437e-05
rs4784055	HL	TRUE	1.71608e-05
rs62240188	HL	TRUE	4.80176e-06
rs6934519	HL	TRUE	4.47082e-05
rs716604	HL	TRUE	1.89003e-06
rs7170984	HL	TRUE	1.80075e-05
rs72982915	HL	TRUE	2.66691e-05
rs9823439	HL	TRUE	5.57181e-05
rs994794	HL	TRUE	5.56034e-05
rs112205261	HL	TRUE	1.05474e-05
rs13070736	HL	TRUE	4.81107e-05
rs1784405	HL	TRUE	1.71352e-05
rs2223081	HL	TRUE	1.53684e-05
rs2240838	HL	TRUE	1.7948e-06
rs3851328	HL	TRUE	1.83191e-05
rs4985746	HL	TRUE	2.23903e-05
rs6430926	HL	TRUE	7.20685e-05
rs67490567	HL	TRUE	0.000334654
rs76663501	HL	TRUE	1.17615e-05
rs10090365	HL	TRUE	3.60729e-05
rs10809135	HL	TRUE	1.68888e-05
rs11153159	HL	TRUE	6.09558e-05
rs2193878	HL	TRUE	8.36855e-05
rs36160691	HL	TRUE	0.000103557
rs386526	HL	TRUE	1.47988e-05
rs4678258	HL	TRUE	1.27658e-05
rs61825792	HL	TRUE	2.65033e-06
rs6489992	HL	TRUE	1.50455e-05
rs6494306	HL	TRUE	7.51923e-05
rs6881988	HL	TRUE	3.46533e-05
rs7400877	HL	TRUE	2.45445e-05
rs830149	HL	TRUE	2.9815e-05
rs9973954	HL	TRUE	1.62901e-05
rs12206468	HL	TRUE	5.40868e-06
rs1954532	HL	TRUE	7.68598e-06
rs28889936	HL	TRUE	1.51356e-05
rs62422654	HL	TRUE	5.7715e-05
rs72866977	HL	TRUE	4.51294e-05
rs73038677	HL	TRUE	2.75835e-06
rs751183	HL	TRUE	1.59756e-05
rs75570604	HL	TRUE	2.18252e-05
rs8076323	HL	TRUE	1.21099e-05
rs10496759	HL	TRUE	7.21114e-05
rs10831953	HL	TRUE	0.000110007
rs10841473	HL	TRUE	5.86383e-06
rs10857328	HL	TRUE	5.71062e-05
rs12446429	HL	TRUE	8.0931e-05
rs13020688	HL	TRUE	1.39889e-05
rs4567981	HL	TRUE	6.67491e-06
rs4957061	HL	TRUE	8.1151e-06
rs540489	HL	TRUE	1.93829e-05
rs55888705	HL	TRUE	0.000137293
rs677208	HL	TRUE	0.000102262
rs6899771	HL	TRUE	2.72494e-05
rs7174549	HL	TRUE	5.7719e-05
rs7322849	HL	TRUE	1.03796e-07
rs76671854	HL	TRUE	4.2536e-06
rs857444	HL	TRUE	9.5247e-06
rs11532348	HL	TRUE	3.2463e-05
rs12684609	HL	TRUE	1.14342e-05
rs12908296	HL	TRUE	8.40015e-05
rs12996055	HL	TRUE	2.53925e-05
rs143662916	HL	TRUE	2.8227e-05
rs189356	HL	TRUE	4.45878e-05
rs213863	HL	TRUE	6.88317e-06
rs28402691	HL	TRUE	2.41982e-05
rs305411	HL	TRUE	2.76013e-06
rs3828477	HL	TRUE	2.8375e-05
rs55672356	HL	TRUE	1.01131e-05
rs72821405	HL	TRUE	1.04736e-05
rs74919520	HL	TRUE	9.35327e-05
rs76001613	HL	TRUE	2.2813e-05
rs10108398	HL	TRUE	1.5141e-05
rs12566890	HL	TRUE	9.60676e-05
rs17214486	HL	TRUE	3.23635e-05
rs2464826	HL	TRUE	1.9381e-05
rs28537087	HL	TRUE	2.90202e-05
rs3768491	HL	TRUE	2.00168e-05
rs4885016	HL	TRUE	6.4701e-05
rs6043847	HL	TRUE	9.57261e-06
rs67374027	HL	TRUE	3.35575e-06
rs72901605	HL	TRUE	8.89054e-06
rs74603314	HL	TRUE	2.55498e-05
rs78169027	HL	TRUE	9.59491e-06
rs10496759	HL	TRUE	7.21114e-05
rs10831953	HL	TRUE	0.000110007
rs10841473	HL	TRUE	5.86383e-06
rs10857328	HL	TRUE	5.71062e-05
rs12446429	HL	TRUE	8.0931e-05
rs13020688	HL	TRUE	1.39889e-05
rs4567981	HL	TRUE	6.67491e-06
rs4957061	HL	TRUE	8.1151e-06
rs540489	HL	TRUE	1.93829e-05
rs55888705	HL	TRUE	0.000137293
rs677208	HL	TRUE	0.000102262
rs6899771	HL	TRUE	2.72494e-05
rs7174549	HL	TRUE	5.7719e-05
rs7322849	HL	TRUE	1.03796e-07
rs76671854	HL	TRUE	4.2536e-06
rs857444	HL	TRUE	9.5247e-06
rs117347059	HL	TRUE	1.85457e-05
rs13412653	HL	TRUE	6.6885e-05
rs16955299	HL	TRUE	1.3339e-05
rs322296	HL	TRUE	1.56534e-05
rs35042269	HL	TRUE	2.55584e-05
rs3765837	HL	TRUE	2.61078e-05
rs4596722	HL	TRUE	2.45666e-05
rs71545975	HL	TRUE	3.41538e-05
rs7220558	HL	TRUE	1.4818e-05
rs72714787	HL	TRUE	5.51808e-06
rs72939513	HL	TRUE	0.000180045
rs7294633	HL	TRUE	5.53226e-07
rs76287110	HL	TRUE	8.02856e-07
rs768830	HL	TRUE	1.7475e-05
rs112381107	DLBLC	TRUE	2.26963e-05
rs11599763	DLBLC	TRUE	6.60308e-06
rs16851319	DLBLC	TRUE	5.42531e-06
rs17791387	DLBLC	TRUE	1.05138e-05
rs2692012	DLBLC	TRUE	7.46296e-05
rs2838334	DLBLC	TRUE	2.31062e-05
rs3935584	DLBLC	TRUE	1.1928e-05
rs4506934	DLBLC	TRUE	1.04107e-05
rs6058181	DLBLC	TRUE	8.50179e-06
rs7164160	DLBLC	TRUE	6.87971e-05
rs72647048	DLBLC	TRUE	2.17815e-05
rs9928243	DLBLC	TRUE	7.95607e-06
rs11532348	DLBLC	TRUE	3.76207e-05
rs12684609	DLBLC	TRUE	1.85502e-05
rs12908296	DLBLC	TRUE	3.61065e-05
rs12996055	DLBLC	TRUE	7.9535e-05
rs143662916	DLBLC	TRUE	1.57251e-05
rs189356	DLBLC	TRUE	1.5277e-05
rs213863	DLBLC	TRUE	8.03142e-06
rs28402691	DLBLC	TRUE	5.89106e-05
rs305411	DLBLC	TRUE	2.68287e-06
rs3828477	DLBLC	TRUE	2.86612e-05
rs55672356	DLBLC	TRUE	2.09479e-05
rs72821405	DLBLC	TRUE	1.66553e-05
rs74919520	DLBLC	TRUE	1.14188e-05
rs76001613	DLBLC	TRUE	2.10153e-05
rs11069458	DLBLC	TRUE	3.04088e-05
rs116261629	DLBLC	TRUE	2.92819e-05
rs1241171	DLBLC	TRUE	1.3446e-05
rs1571225	DLBLC	TRUE	1.15172e-05
rs1969927	DLBLC	TRUE	1.96102e-05
rs2713349	DLBLC	TRUE	8.50611e-05
rs2728491	DLBLC	TRUE	7.81129e-05
rs3827020	DLBLC	TRUE	2.40837e-05
rs4798126	DLBLC	TRUE	0.000136824
rs542415	DLBLC	TRUE	1.08384e-05
rs60178956	DLBLC	TRUE	7.11021e-05
rs6793291	DLBLC	TRUE	1.98758e-05
rs72676854	DLBLC	TRUE	2.96904e-05
rs7802841	DLBLC	TRUE	1.00266e-05
rs8013541	DLBLC	TRUE	2.55339e-05
rs9899990	DLBLC	TRUE	0.000231532
rs1107244	DLBLC	TRUE	1.82498e-05
rs11769002	DLBLC	TRUE	4.638e-06
rs11958296	DLBLC	TRUE	1.58367e-05
rs12990744	DLBLC	TRUE	2.12932e-05
rs1689282	DLBLC	TRUE	9.653e-06
rs2290844	DLBLC	TRUE	7.57129e-05
rs2875322	DLBLC	TRUE	9.37493e-05
rs34417064	DLBLC	TRUE	2.71474e-05
rs4810359	DLBLC	TRUE	3.7767e-05
rs62576416	DLBLC	TRUE	2.50725e-05
rs67281112	DLBLC	TRUE	1.99702e-05
rs7129639	DLBLC	TRUE	1.64028e-05
rs8130320	DLBLC	TRUE	7.36598e-05
rs10274562	DLBLC	TRUE	2.09393e-05
rs12724320	DLBLC	TRUE	3.26848e-06
rs1416041	DLBLC	TRUE	1.42033e-06
rs2729556	DLBLC	TRUE	1.10697e-05
rs4490371	DLBLC	TRUE	2.93662e-05
rs79113084	DLBLC	TRUE	9.39096e-06
rs9729514	DLBLC	TRUE	1.50513e-05
rs10840326	FL	TRUE	3.26575e-06
rs10965428	FL	TRUE	1.07877e-05
rs111582866	FL	TRUE	4.5948e-05
rs12050685	FL	TRUE	3.99405e-05
rs12191680	FL	TRUE	5.52928e-07
rs16970009	FL	TRUE	9.84343e-05
rs35510	FL	TRUE	1.31795e-05
rs4822728	FL	TRUE	2.07086e-05
rs6092684	FL	TRUE	3.18048e-05
rs62568866	FL	TRUE	1.43824e-05
rs6972479	FL	TRUE	2.02839e-05
rs72756943	FL	TRUE	8.26075e-06
rs73139353	FL	TRUE	3.08033e-05
rs731534	FL	TRUE	1.04108e-05
rs76022354	FL	TRUE	3.31744e-06
rs78909003	FL	TRUE	1.34191e-05
rs9382510	FL	TRUE	5.22966e-07
rs9895850	FL	TRUE	0.000166456
rs9938097	FL	TRUE	2.09831e-05
rs10781340	FL	TRUE	1.83806e-05
rs10840326	FL	TRUE	1.5182e-05
rs111582866	FL	TRUE	1.09163e-05
rs12191680	FL	TRUE	2.77224e-07
rs12876183	FL	TRUE	7.10801e-05
rs35509	FL	TRUE	6.53053e-06
rs4822728	FL	TRUE	1.57136e-05
rs56310940	FL	TRUE	3.59287e-05
rs76022354	FL	TRUE	3.54974e-06
rs78909003	FL	TRUE	1.08425e-05
rs9328464	FL	TRUE	4.44893e-06
rs9382510	FL	TRUE	1.60877e-07
rs9574096	FL	TRUE	1.04026e-05
rs9895850	FL	TRUE	4.40386e-05
rs11241747	FL	TRUE	1.94399e-05
rs114244418	FL	TRUE	5.84636e-05
rs11586410	FL	TRUE	6.73471e-06
rs12642039	FL	TRUE	0.000135511
rs12731	FL	TRUE	1.60123e-05
rs13087692	FL	TRUE	4.57025e-05
rs136761	FL	TRUE	6.09486e-06
rs147475196	FL	TRUE	4.80567e-05
rs34576931	FL	TRUE	2.08944e-05
rs35559912	FL	TRUE	7.17231e-05
rs4814689	FL	TRUE	7.9015e-06
rs5994253	FL	TRUE	8.25146e-07
rs62027366	FL	TRUE	3.27592e-05
rs6681678	FL	TRUE	5.38708e-05
rs73158814	FL	TRUE	3.39846e-06
rs7573569	FL	TRUE	1.18217e-05
rs10409783	FL	TRUE	8.53577e-05
rs112764253	FL	TRUE	2.37017e-05
rs12440440	FL	TRUE	8.18129e-05
rs13339230	FL	TRUE	3.76136e-05
rs16894137	FL	TRUE	8.02746e-06
rs35156985	FL	TRUE	3.90561e-05
rs4492265	FL	TRUE	1.60092e-05
rs58767323	FL	TRUE	1.18101e-05
rs8901	FL	TRUE	1.26804e-05
rs1107244	FL	TRUE	7.24458e-05
rs11769002	FL	TRUE	3.82646e-06
rs11958296	FL	TRUE	0.000137195
rs12990744	FL	TRUE	1.63509e-05
rs1689282	FL	TRUE	5.47979e-05
rs2290844	FL	TRUE	0.000107069
rs2875322	FL	TRUE	9.57437e-05
rs34417064	FL	TRUE	2.19648e-05
rs4810359	FL	TRUE	1.90486e-05
rs62576416	FL	TRUE	2.15309e-05
rs67281112	FL	TRUE	7.95996e-06
rs7129639	FL	TRUE	5.1607e-06
rs8130320	FL	TRUE	4.49451e-05
rs12404911	FL	TRUE	9.94058e-06
rs212393	FL	TRUE	6.01677e-06
rs73128290	FL	TRUE	3.04474e-05
rs7742829	FL	TRUE	9.0041e-05
rs10805326	FL	TRUE	1.96401e-05
rs117020988	FL	TRUE	7.43484e-06
rs12377846	FL	TRUE	1.57392e-05
rs12986312	FL	TRUE	1.40204e-05
rs1467258	FL	TRUE	3.48493e-05
rs1520207	FL	TRUE	2.08128e-05
rs2644627	FL	TRUE	2.04847e-06
rs4692811	FL	TRUE	1.70699e-06
rs59865771	FL	TRUE	3.06096e-05
rs61841503	FL	TRUE	6.3772e-08
rs6721459	FL	TRUE	2.51325e-05
rs75819860	FL	TRUE	6.11565e-06
rs76982728	FL	TRUE	1.23636e-05
rs77540684	FL	TRUE	2.41966e-05
rs9573934	FL	TRUE	1.10292e-05
rs10840326	FL	TRUE	3.26575e-06
rs10965428	FL	TRUE	1.07877e-05
rs111582866	FL	TRUE	4.5948e-05
rs12050685	FL	TRUE	3.99405e-05
rs12191680	FL	TRUE	5.52928e-07
rs16970009	FL	TRUE	9.84343e-05
rs35510	FL	TRUE	1.31795e-05
rs4822728	FL	TRUE	2.07086e-05
rs6092684	FL	TRUE	3.18048e-05
rs62568866	FL	TRUE	1.43824e-05
rs6972479	FL	TRUE	2.02839e-05
rs72756943	FL	TRUE	8.26075e-06
rs73139353	FL	TRUE	3.08033e-05
rs731534	FL	TRUE	1.04108e-05
rs76022354	FL	TRUE	3.31744e-06
rs78909003	FL	TRUE	1.34191e-05
rs9382510	FL	TRUE	5.22966e-07
rs9895850	FL	TRUE	0.000166456
rs9938097	FL	TRUE	2.09831e-05
rs1035406	FL	TRUE	2.98569e-05
rs11591293	FL	TRUE	8.31365e-06
rs12977163	FL	TRUE	6.49079e-05
rs13336560	FL	TRUE	2.63877e-05
rs1549633	FL	TRUE	1.37541e-05
rs16855101	FL	TRUE	1.29223e-05
rs1923415	FL	TRUE	2.00181e-05
rs3754624	FL	TRUE	6.9688e-06
rs4278423	FL	TRUE	2.32463e-05
rs4822789	FL	TRUE	3.2792e-05
rs55876211	FL	TRUE	1.24497e-05
rs56250014	FL	TRUE	2.67685e-05
rs61933850	FL	TRUE	8.7138e-05
rs6679026	FL	TRUE	9.42589e-05
rs72714493	FL	TRUE	1.33219e-05
rs74354280	FL	TRUE	2.93466e-05
rs9813022	FL	TRUE	6.22933e-07
rs10841473	FL	TRUE	7.58863e-06
rs11655079	FL	TRUE	1.79469e-05
rs11745923	FL	TRUE	2.24529e-06
rs12049045	FL	TRUE	5.19604e-05
rs12899991	FL	TRUE	2.48718e-05
rs134366	FL	TRUE	4.00306e-06
rs1376754	FL	TRUE	7.21352e-05
rs1515761	FL	TRUE	3.88011e-05
rs4945008	FL	TRUE	1.92568e-05
rs6660520	FL	TRUE	6.00394e-07
rs6893855	FL	TRUE	0.000133797
rs72767435	FL	TRUE	8.04039e-06
rs7322849	FL	TRUE	2.33841e-06
rs80083040	FL	TRUE	2.06514e-05
rs8047955	FL	TRUE	3.95903e-06
rs857444	FL	TRUE	8.63283e-05
rs961091	FL	TRUE	6.01208e-05
rs10461257	T/NK	TRUE	2.85085e-05
rs17081797	T/NK	TRUE	2.48449e-05
rs60954665	T/NK	TRUE	1.91309e-05
rs62132810	T/NK	TRUE	2.57336e-05
rs62190261	T/NK	TRUE	4.17415e-05
rs62467127	T/NK	TRUE	3.6503e-05
rs73952017	T/NK	TRUE	3.21542e-05
rs78521377	T/NK	TRUE	1.62374e-05
rs892686	T/NK	TRUE	2.82857e-05
rs999354	T/NK	TRUE	6.70404e-06
rs10202904	T/NK	TRUE	8.22356e-07
rs10424197	T/NK	TRUE	3.98866e-05
rs11018665	T/NK	TRUE	1.80758e-05
rs12825290	T/NK	TRUE	0.000108666
rs4257531	T/NK	TRUE	2.37285e-05
rs56131665	T/NK	TRUE	1.61812e-05
rs62241835	T/NK	TRUE	2.57491e-06
rs6508769	T/NK	TRUE	3.8877e-05
rs73068003	T/NK	TRUE	9.40358e-05
rs73457410	T/NK	TRUE	2.5084e-06
rs75208022	T/NK	TRUE	1.83404e-05
rs894996	T/NK	TRUE	5.08159e-06
rs12693845	T/NK	TRUE	1.79644e-05
rs1530559	T/NK	TRUE	3.04117e-05
rs16861661	T/NK	TRUE	7.11375e-06
rs328312	T/NK	TRUE	3.10764e-06
rs6092149	T/NK	TRUE	2.17429e-05
rs62314653	T/NK	TRUE	4.62718e-06
rs7399658	T/NK	TRUE	5.37059e-06
rs768253	T/NK	TRUE	9.94897e-06
rs77478751	T/NK	TRUE	4.46962e-05
rs921925	T/NK	TRUE	8.78561e-06
rs10769159	T/NK	TRUE	3.9362e-07
rs10995816	T/NK	TRUE	5.73747e-05
rs11783695	T/NK	TRUE	1.00611e-05
rs17781867	T/NK	TRUE	8.87228e-06
rs3000856	T/NK	TRUE	3.19568e-05
rs3819978	T/NK	TRUE	7.17446e-05
rs4849717	T/NK	TRUE	1.8748e-05
rs6105066	T/NK	TRUE	1.44192e-05
rs6493760	T/NK	TRUE	1.43461e-05
rs6750529	T/NK	TRUE	0.000172853
rs7117576	T/NK	TRUE	6.11623e-06
rs7583465	T/NK	TRUE	5.43916e-06
rs78572139	T/NK	TRUE	2.7148e-05
rs78613526	T/NK	TRUE	4.35191e-05
rs10815577	T/NK	TRUE	4.28374e-06
rs12131224	T/NK	TRUE	1.86763e-05
rs2050911	T/NK	TRUE	1.20561e-05
rs2371284	T/NK	TRUE	3.84025e-05
rs437876	T/NK	TRUE	9.00906e-07
rs4981345	T/NK	TRUE	2.16635e-05
rs573933	T/NK	TRUE	2.14428e-05
rs62496417	T/NK	TRUE	2.2389e-05
rs7213933	T/NK	TRUE	2.96808e-05
rs7341608	T/NK	TRUE	2.75303e-05
rs78848836	T/NK	TRUE	7.95191e-05
rs79476906	T/NK	TRUE	2.63681e-05
rs8052586	T/NK	TRUE	3.93525e-05
rs8104225	T/NK	TRUE	0.000148975
rs9403580	T/NK	TRUE	8.60938e-06
rs985416	T/NK	TRUE	1.15018e-06
rs10495392	T/NK	TRUE	0.000108974
rs10791168	T/NK	TRUE	2.87941e-05
rs10941294	T/NK	TRUE	6.48952e-05
rs115777838	T/NK	TRUE	8.82779e-06
rs12638134	T/NK	TRUE	2.63702e-06
rs17296933	T/NK	TRUE	4.14548e-05
rs34402072	T/NK	TRUE	3.56541e-05
rs439810	T/NK	TRUE	1.2457e-05
rs56105232	T/NK	TRUE	6.83298e-06
rs61898819	T/NK	TRUE	2.61134e-05
rs62478832	T/NK	TRUE	2.61003e-05
rs72809222	T/NK	TRUE	3.05548e-06
rs73186226	T/NK	TRUE	2.51038e-05
rs74060145	T/NK	TRUE	1.04961e-05
rs79640386	T/NK	TRUE	1.95098e-05
rs853612	T/NK	TRUE	3.08309e-05
rs995642	T/NK	TRUE	9.44352e-06
rs10202904	T/NK	TRUE	8.22356e-07
rs10424197	T/NK	TRUE	3.98866e-05
rs11018665	T/NK	TRUE	1.80758e-05
rs12825290	T/NK	TRUE	0.000108666
rs4257531	T/NK	TRUE	2.37285e-05
rs56131665	T/NK	TRUE	1.61812e-05
rs62241835	T/NK	TRUE	2.57491e-06
rs6508769	T/NK	TRUE	3.8877e-05
rs73068003	T/NK	TRUE	9.40358e-05
rs73457410	T/NK	TRUE	2.5084e-06
rs75208022	T/NK	TRUE	1.83404e-05
rs894996	T/NK	TRUE	5.08159e-06
rs1530559	T/NK	TRUE	5.60464e-05
rs16861661	T/NK	TRUE	1.77847e-06
rs328312	T/NK	TRUE	1.97147e-06
rs6092149	T/NK	TRUE	1.00003e-05
rs62314653	T/NK	TRUE	1.39064e-05
rs7399658	T/NK	TRUE	7.81901e-06
rs74599091	T/NK	TRUE	2.51329e-05
rs768253	T/NK	TRUE	8.51907e-06
rs77478751	T/NK	TRUE	4.35052e-05
rs921925	T/NK	TRUE	5.35836e-06
rs9345899	T/NK	TRUE	1.94999e-05
rs12522021	NNHL	TRUE	6.37442e-06
rs1287018	NNHL	TRUE	7.00669e-06
rs4617108	NNHL	TRUE	5.05084e-05
rs74420793	NNHL	TRUE	3.08182e-05
rs10774377	NNHL	TRUE	8.39207e-07
rs112334273	NNHL	TRUE	1.36266e-05
rs13105690	NNHL	TRUE	6.45141e-05
rs13179700	NNHL	TRUE	1.84428e-06
rs1842454	NNHL	TRUE	5.07951e-05
rs2273429	NNHL	TRUE	5.26915e-06
rs290772	NNHL	TRUE	1.35109e-05
rs3792064	NNHL	TRUE	1.08939e-05
rs6126494	NNHL	TRUE	2.12379e-05
rs6442336	NNHL	TRUE	1.23901e-05
rs6814436	NNHL	TRUE	6.0678e-06
rs6815608	NNHL	TRUE	1.57898e-05
rs6934062	NNHL	TRUE	3.73976e-05
rs72738886	NNHL	TRUE	3.91282e-05
rs72915163	NNHL	TRUE	2.76024e-05
rs76767978	NNHL	TRUE	2.43722e-05
rs76860606	NNHL	TRUE	5.10207e-06
rs1145877	NNHL	TRUE	1.94876e-05
rs11591622	NNHL	TRUE	2.66847e-05
rs13173038	NNHL	TRUE	4.05846e-05
rs143438747	NNHL	TRUE	4.29246e-05
rs2050185	NNHL	TRUE	2.71483e-05
rs2321387	NNHL	TRUE	9.92165e-05
rs2613606	NNHL	TRUE	7.75268e-05
rs607327	NNHL	TRUE	1.45236e-05
rs62501473	NNHL	TRUE	1.07675e-05
rs7499539	NNHL	TRUE	2.63357e-05
rs7638039	NNHL	TRUE	1.1583e-06
rs9350083	NNHL	TRUE	1.64843e-05
			4.49071e-05
			6.28231e-05
			7.52274e-06
			0.000281973
			0.000126968
			2.11597e-05
			3.92085e-05
			2.39394e-06
			9.02129e-06
			3.59693e-05
			2.46984e-05
			6.56603e-06
			1.79701e-05
			7.57198e-05
			2.01556e-05
			3.24981e-05
			1.24213e-05
			1.25563e-05
			3.13444e-05
			1.07499e-05
			1.3884e-05
			7.07631e-05
			3.67498e-05
			2.33399e-05
			0.000144373
			2.37727e-05
