# Supplementary material for: The causal relationship between gut microbiota and lymphoma: a two-sample Mendelian randomization study
Source: Front Immunol. 2024 May 7;15:1397485. doi: 10.3389/fimmu.2024.1397485 (PMC11106390; doi:10.3389/fimmu.2024.1397485)
Supplement: Supplementary Table S1 — SNPs with confounding factors. [file DataSheet_1.zip › Table S4 .xlsx]

## Sheet: 菌群clumped
SNP	other_allele.exposure	effect_allele.exposure	beta.exposure	se.exposure	exposure	mr_keep.exposure	pval.exposure	pval_origin.exposure	id.exposure
rs6660520	G	A	0.0711483	0.0134495	class.Actinobacteria.id.419	TRUE	1.22e-07	inferred	48CSch
rs8047955	G	A	0.0575816	0.0116762	class.Actinobacteria.id.419	TRUE	8.16e-07	inferred	48CSch
rs7322849	C	T	0.0944467	0.0192976	class.Actinobacteria.id.419	TRUE	9.87e-07	inferred	48CSch
rs72767435	C	T	-0.126352	0.0273626	class.Actinobacteria.id.419	TRUE	3.88e-06	inferred	48CSch
rs134366	A	G	0.111877	0.023501	class.Actinobacteria.id.419	TRUE	1.93e-06	inferred	48CSch
rs10841473	C	G	-0.0583765	0.0123353	class.Actinobacteria.id.419	TRUE	2.22e-06	inferred	48CSch
rs11745923	T	G	0.0563759	0.0115529	class.Actinobacteria.id.419	TRUE	1.06e-06	inferred	48CSch
rs1515761	C	T	0.0762317	0.0169884	class.Actinobacteria.id.419	TRUE	7.21e-06	inferred	48CSch
rs12899991	T	A	0.0719923	0.0154661	class.Actinobacteria.id.419	TRUE	3.24e-06	inferred	48CSch
rs12049045	G	A	0.0510452	0.0114325	class.Actinobacteria.id.419	TRUE	8.01e-06	inferred	48CSch
rs1376754	A	G	0.0509242	0.0112503	class.Actinobacteria.id.419	TRUE	6e-06	inferred	48CSch
rs11655079	C	T	-0.0560674	0.0124286	class.Actinobacteria.id.419	TRUE	6.45e-06	inferred	48CSch
rs6893855	A	C	-0.0771441	0.0173568	class.Actinobacteria.id.419	TRUE	8.81e-06	inferred	48CSch
rs80083040	G	T	0.155784	0.0348017	class.Actinobacteria.id.419	TRUE	7.59e-06	inferred	48CSch
rs961091	A	G	0.0501255	0.011255	class.Actinobacteria.id.419	TRUE	8.44e-06	inferred	48CSch
rs4945008	G	A	0.0540741	0.0121393	class.Actinobacteria.id.419	TRUE	8.41e-06	inferred	48CSch
rs857444	T	C	0.0509553	0.011539	class.Actinobacteria.id.419	TRUE	1.01e-05	inferred	48CSch
rs9813022	G	A	-0.0751277	0.0153867	class.Alphaproteobacteria.id.2379	TRUE	1.05e-06	inferred	UdwmBn
rs76784716	G	A	0.133271	0.0267738	class.Alphaproteobacteria.id.2379	TRUE	6.43e-07	inferred	UdwmBn
rs140912403	T	C	-0.160677	0.0317708	class.Alphaproteobacteria.id.2379	TRUE	4.25e-07	inferred	UdwmBn
rs34569731	G	A	0.0705145	0.0157564	class.Alphaproteobacteria.id.2379	TRUE	7.63e-06	inferred	UdwmBn
rs10803434	T	A	-0.0692742	0.0148866	class.Alphaproteobacteria.id.2379	TRUE	3.26e-06	inferred	UdwmBn
rs55876211	T	C	-0.080811	0.0184159	class.Alphaproteobacteria.id.2379	TRUE	1.14e-05	inferred	UdwmBn
rs7960664	A	G	0.0969489	0.0215149	class.Alphaproteobacteria.id.2379	TRUE	6.6e-06	inferred	UdwmBn
rs17061716	C	G	0.0927341	0.0207569	class.Alphaproteobacteria.id.2379	TRUE	7.91e-06	inferred	UdwmBn
rs12977163	C	G	0.0690234	0.0153829	class.Alphaproteobacteria.id.2379	TRUE	7.22e-06	inferred	UdwmBn
rs62285697	T	C	0.0805256	0.0180912	class.Alphaproteobacteria.id.2379	TRUE	8.54e-06	inferred	UdwmBn
rs2952251	G	A	-0.0598868	0.0123903	class.Bacilli.id.1673	TRUE	1.34e-06	inferred	uGGLmL
rs77558518	G	A	-0.107255	0.0222879	class.Bacilli.id.1673	TRUE	1.49e-06	inferred	uGGLmL
rs57872228	T	C	-0.0714773	0.0146647	class.Bacilli.id.1673	TRUE	1.09e-06	inferred	uGGLmL
rs35344081	A	G	0.0619529	0.0127066	class.Bacilli.id.1673	TRUE	1.08e-06	inferred	uGGLmL
rs78938557	C	T	0.108007	0.0232858	class.Bacilli.id.1673	TRUE	3.51e-06	inferred	uGGLmL
rs11730038	A	G	-0.0630747	0.0128717	class.Bacilli.id.1673	TRUE	9.57e-07	inferred	uGGLmL
rs76717940	A	T	0.156331	0.0325945	class.Bacilli.id.1673	TRUE	1.62e-06	inferred	uGGLmL
rs1962325	G	C	0.0554219	0.0114789	class.Bacilli.id.1673	TRUE	1.38e-06	inferred	uGGLmL
rs74352383	A	T	-0.104496	0.0217083	class.Bacilli.id.1673	TRUE	1.48e-06	inferred	uGGLmL
rs9581006	T	C	0.225309	0.0467697	class.Bacilli.id.1673	TRUE	1.45e-06	inferred	uGGLmL
rs11110282	G	A	-0.101189	0.0217379	class.Bacilli.id.1673	TRUE	3.24e-06	inferred	uGGLmL
rs694949	G	A	-0.081146	0.0180042	class.Bacilli.id.1673	TRUE	6.57e-06	inferred	uGGLmL
rs12797734	C	T	0.0572158	0.0126793	class.Bacilli.id.1673	TRUE	6.41e-06	inferred	uGGLmL
rs28564647	G	T	-0.0613034	0.0137579	class.Bacilli.id.1673	TRUE	8.36e-06	inferred	uGGLmL
rs10034695	T	C	-0.104434	0.0247882	class.Bacilli.id.1673	TRUE	2.52e-05	inferred	uGGLmL
rs4459992	C	T	0.0535854	0.0116362	class.Bacilli.id.1673	TRUE	4.12e-06	inferred	uGGLmL
rs34989881	G	A	0.111056	0.0246039	class.Bacilli.id.1673	TRUE	6.37e-06	inferred	uGGLmL
rs111552159	G	C	0.128032	0.0286921	class.Bacilli.id.1673	TRUE	8.11e-06	inferred	uGGLmL
rs13068444	G	A	0.0601035	0.0136407	class.Bacilli.id.1673	TRUE	1.05e-05	inferred	uGGLmL
rs1595463	A	C	0.0476864	0.0108547	class.Bacilli.id.1673	TRUE	1.12e-05	inferred	uGGLmL
rs74663707	T	C	0.0979154	0.0224074	class.Bacilli.id.1673	TRUE	1.24e-05	inferred	uGGLmL
rs55773148	A	G	-0.121514	0.0236759	class.Bacteroidia.id.912	TRUE	2.86e-07	inferred	gR2OWu
rs73846128	G	A	-0.0648523	0.013349	class.Bacteroidia.id.912	TRUE	1.18e-06	inferred	gR2OWu
rs12938514	G	A	-0.199979	0.0416024	class.Bacteroidia.id.912	TRUE	1.53e-06	inferred	gR2OWu
rs111845179	C	T	0.102648	0.0213843	class.Bacteroidia.id.912	TRUE	1.59e-06	inferred	gR2OWu
rs2032750	C	T	-0.0508393	0.0106807	class.Bacteroidia.id.912	TRUE	1.94e-06	inferred	gR2OWu
rs7546249	A	T	-0.0567113	0.0118386	class.Bacteroidia.id.912	TRUE	1.66e-06	inferred	gR2OWu
rs929878	T	C	-0.0548532	0.012153	class.Bacteroidia.id.912	TRUE	6.37e-06	inferred	gR2OWu
rs13291434	C	T	0.0694656	0.0149789	class.Bacteroidia.id.912	TRUE	3.53e-06	inferred	gR2OWu
rs17343978	C	A	-0.0552057	0.0120278	class.Bacteroidia.id.912	TRUE	4.44e-06	inferred	gR2OWu
rs72706335	C	T	-0.22241	0.0493458	class.Bacteroidia.id.912	TRUE	6.57e-06	inferred	gR2OWu
rs11146701	G	A	0.0473596	0.010541	class.Bacteroidia.id.912	TRUE	7.03e-06	inferred	gR2OWu
rs62531359	G	T	0.0655728	0.0149891	class.Bacteroidia.id.912	TRUE	1.22e-05	inferred	gR2OWu
rs1505366	G	T	-0.107337	0.0241244	class.Bacteroidia.id.912	TRUE	8.61e-06	inferred	gR2OWu
rs79585701	C	A	0.0646823	0.0149628	class.Bacteroidia.id.912	TRUE	1.54e-05	inferred	gR2OWu
rs4916508	A	G	-0.0466729	0.0105312	class.Bacteroidia.id.912	TRUE	9.34e-06	inferred	gR2OWu
rs62575403	T	C	0.140055	0.0311128	class.Bacteroidia.id.912	TRUE	6.75e-06	inferred	gR2OWu
rs4033856	T	C	0.0832423	0.0167237	class.Betaproteobacteria.id.2867	TRUE	6.44e-07	inferred	iOhlvQ
rs2367850	C	G	0.064006	0.0130374	class.Betaproteobacteria.id.2867	TRUE	9.14e-07	inferred	iOhlvQ
rs12467854	C	G	0.0641363	0.0131766	class.Betaproteobacteria.id.2867	TRUE	1.13e-06	inferred	iOhlvQ
rs6087811	G	T	-0.0978177	0.0198522	class.Betaproteobacteria.id.2867	TRUE	8.34e-07	inferred	iOhlvQ
rs62395635	C	T	0.109741	0.0236	class.Betaproteobacteria.id.2867	TRUE	3.32e-06	inferred	iOhlvQ
rs2613606	T	C	-0.0513106	0.0109091	class.Betaproteobacteria.id.2867	TRUE	2.56e-06	inferred	iOhlvQ
rs1928341	G	A	0.0525581	0.0110408	class.Betaproteobacteria.id.2867	TRUE	1.93e-06	inferred	iOhlvQ
rs72747231	G	C	-0.137281	0.0290338	class.Betaproteobacteria.id.2867	TRUE	2.26e-06	inferred	iOhlvQ
rs11128180	G	A	0.0592944	0.0128769	class.Betaproteobacteria.id.2867	TRUE	4.13e-06	inferred	iOhlvQ
rs2321387	A	G	-0.0494596	0.0109424	class.Betaproteobacteria.id.2867	TRUE	6.18e-06	inferred	iOhlvQ
rs1511453	G	A	0.0923492	0.0199158	class.Betaproteobacteria.id.2867	TRUE	3.54e-06	inferred	iOhlvQ
rs9964679	G	A	0.052911	0.0114866	class.Betaproteobacteria.id.2867	TRUE	4.1e-06	inferred	iOhlvQ
rs56386628	T	C	-0.0622252	0.0135688	class.Betaproteobacteria.id.2867	TRUE	4.52e-06	inferred	iOhlvQ
rs320161	G	A	0.0572286	0.01262	class.Betaproteobacteria.id.2867	TRUE	5.77e-06	inferred	iOhlvQ
rs75242906	T	C	-0.121083	0.028075	class.Betaproteobacteria.id.2867	TRUE	1.61e-05	inferred	iOhlvQ
rs6815608	C	T	0.103803	0.0210883	class.Clostridia.id.1859	TRUE	8.55e-07	inferred	f4PJRl
rs112334273	A	G	0.0641008	0.0127404	class.Clostridia.id.1859	TRUE	4.87e-07	inferred	f4PJRl
rs6814436	C	T	0.0739995	0.0150815	class.Clostridia.id.1859	TRUE	9.27e-07	inferred	f4PJRl
rs72915163	C	T	-0.0581025	0.0120557	class.Clostridia.id.1859	TRUE	1.44e-06	inferred	f4PJRl
rs2273429	G	A	-0.0724037	0.0153105	class.Clostridia.id.1859	TRUE	2.26e-06	inferred	f4PJRl
rs10774377	G	A	0.052659	0.0113858	class.Clostridia.id.1859	TRUE	3.75e-06	inferred	f4PJRl
rs13179700	C	T	0.0511937	0.0109569	class.Clostridia.id.1859	TRUE	2.98e-06	inferred	f4PJRl
rs6934062	C	G	0.0524406	0.0116115	class.Clostridia.id.1859	TRUE	6.29e-06	inferred	f4PJRl
rs1842454	A	G	-0.0547202	0.0127338	class.Clostridia.id.1859	TRUE	1.73e-05	inferred	f4PJRl
rs3792064	A	G	0.0795651	0.0182521	class.Clostridia.id.1859	TRUE	1.31e-05	inferred	f4PJRl
rs76767978	A	G	0.0698882	0.0156319	class.Clostridia.id.1859	TRUE	7.79e-06	inferred	f4PJRl
rs13105690	C	T	-0.0529097	0.011818	class.Clostridia.id.1859	TRUE	7.57e-06	inferred	f4PJRl
rs76860606	G	C	0.0947036	0.0225117	class.Clostridia.id.1859	TRUE	2.59e-05	inferred	f4PJRl
rs72738886	C	T	0.086617	0.0190393	class.Clostridia.id.1859	TRUE	5.38e-06	inferred	f4PJRl
rs6126494	T	G	-0.0969353	0.0211699	class.Clostridia.id.1859	TRUE	4.67e-06	inferred	f4PJRl
rs6797343	T	G	0.0592279	0.0134556	class.Clostridia.id.1859	TRUE	1.07e-05	inferred	f4PJRl
rs13421739	G	C	0.0888472	0.0179655	class.Clostridia.id.1859	TRUE	7.6e-07	inferred	f4PJRl
rs719099	G	A	0.0778402	0.0155815	class.Coriobacteriia.id.809	TRUE	5.86e-07	inferred	t7UOjN
rs240104	C	T	-0.0603429	0.0126849	class.Coriobacteriia.id.809	TRUE	1.96e-06	inferred	t7UOjN
rs11250875	C	T	0.06075	0.0130939	class.Coriobacteriia.id.809	TRUE	3.49e-06	inferred	t7UOjN
rs34739816	T	G	0.0965017	0.0207666	class.Coriobacteriia.id.809	TRUE	3.37e-06	inferred	t7UOjN
rs76779974	G	C	0.0774888	0.0171877	class.Coriobacteriia.id.809	TRUE	6.53e-06	inferred	t7UOjN
rs80046645	G	C	0.25584	0.0561995	class.Coriobacteriia.id.809	TRUE	5.31e-06	inferred	t7UOjN
rs1816223	G	A	-0.0586265	0.0129006	class.Coriobacteriia.id.809	TRUE	5.51e-06	inferred	t7UOjN
rs67561917	G	A	-0.0714367	0.0154113	class.Coriobacteriia.id.809	TRUE	3.56e-06	inferred	t7UOjN
rs3025411	G	A	0.0926543	0.0209468	class.Coriobacteriia.id.809	TRUE	9.72e-06	inferred	t7UOjN
rs11656361	C	A	0.0773006	0.017553	class.Coriobacteriia.id.809	TRUE	1.06e-05	inferred	t7UOjN
rs1397793	A	G	-0.0498855	0.0112446	class.Coriobacteriia.id.809	TRUE	9.15e-06	inferred	t7UOjN
rs11073596	G	T	0.0510212	0.0114339	class.Coriobacteriia.id.809	TRUE	8.11e-06	inferred	t7UOjN
rs2442778	A	G	-0.116408	0.0258545	class.Coriobacteriia.id.809	TRUE	6.72e-06	inferred	t7UOjN
rs62448869	A	T	-0.0486059	0.0108982	class.Coriobacteriia.id.809	TRUE	8.2e-06	inferred	t7UOjN
rs13307134	T	C	0.0565686	0.0126265	class.Coriobacteriia.id.809	TRUE	7.46e-06	inferred	t7UOjN
rs12974142	A	G	0.0789796	0.0177205	class.Coriobacteriia.id.809	TRUE	8.31e-06	inferred	t7UOjN
rs8010111	A	G	-0.103377	0.0229286	class.Coriobacteriia.id.809	TRUE	6.52e-06	inferred	t7UOjN
rs6058181	T	C	0.0825716	0.0165958	class.Deltaproteobacteria.id.3087	TRUE	6.51e-07	inferred	GU24m9
rs4506934	T	C	-0.0936514	0.02012	class.Deltaproteobacteria.id.3087	TRUE	3.25e-06	inferred	GU24m9
rs17791387	G	A	-0.0735881	0.0154246	class.Deltaproteobacteria.id.3087	TRUE	1.83e-06	inferred	GU24m9
rs2838334	A	G	0.0561722	0.0124124	class.Deltaproteobacteria.id.3087	TRUE	6.03e-06	inferred	GU24m9
rs9928243	A	C	-0.0538457	0.0117718	class.Deltaproteobacteria.id.3087	TRUE	4.78e-06	inferred	GU24m9
rs11599763	C	T	-0.0544219	0.0117397	class.Deltaproteobacteria.id.3087	TRUE	3.56e-06	inferred	GU24m9
rs112381107	T	C	0.206594	0.0456908	class.Deltaproteobacteria.id.3087	TRUE	6.14e-06	inferred	GU24m9
rs17084793	A	G	-0.0710762	0.015953	class.Deltaproteobacteria.id.3087	TRUE	8.38e-06	inferred	GU24m9
rs2692012	G	A	0.110335	0.0253336	class.Deltaproteobacteria.id.3087	TRUE	1.33e-05	inferred	GU24m9
rs62020470	G	A	-0.0585411	0.0129358	class.Deltaproteobacteria.id.3087	TRUE	6.03e-06	inferred	GU24m9
rs16851319	C	G	-0.0705516	0.0150849	class.Deltaproteobacteria.id.3087	TRUE	2.91e-06	inferred	GU24m9
rs7936267	G	A	-0.0560975	0.0123206	class.Deltaproteobacteria.id.3087	TRUE	5.29e-06	inferred	GU24m9
rs3935584	T	C	-0.0523485	0.011566	class.Deltaproteobacteria.id.3087	TRUE	6.01e-06	inferred	GU24m9
rs55744759	G	A	-0.0779693	0.0170738	class.Deltaproteobacteria.id.3087	TRUE	4.96e-06	inferred	GU24m9
rs62504403	T	C	0.0681159	0.0127883	class.Erysipelotrichia.id.2147	TRUE	1e-07	inferred	2DVU4m
rs7234058	C	T	-0.0945759	0.0194091	class.Erysipelotrichia.id.2147	TRUE	1.1e-06	inferred	2DVU4m
rs17530232	G	A	0.10305	0.0224648	class.Erysipelotrichia.id.2147	TRUE	4.49e-06	inferred	2DVU4m
rs2300774	A	G	0.0524152	0.0106784	class.Erysipelotrichia.id.2147	TRUE	9.18e-07	inferred	2DVU4m
rs35161940	C	T	-0.0806041	0.0167641	class.Erysipelotrichia.id.2147	TRUE	1.52e-06	inferred	2DVU4m
rs10781552	T	C	-0.0552212	0.0116074	class.Erysipelotrichia.id.2147	TRUE	1.96e-06	inferred	2DVU4m
rs8003149	T	C	0.0538798	0.0116888	class.Erysipelotrichia.id.2147	TRUE	4.04e-06	inferred	2DVU4m
rs4078432	T	C	-0.0608929	0.0133764	class.Erysipelotrichia.id.2147	TRUE	5.31e-06	inferred	2DVU4m
rs56970041	G	T	0.0724144	0.0164471	class.Erysipelotrichia.id.2147	TRUE	1.07e-05	inferred	2DVU4m
rs921306	C	T	0.0493866	0.0109127	class.Erysipelotrichia.id.2147	TRUE	6.02e-06	inferred	2DVU4m
rs7826267	G	T	-0.0839071	0.0199131	class.Erysipelotrichia.id.2147	TRUE	2.51e-05	inferred	2DVU4m
rs1884466	T	C	-0.0475363	0.0106939	class.Erysipelotrichia.id.2147	TRUE	8.78e-06	inferred	2DVU4m
rs290833	G	T	-0.0497374	0.0111376	class.Erysipelotrichia.id.2147	TRUE	7.98e-06	inferred	2DVU4m
rs6706173	C	A	0.074251	0.0146392	class.Gammaproteobacteria.id.3303	TRUE	3.94e-07	inferred	pV7Svd
rs11181912	A	G	-0.0579153	0.0118796	class.Gammaproteobacteria.id.3303	TRUE	1.09e-06	inferred	pV7Svd
rs79795896	G	A	-0.15921	0.0351373	class.Gammaproteobacteria.id.3303	TRUE	5.87e-06	inferred	pV7Svd
rs2234691	C	T	0.0762905	0.0171962	class.Gammaproteobacteria.id.3303	TRUE	9.14e-06	inferred	pV7Svd
rs6469506	A	T	0.0541424	0.0116333	class.Gammaproteobacteria.id.3303	TRUE	3.25e-06	inferred	pV7Svd
rs12404135	G	A	-0.0788843	0.0172415	class.Gammaproteobacteria.id.3303	TRUE	4.76e-06	inferred	pV7Svd
rs9973122	A	T	0.0740614	0.0162596	class.Gammaproteobacteria.id.3303	TRUE	5.24e-06	inferred	pV7Svd
rs9494710	T	C	-0.0549673	0.0120924	class.Gammaproteobacteria.id.3303	TRUE	5.48e-06	inferred	pV7Svd
rs75101789	T	C	0.0729012	0.0163003	class.Gammaproteobacteria.id.3303	TRUE	7.73e-06	inferred	pV7Svd
rs2825714	G	A	-0.13741	0.0289246	class.Lentisphaeria.id.2250	TRUE	2.03e-06	inferred	O7JnvO
rs17114848	A	G	0.152377	0.0324332	class.Lentisphaeria.id.2250	TRUE	2.62e-06	inferred	O7JnvO
rs77599476	G	A	0.230292	0.0480168	class.Lentisphaeria.id.2250	TRUE	1.62e-06	inferred	O7JnvO
rs11770843	T	C	0.109431	0.0234879	class.Lentisphaeria.id.2250	TRUE	3.18e-06	inferred	O7JnvO
rs72640280	G	A	0.220207	0.0486196	class.Lentisphaeria.id.2250	TRUE	5.92e-06	inferred	O7JnvO
rs62570196	T	C	-0.21635	0.0439866	class.Lentisphaeria.id.2250	TRUE	8.72e-07	inferred	O7JnvO
rs2731834	G	C	0.109438	0.023693	class.Lentisphaeria.id.2250	TRUE	3.86e-06	inferred	O7JnvO
rs2031282	G	A	0.122369	0.0270329	class.Lentisphaeria.id.2250	TRUE	5.99e-06	inferred	O7JnvO
rs1002941	A	G	0.105025	0.0233484	class.Lentisphaeria.id.2250	TRUE	6.85e-06	inferred	O7JnvO
rs73113483	A	T	-0.131217	0.0288713	class.Lentisphaeria.id.2250	TRUE	5.5e-06	inferred	O7JnvO
rs9864379	C	T	-0.159735	0.0292553	class.Melainabacteria.id.1589	TRUE	4.76e-08	inferred	cgMEv0
rs11150282	C	T	0.0989488	0.0196972	class.Melainabacteria.id.1589	TRUE	5.07e-07	inferred	cgMEv0
rs16851659	C	G	-0.0896103	0.0186432	class.Melainabacteria.id.1589	TRUE	1.54e-06	inferred	cgMEv0
rs73074665	T	A	0.166216	0.0355728	class.Melainabacteria.id.1589	TRUE	2.97e-06	inferred	cgMEv0
rs4129395	A	G	0.0896187	0.0185106	class.Melainabacteria.id.1589	TRUE	1.29e-06	inferred	cgMEv0
rs79790072	C	T	0.226722	0.0487841	class.Melainabacteria.id.1589	TRUE	3.36e-06	inferred	cgMEv0
rs10738747	A	G	0.0814624	0.0184409	class.Melainabacteria.id.1589	TRUE	9.99e-06	inferred	cgMEv0
rs1221147	A	T	0.123968	0.0278958	class.Melainabacteria.id.1589	TRUE	8.83e-06	inferred	cgMEv0
rs113884518	C	T	-0.205352	0.0454982	class.Melainabacteria.id.1589	TRUE	6.38e-06	inferred	cgMEv0
rs789069	C	A	-0.103539	0.0234287	class.Melainabacteria.id.1589	TRUE	9.9e-06	inferred	cgMEv0
rs367480	A	G	-0.083758	0.0185796	class.Melainabacteria.id.1589	TRUE	6.54e-06	inferred	cgMEv0
rs28678345	C	T	0.214848	0.0470878	class.Melainabacteria.id.1589	TRUE	5.05e-06	inferred	cgMEv0
rs10148250	A	G	0.0861928	0.0193381	class.Melainabacteria.id.1589	TRUE	8.31e-06	inferred	cgMEv0
rs10202904	G	T	-0.121754	0.0235357	class.Methanobacteria.id.119	TRUE	2.3e-07	inferred	lW5KSO
rs73457410	G	A	0.21534	0.0436695	class.Methanobacteria.id.119	TRUE	8.18e-07	inferred	lW5KSO
rs62241835	T	G	-0.203385	0.0417931	class.Methanobacteria.id.119	TRUE	1.14e-06	inferred	lW5KSO
rs894996	A	C	0.216999	0.0449076	class.Methanobacteria.id.119	TRUE	1.35e-06	inferred	lW5KSO
rs75208022	T	C	-0.227245	0.048763	class.Methanobacteria.id.119	TRUE	3.16e-06	inferred	lW5KSO
rs12825290	G	C	-0.216781	0.0493496	class.Methanobacteria.id.119	TRUE	1.12e-05	inferred	lW5KSO
rs56131665	A	G	0.178661	0.039298	class.Methanobacteria.id.119	TRUE	5.46e-06	inferred	lW5KSO
rs11018665	T	A	0.111465	0.0250516	class.Methanobacteria.id.119	TRUE	8.61e-06	inferred	lW5KSO
rs4257531	A	G	0.164498	0.0364959	class.Methanobacteria.id.119	TRUE	6.57e-06	inferred	lW5KSO
rs6508769	C	T	0.153519	0.0344519	class.Methanobacteria.id.119	TRUE	8.35e-06	inferred	lW5KSO
rs73068003	T	G	-0.15814	0.0351803	class.Methanobacteria.id.119	TRUE	6.95e-06	inferred	lW5KSO
rs10424197	A	G	-0.111274	0.0247517	class.Methanobacteria.id.119	TRUE	6.94e-06	inferred	lW5KSO
rs74603314	C	T	0.221639	0.0462918	class.Mollicutes.id.3920	TRUE	1.69e-06	inferred	gjZJAX
rs10108398	A	G	0.0769142	0.0153953	class.Mollicutes.id.3920	TRUE	5.85e-07	inferred	gjZJAX
rs67374027	T	A	0.0752392	0.0154766	class.Mollicutes.id.3920	TRUE	1.17e-06	inferred	gjZJAX
rs72901605	C	T	-0.0841852	0.0178119	class.Mollicutes.id.3920	TRUE	2.29e-06	inferred	gjZJAX
rs3768491	G	A	-0.0681052	0.0149061	class.Mollicutes.id.3920	TRUE	4.9e-06	inferred	gjZJAX
rs17214486	A	C	0.06099	0.0135623	class.Mollicutes.id.3920	TRUE	6.89e-06	inferred	gjZJAX
rs12566890	G	T	-0.101147	0.0230978	class.Mollicutes.id.3920	TRUE	1.19e-05	inferred	gjZJAX
rs78169027	G	A	-0.108283	0.0237289	class.Mollicutes.id.3920	TRUE	5.03e-06	inferred	gjZJAX
rs4885016	C	T	-0.0819606	0.0181628	class.Mollicutes.id.3920	TRUE	6.41e-06	inferred	gjZJAX
rs28537087	A	G	0.0820873	0.0188312	class.Mollicutes.id.3920	TRUE	1.31e-05	inferred	gjZJAX
rs2464826	C	A	0.0944239	0.0211806	class.Mollicutes.id.3920	TRUE	8.27e-06	inferred	gjZJAX
rs6043847	C	T	-0.114937	0.0248606	class.Mollicutes.id.3920	TRUE	3.78e-06	inferred	gjZJAX
rs1643968	C	T	-0.0565284	0.0112298	class.Negativicutes.id.2164	TRUE	4.81e-07	inferred	gxF3PE
rs60274479	C	T	-0.0659623	0.0134137	class.Negativicutes.id.2164	TRUE	8.76e-07	inferred	gxF3PE
rs13086907	A	G	0.0625312	0.0131735	class.Negativicutes.id.2164	TRUE	2.07e-06	inferred	gxF3PE
rs73232831	A	G	-0.151829	0.0314932	class.Negativicutes.id.2164	TRUE	1.43e-06	inferred	gxF3PE
rs71405394	A	G	-0.114178	0.02405	class.Negativicutes.id.2164	TRUE	2.06e-06	inferred	gxF3PE
rs61249479	C	A	0.0777075	0.0168628	class.Negativicutes.id.2164	TRUE	4.06e-06	inferred	gxF3PE
rs1447205	C	G	-0.0502053	0.0108382	class.Negativicutes.id.2164	TRUE	3.62e-06	inferred	gxF3PE
rs4722181	G	T	0.0501306	0.0105798	class.Negativicutes.id.2164	TRUE	2.15e-06	inferred	gxF3PE
rs9423647	A	G	0.047817	0.0105282	class.Negativicutes.id.2164	TRUE	5.58e-06	inferred	gxF3PE
rs2834062	G	A	0.0489057	0.0108842	class.Negativicutes.id.2164	TRUE	7.01e-06	inferred	gxF3PE
rs10787507	C	G	-0.0545098	0.0127038	class.Negativicutes.id.2164	TRUE	1.78e-05	inferred	gxF3PE
rs1649999	G	A	0.0748989	0.0166458	class.Negativicutes.id.2164	TRUE	6.81e-06	inferred	gxF3PE
rs1135612	A	G	0.0529785	0.0119177	class.Negativicutes.id.2164	TRUE	8.77e-06	inferred	gxF3PE
rs11729256	C	T	0.0749798	0.0150177	class.Verrucomicrobiae.id.4029	TRUE	5.95e-07	inferred	gQcomB
rs4936098	G	A	0.0648843	0.0135928	class.Verrucomicrobiae.id.4029	TRUE	1.81e-06	inferred	gQcomB
rs9349825	G	A	-0.0704036	0.0147128	class.Verrucomicrobiae.id.4029	TRUE	1.71e-06	inferred	gQcomB
rs74542928	C	T	0.112164	0.0236422	class.Verrucomicrobiae.id.4029	TRUE	2.09e-06	inferred	gQcomB
rs2602429	T	C	0.0746844	0.0156194	class.Verrucomicrobiae.id.4029	TRUE	1.74e-06	inferred	gQcomB
rs4242783	A	G	0.0689292	0.0147693	class.Verrucomicrobiae.id.4029	TRUE	3.06e-06	inferred	gQcomB
rs11184341	C	G	0.0655342	0.0142231	class.Verrucomicrobiae.id.4029	TRUE	4.07e-06	inferred	gQcomB
rs61779207	A	G	-0.0758309	0.0167762	class.Verrucomicrobiae.id.4029	TRUE	6.18e-06	inferred	gQcomB
rs117107102	G	A	0.204683	0.0431573	class.Verrucomicrobiae.id.4029	TRUE	2.11e-06	inferred	gQcomB
rs12908520	A	G	0.0618926	0.0130946	class.Verrucomicrobiae.id.4029	TRUE	2.28e-06	inferred	gQcomB
rs111862613	C	T	0.090699	0.0196746	class.Verrucomicrobiae.id.4029	TRUE	4.03e-06	inferred	gQcomB
rs941682	A	G	-0.0631436	0.0143767	class.Verrucomicrobiae.id.4029	TRUE	1.12e-05	inferred	gQcomB
rs6923842	C	T	-0.0796106	0.0169192	family.Acidaminococcaceae.id.2166	TRUE	2.53e-06	inferred	xeFHnR
rs6589457	G	A	0.165911	0.0349516	family.Acidaminococcaceae.id.2166	TRUE	2.07e-06	inferred	xeFHnR
rs2933324	G	A	-0.0662557	0.0140257	family.Acidaminococcaceae.id.2166	TRUE	2.31e-06	inferred	xeFHnR
rs262812	C	T	-0.065675	0.0142257	family.Acidaminococcaceae.id.2166	TRUE	3.9e-06	inferred	xeFHnR
rs74540770	A	G	-0.108969	0.0243533	family.Acidaminococcaceae.id.2166	TRUE	7.66e-06	inferred	xeFHnR
rs6427992	C	G	-0.0595857	0.01296	family.Acidaminococcaceae.id.2166	TRUE	4.27e-06	inferred	xeFHnR
rs78702810	C	T	-0.143755	0.0323244	family.Acidaminococcaceae.id.2166	TRUE	8.7e-06	inferred	xeFHnR
rs35011108	G	A	0.241826	0.0503796	family.Actinomycetaceae.id.421	TRUE	1.59e-06	inferred	y7WRBf
rs2889192	T	G	0.0887537	0.0195009	family.Actinomycetaceae.id.421	TRUE	5.33e-06	inferred	y7WRBf
rs34583783	T	G	0.123756	0.026427	family.Actinomycetaceae.id.421	TRUE	2.83e-06	inferred	y7WRBf
rs58484246	C	T	0.0761407	0.0169007	family.Actinomycetaceae.id.421	TRUE	6.63e-06	inferred	y7WRBf
rs4073240	A	G	0.0747546	0.0164684	family.Actinomycetaceae.id.421	TRUE	5.64e-06	inferred	y7WRBf
rs6795673	T	C	0.0538565	0.0105251	family.Bacteroidaceae.id.917	TRUE	3.11e-07	inferred	9yDbTz
rs28757219	A	T	0.0818398	0.0170319	family.Bacteroidaceae.id.917	TRUE	1.55e-06	inferred	9yDbTz
rs9507307	T	C	0.0604456	0.0129128	family.Bacteroidaceae.id.917	TRUE	2.85e-06	inferred	9yDbTz
rs66474973	T	G	0.0812515	0.0164479	family.Bacteroidaceae.id.917	TRUE	7.81e-07	inferred	9yDbTz
rs11585893	G	A	-0.0740746	0.0147633	family.Bacteroidaceae.id.917	TRUE	5.24e-07	inferred	9yDbTz
rs495004	G	C	-0.0607475	0.0129865	family.Bacteroidaceae.id.917	TRUE	2.9e-06	inferred	9yDbTz
rs17619981	G	T	0.0880978	0.0187002	family.Bacteroidaceae.id.917	TRUE	2.46e-06	inferred	9yDbTz
rs2023437	C	T	-0.0782324	0.0167634	family.Bacteroidaceae.id.917	TRUE	3.06e-06	inferred	9yDbTz
rs66710942	T	C	0.0488038	0.0107412	family.Bacteroidaceae.id.917	TRUE	5.53e-06	inferred	9yDbTz
rs13207588	G	A	-0.059205	0.0131195	family.Bacteroidaceae.id.917	TRUE	6.4e-06	inferred	9yDbTz
rs2366421	A	T	-0.0528153	0.0117124	family.Bacteroidaceae.id.917	TRUE	6.5e-06	inferred	9yDbTz
rs1340391	C	T	-0.0592004	0.0132244	family.Bacteroidaceae.id.917	TRUE	7.58e-06	inferred	9yDbTz
rs738193	C	T	0.0847328	0.0165856	family.BacteroidalesS24.7group.id.11173	TRUE	3.24e-07	inferred	aaBlPg
rs941000	T	C	0.0850266	0.0163382	family.BacteroidalesS24.7group.id.11173	TRUE	1.95e-07	inferred	aaBlPg
rs689695	A	C	0.0814578	0.0167057	family.BacteroidalesS24.7group.id.11173	TRUE	1.08e-06	inferred	aaBlPg
rs17043770	A	G	-0.176886	0.0344092	family.BacteroidalesS24.7group.id.11173	TRUE	2.74e-07	inferred	aaBlPg
rs10872669	G	A	-0.123071	0.0275665	family.BacteroidalesS24.7group.id.11173	TRUE	8.03e-06	inferred	aaBlPg
rs12748533	T	G	-0.0821108	0.0172701	family.BacteroidalesS24.7group.id.11173	TRUE	1.99e-06	inferred	aaBlPg
rs6831034	A	T	-0.0956546	0.0205228	family.BacteroidalesS24.7group.id.11173	TRUE	3.15e-06	inferred	aaBlPg
rs61508842	C	T	0.122574	0.0272389	family.BacteroidalesS24.7group.id.11173	TRUE	6.8e-06	inferred	aaBlPg
rs78609301	G	A	-0.0867065	0.0195709	family.BacteroidalesS24.7group.id.11173	TRUE	9.41e-06	inferred	aaBlPg
rs11135366	G	C	0.0842142	0.0183739	family.BacteroidalesS24.7group.id.11173	TRUE	4.58e-06	inferred	aaBlPg
rs7217209	T	C	0.0843019	0.0187308	family.BacteroidalesS24.7group.id.11173	TRUE	6.77e-06	inferred	aaBlPg
rs7322849	C	T	0.110676	0.0200996	family.Bifidobacteriaceae.id.433	TRUE	3.66e-08	inferred	PBbND2
rs76671854	G	C	-0.0892981	0.0183177	family.Bifidobacteriaceae.id.433	TRUE	1.09e-06	inferred	PBbND2
rs4957061	C	T	0.0569873	0.0116907	family.Bifidobacteriaceae.id.433	TRUE	1.09e-06	inferred	PBbND2
rs10841473	C	G	-0.0613031	0.0128844	family.Bifidobacteriaceae.id.433	TRUE	1.96e-06	inferred	PBbND2
rs4567981	A	T	0.0577763	0.0117388	family.Bifidobacteriaceae.id.433	TRUE	8.57e-07	inferred	PBbND2
rs13020688	A	G	0.0584045	0.0122081	family.Bifidobacteriaceae.id.433	TRUE	1.72e-06	inferred	PBbND2
rs677208	C	G	0.0728589	0.0164821	family.Bifidobacteriaceae.id.433	TRUE	9.85e-06	inferred	PBbND2
rs12446429	C	T	0.0810099	0.019073	family.Bifidobacteriaceae.id.433	TRUE	2.16e-05	inferred	PBbND2
rs540489	G	T	-0.0632518	0.013817	family.Bifidobacteriaceae.id.433	TRUE	4.7e-06	inferred	PBbND2
rs857444	T	C	0.0553965	0.0120669	family.Bifidobacteriaceae.id.433	TRUE	4.42e-06	inferred	PBbND2
rs10857328	A	T	0.0562	0.0126395	family.Bifidobacteriaceae.id.433	TRUE	8.73e-06	inferred	PBbND2
rs10831953	A	G	0.0537537	0.0123746	family.Bifidobacteriaceae.id.433	TRUE	1.4e-05	inferred	PBbND2
rs7174549	T	C	0.0551726	0.0124655	family.Bifidobacteriaceae.id.433	TRUE	9.6e-06	inferred	PBbND2
rs73797465	G	T	-0.0942612	0.0208421	family.Bifidobacteriaceae.id.433	TRUE	6.11e-06	inferred	PBbND2
rs10496759	C	G	0.0637133	0.0144305	family.Bifidobacteriaceae.id.433	TRUE	1.01e-05	inferred	PBbND2
rs55888705	G	A	0.053673	0.0120586	family.Bifidobacteriaceae.id.433	TRUE	8.55e-06	inferred	PBbND2
rs6899771	G	A	-0.0914312	0.0202604	family.Bifidobacteriaceae.id.433	TRUE	6.4e-06	inferred	PBbND2
rs62573205	A	G	-0.0654804	0.0133503	family.Christensenellaceae.id.1866	TRUE	9.35e-07	inferred	PclDe6
rs870002	T	C	0.0488951	0.0109817	family.Christensenellaceae.id.1866	TRUE	8.49e-06	inferred	PclDe6
rs12657403	G	A	0.078108	0.0171887	family.Christensenellaceae.id.1866	TRUE	5.52e-06	inferred	PclDe6
rs117186816	A	G	-0.206476	0.0436362	family.Christensenellaceae.id.1866	TRUE	2.23e-06	inferred	PclDe6
rs5763231	T	C	-0.0682036	0.0149492	family.Christensenellaceae.id.1866	TRUE	5.06e-06	inferred	PclDe6
rs4076564	A	G	-0.188623	0.039209	family.Christensenellaceae.id.1866	TRUE	1.5e-06	inferred	PclDe6
rs4805124	G	C	0.0486508	0.0109067	family.Christensenellaceae.id.1866	TRUE	8.17e-06	inferred	PclDe6
rs72706624	T	G	0.0882626	0.0197575	family.Christensenellaceae.id.1866	TRUE	7.92e-06	inferred	PclDe6
rs77867022	T	G	-0.160443	0.0379589	family.Christensenellaceae.id.1866	TRUE	2.37e-05	inferred	PclDe6
rs7211194	T	C	0.0492094	0.0110916	family.Christensenellaceae.id.1866	TRUE	9.14e-06	inferred	PclDe6
rs892686	G	A	0.0506107	0.0109651	family.Christensenellaceae.id.1866	TRUE	3.92e-06	inferred	PclDe6
rs12380890	G	A	-0.0503972	0.0111047	family.Christensenellaceae.id.1866	TRUE	5.67e-06	inferred	PclDe6
rs12186080	A	G	0.0748236	0.016246	family.Clostridiaceae1.id.1869	TRUE	4.11e-06	inferred	sphhYC
rs2795528	A	G	-0.180969	0.0390911	family.Clostridiaceae1.id.1869	TRUE	3.67e-06	inferred	sphhYC
rs550843	C	T	-0.0734787	0.0168383	family.Clostridiaceae1.id.1869	TRUE	1.28e-05	inferred	sphhYC
rs12341505	A	G	0.0814503	0.0179338	family.Clostridiaceae1.id.1869	TRUE	5.58e-06	inferred	sphhYC
rs4723021	C	T	-0.106376	0.0241944	family.Clostridiaceae1.id.1869	TRUE	1.1e-05	inferred	sphhYC
rs881532	G	A	-0.0533035	0.0119011	family.Clostridiaceae1.id.1869	TRUE	7.5e-06	inferred	sphhYC
rs2817172	T	C	0.0563367	0.012392	family.Clostridiaceae1.id.1869	TRUE	5.46e-06	inferred	sphhYC
rs10875374	T	C	-0.0536759	0.0119436	family.Clostridiaceae1.id.1869	TRUE	6.99e-06	inferred	sphhYC
rs12490337	G	C	-0.0616944	0.013693	family.Clostridiaceae1.id.1869	TRUE	6.62e-06	inferred	sphhYC
rs62397761	G	A	0.0615805	0.0136198	family.Clostridiaceae1.id.1869	TRUE	6.14e-06	inferred	sphhYC
rs56188186	G	A	0.0967774	0.0217471	family.Clostridiaceae1.id.1869	TRUE	8.58e-06	inferred	sphhYC
rs55682560	T	C	-0.131519	0.0261319	family.ClostridialesvadinBB60group.id.11286	TRUE	4.83e-07	inferred	NCNlw5
rs9979874	C	G	-0.0738925	0.0150911	family.ClostridialesvadinBB60group.id.11286	TRUE	9.76e-07	inferred	NCNlw5
rs28691777	T	C	0.137134	0.0266996	family.ClostridialesvadinBB60group.id.11286	TRUE	2.8e-07	inferred	NCNlw5
rs6588624	A	G	-0.0662317	0.0138147	family.ClostridialesvadinBB60group.id.11286	TRUE	1.63e-06	inferred	NCNlw5
rs7538034	G	T	-0.078598	0.0165982	family.ClostridialesvadinBB60group.id.11286	TRUE	2.19e-06	inferred	NCNlw5
rs66714985	C	A	0.116908	0.0252447	family.ClostridialesvadinBB60group.id.11286	TRUE	3.64e-06	inferred	NCNlw5
rs118104867	T	C	0.214464	0.0455098	family.ClostridialesvadinBB60group.id.11286	TRUE	2.45e-06	inferred	NCNlw5
rs2191834	T	G	0.0746375	0.0159136	family.ClostridialesvadinBB60group.id.11286	TRUE	2.73e-06	inferred	NCNlw5
rs7725895	G	A	-0.116224	0.0240367	family.ClostridialesvadinBB60group.id.11286	TRUE	1.33e-06	inferred	NCNlw5
rs7226487	G	A	-0.0643682	0.0138701	family.ClostridialesvadinBB60group.id.11286	TRUE	3.47e-06	inferred	NCNlw5
rs10517600	G	T	0.0626993	0.0139364	family.ClostridialesvadinBB60group.id.11286	TRUE	6.83e-06	inferred	NCNlw5
rs17121075	A	G	0.0769254	0.0172234	family.ClostridialesvadinBB60group.id.11286	TRUE	7.96e-06	inferred	NCNlw5
rs10904722	T	C	-0.0672314	0.0147123	family.ClostridialesvadinBB60group.id.11286	TRUE	4.88e-06	inferred	NCNlw5
rs6755871	G	C	-0.0613825	0.0138976	family.ClostridialesvadinBB60group.id.11286	TRUE	1e-05	inferred	NCNlw5
rs34088226	G	A	-0.117807	0.026924	family.ClostridialesvadinBB60group.id.11286	TRUE	1.21e-05	inferred	NCNlw5
rs13409132	G	A	-0.165419	0.0352154	family.ClostridialesvadinBB60group.id.11286	TRUE	2.64e-06	inferred	NCNlw5
rs989682	G	A	0.070194	0.0155364	family.ClostridialesvadinBB60group.id.11286	TRUE	6.24e-06	inferred	NCNlw5
rs719099	G	A	0.0778402	0.0155815	family.Coriobacteriaceae.id.811	TRUE	5.86e-07	inferred	k4Rqff
rs240104	C	T	-0.0603429	0.0126849	family.Coriobacteriaceae.id.811	TRUE	1.96e-06	inferred	k4Rqff
rs11250875	C	T	0.06075	0.0130939	family.Coriobacteriaceae.id.811	TRUE	3.49e-06	inferred	k4Rqff
rs34739816	T	G	0.0965017	0.0207666	family.Coriobacteriaceae.id.811	TRUE	3.37e-06	inferred	k4Rqff
rs76779974	G	C	0.0774888	0.0171877	family.Coriobacteriaceae.id.811	TRUE	6.53e-06	inferred	k4Rqff
rs80046645	G	C	0.25584	0.0561995	family.Coriobacteriaceae.id.811	TRUE	5.31e-06	inferred	k4Rqff
rs1816223	G	A	-0.0586265	0.0129006	family.Coriobacteriaceae.id.811	TRUE	5.51e-06	inferred	k4Rqff
rs67561917	G	A	-0.0714367	0.0154113	family.Coriobacteriaceae.id.811	TRUE	3.56e-06	inferred	k4Rqff
rs3025411	G	A	0.0926543	0.0209468	family.Coriobacteriaceae.id.811	TRUE	9.72e-06	inferred	k4Rqff
rs11656361	C	A	0.0773006	0.017553	family.Coriobacteriaceae.id.811	TRUE	1.06e-05	inferred	k4Rqff
rs1397793	A	G	-0.0498855	0.0112446	family.Coriobacteriaceae.id.811	TRUE	9.15e-06	inferred	k4Rqff
rs11073596	G	T	0.0510212	0.0114339	family.Coriobacteriaceae.id.811	TRUE	8.11e-06	inferred	k4Rqff
rs2442778	A	G	-0.116408	0.0258545	family.Coriobacteriaceae.id.811	TRUE	6.72e-06	inferred	k4Rqff
rs62448869	A	T	-0.0486059	0.0108982	family.Coriobacteriaceae.id.811	TRUE	8.2e-06	inferred	k4Rqff
rs13307134	T	C	0.0565686	0.0126265	family.Coriobacteriaceae.id.811	TRUE	7.46e-06	inferred	k4Rqff
rs12974142	A	G	0.0789796	0.0177205	family.Coriobacteriaceae.id.811	TRUE	8.31e-06	inferred	k4Rqff
rs8010111	A	G	-0.103377	0.0229286	family.Coriobacteriaceae.id.811	TRUE	6.52e-06	inferred	k4Rqff
rs4677103	G	A	0.0977203	0.0197033	family.Defluviitaleaceae.id.1924	TRUE	7.06e-07	inferred	J7GnWz
rs2357086	C	T	-0.111566	0.0218162	family.Defluviitaleaceae.id.1924	TRUE	3.16e-07	inferred	J7GnWz
rs55658617	C	T	0.177314	0.0361844	family.Defluviitaleaceae.id.1924	TRUE	9.57e-07	inferred	J7GnWz
rs9725395	G	A	-0.138357	0.0295185	family.Defluviitaleaceae.id.1924	TRUE	2.77e-06	inferred	J7GnWz
rs17051335	T	C	-0.134314	0.0292201	family.Defluviitaleaceae.id.1924	TRUE	4.29e-06	inferred	J7GnWz
rs112893842	C	T	0.110761	0.0232545	family.Defluviitaleaceae.id.1924	TRUE	1.91e-06	inferred	J7GnWz
rs28696126	T	A	-0.107106	0.0238173	family.Defluviitaleaceae.id.1924	TRUE	6.89e-06	inferred	J7GnWz
rs1582238	C	T	0.0801923	0.0167061	family.Defluviitaleaceae.id.1924	TRUE	1.59e-06	inferred	J7GnWz
rs1908593	C	T	0.070223	0.0156601	family.Defluviitaleaceae.id.1924	TRUE	7.32e-06	inferred	J7GnWz
rs9608282	G	T	0.139014	0.0299429	family.Defluviitaleaceae.id.1924	TRUE	3.44e-06	inferred	J7GnWz
rs4344384	T	G	0.0708803	0.0156121	family.Defluviitaleaceae.id.1924	TRUE	5.62e-06	inferred	J7GnWz
rs540220	C	T	-0.123954	0.0289814	family.Defluviitaleaceae.id.1924	TRUE	1.89e-05	inferred	J7GnWz
rs6058181	T	C	0.0834742	0.0166111	family.Desulfovibrionaceae.id.3169	TRUE	5.03e-07	inferred	ZdbrUz
rs4506934	T	C	-0.0943381	0.020138	family.Desulfovibrionaceae.id.3169	TRUE	2.81e-06	inferred	ZdbrUz
rs2692012	G	A	0.114231	0.0253568	family.Desulfovibrionaceae.id.3169	TRUE	6.64e-06	inferred	ZdbrUz
rs11599763	C	T	-0.0555931	0.0117493	family.Desulfovibrionaceae.id.3169	TRUE	2.23e-06	inferred	ZdbrUz
rs2838334	A	G	0.0571419	0.012423	family.Desulfovibrionaceae.id.3169	TRUE	4.23e-06	inferred	ZdbrUz
rs112381107	T	C	0.211435	0.0456962	family.Desulfovibrionaceae.id.3169	TRUE	3.71e-06	inferred	ZdbrUz
rs16851319	C	G	-0.0732697	0.0150964	family.Desulfovibrionaceae.id.3169	TRUE	1.21e-06	inferred	ZdbrUz
rs17791387	G	A	-0.0729251	0.0154381	family.Desulfovibrionaceae.id.3169	TRUE	2.32e-06	inferred	ZdbrUz
rs9928243	A	C	-0.0541732	0.0117819	family.Desulfovibrionaceae.id.3169	TRUE	4.27e-06	inferred	ZdbrUz
rs7164160	T	A	-0.0574455	0.0129468	family.Desulfovibrionaceae.id.3169	TRUE	9.12e-06	inferred	ZdbrUz
rs3935584	T	C	-0.0525838	0.0115757	family.Desulfovibrionaceae.id.3169	TRUE	5.56e-06	inferred	ZdbrUz
rs72647048	C	T	-0.0770089	0.017089	family.Desulfovibrionaceae.id.3169	TRUE	6.6e-06	inferred	ZdbrUz
rs78143293	G	A	-0.0848521	0.0170415	family.Enterobacteriaceae.id.3469	TRUE	6.39e-07	inferred	hYoiZL
rs111229068	T	A	0.110561	0.0241719	family.Enterobacteriaceae.id.3469	TRUE	4.79e-06	inferred	hYoiZL
rs6092361	G	A	0.060255	0.0129095	family.Enterobacteriaceae.id.3469	TRUE	3.05e-06	inferred	hYoiZL
rs504442	G	T	0.084159	0.0189479	family.Enterobacteriaceae.id.3469	TRUE	8.93e-06	inferred	hYoiZL
rs80319214	G	C	0.0990404	0.0215877	family.Enterobacteriaceae.id.3469	TRUE	4.48e-06	inferred	hYoiZL
rs11026530	C	T	0.0822408	0.0186379	family.Enterobacteriaceae.id.3469	TRUE	1.02e-05	inferred	hYoiZL
rs79757635	A	C	0.0758597	0.0171286	family.Enterobacteriaceae.id.3469	TRUE	9.47e-06	inferred	hYoiZL
rs2374343	G	C	0.0584029	0.0126351	family.Enterobacteriaceae.id.3469	TRUE	3.8e-06	inferred	hYoiZL
rs35673018	A	G	0.0899642	0.0202934	family.Enterobacteriaceae.id.3469	TRUE	9.29e-06	inferred	hYoiZL
rs61973590	G	C	-0.0605392	0.0133696	family.Enterobacteriaceae.id.3469	TRUE	5.95e-06	inferred	hYoiZL
rs4792380	T	A	0.115598	0.0257683	family.Enterobacteriaceae.id.3469	TRUE	7.26e-06	inferred	hYoiZL
rs62504403	T	C	0.0681159	0.0127883	family.Erysipelotrichaceae.id.2149	TRUE	1e-07	inferred	JMftDn
rs7234058	C	T	-0.0945759	0.0194091	family.Erysipelotrichaceae.id.2149	TRUE	1.1e-06	inferred	JMftDn
rs17530232	G	A	0.10305	0.0224648	family.Erysipelotrichaceae.id.2149	TRUE	4.49e-06	inferred	JMftDn
rs2300774	A	G	0.0524152	0.0106784	family.Erysipelotrichaceae.id.2149	TRUE	9.18e-07	inferred	JMftDn
rs35161940	C	T	-0.0806041	0.0167641	family.Erysipelotrichaceae.id.2149	TRUE	1.52e-06	inferred	JMftDn
rs10781552	T	C	-0.0552212	0.0116074	family.Erysipelotrichaceae.id.2149	TRUE	1.96e-06	inferred	JMftDn
rs8003149	T	C	0.0538798	0.0116888	family.Erysipelotrichaceae.id.2149	TRUE	4.04e-06	inferred	JMftDn
rs4078432	T	C	-0.0608929	0.0133764	family.Erysipelotrichaceae.id.2149	TRUE	5.31e-06	inferred	JMftDn
rs56970041	G	T	0.0724144	0.0164471	family.Erysipelotrichaceae.id.2149	TRUE	1.07e-05	inferred	JMftDn
rs921306	C	T	0.0493866	0.0109127	family.Erysipelotrichaceae.id.2149	TRUE	6.02e-06	inferred	JMftDn
rs7826267	G	T	-0.0839071	0.0199131	family.Erysipelotrichaceae.id.2149	TRUE	2.51e-05	inferred	JMftDn
rs1884466	T	C	-0.0475363	0.0106939	family.Erysipelotrichaceae.id.2149	TRUE	8.78e-06	inferred	JMftDn
rs290833	G	T	-0.0497374	0.0111376	family.Erysipelotrichaceae.id.2149	TRUE	7.98e-06	inferred	JMftDn
rs2155352	G	A	-0.150538	0.0302319	family.FamilyXI.id.1936	TRUE	6.38e-07	inferred	ovtyM9
rs697771	G	A	-0.117677	0.0251491	family.FamilyXI.id.1936	TRUE	2.88e-06	inferred	ovtyM9
rs10759623	T	C	-0.162115	0.032151	family.FamilyXI.id.1936	TRUE	4.6e-07	inferred	ovtyM9
rs11547158	G	A	-0.177599	0.0372795	family.FamilyXI.id.1936	TRUE	1.9e-06	inferred	ovtyM9
rs488164	G	T	0.117998	0.025516	family.FamilyXI.id.1936	TRUE	3.76e-06	inferred	ovtyM9
rs3733511	G	A	0.128253	0.0274718	family.FamilyXI.id.1936	TRUE	3.03e-06	inferred	ovtyM9
rs6025153	C	G	0.118619	0.0261969	family.FamilyXI.id.1936	TRUE	5.96e-06	inferred	ovtyM9
rs78222136	C	G	0.224835	0.0511672	family.FamilyXI.id.1936	TRUE	1.11e-05	inferred	ovtyM9
rs17379710	C	T	-0.116383	0.0252125	family.FamilyXI.id.1936	TRUE	3.91e-06	inferred	ovtyM9
rs2156611	C	T	-0.112486	0.0251099	family.FamilyXI.id.1936	TRUE	7.47e-06	inferred	ovtyM9
rs6501525	G	A	0.0561559	0.0115587	family.FamilyXIII.id.1957	TRUE	1.18e-06	inferred	GNAyKP
rs118170811	G	A	0.151619	0.0317112	family.FamilyXIII.id.1957	TRUE	1.74e-06	inferred	GNAyKP
rs12643275	T	A	-0.0550907	0.0116474	family.FamilyXIII.id.1957	TRUE	2.25e-06	inferred	GNAyKP
rs1999289	T	A	-0.0637366	0.013927	family.FamilyXIII.id.1957	TRUE	4.73e-06	inferred	GNAyKP
rs482905	T	G	0.0596528	0.012717	family.FamilyXIII.id.1957	TRUE	2.72e-06	inferred	GNAyKP
rs3098182	T	G	0.0508511	0.011014	family.FamilyXIII.id.1957	TRUE	3.89e-06	inferred	GNAyKP
rs6797051	T	C	-0.0805984	0.0171364	family.FamilyXIII.id.1957	TRUE	2.56e-06	inferred	GNAyKP
rs66753613	A	G	0.0651136	0.0144251	family.FamilyXIII.id.1957	TRUE	6.36e-06	inferred	GNAyKP
rs7514702	C	T	-0.0663236	0.0141626	family.FamilyXIII.id.1957	TRUE	2.83e-06	inferred	GNAyKP
rs7076829	A	T	-0.0516394	0.0112313	family.FamilyXIII.id.1957	TRUE	4.27e-06	inferred	GNAyKP
rs10404377	A	C	-0.0503183	0.011165	family.FamilyXIII.id.1957	TRUE	6.58e-06	inferred	GNAyKP
rs4293737	G	A	-0.112091	0.0271305	family.FamilyXIII.id.1957	TRUE	3.6e-05	inferred	GNAyKP
rs1887048	A	G	0.0579979	0.0129602	family.FamilyXIII.id.1957	TRUE	7.64e-06	inferred	GNAyKP
rs12904405	G	A	-0.0851896	0.0192688	family.FamilyXIII.id.1957	TRUE	9.82e-06	inferred	GNAyKP
rs9929145	A	G	-0.125721	0.0245233	family.Lachnospiraceae.id.1987	TRUE	2.95e-07	inferred	veWkDh
rs11755180	G	C	-0.049227	0.0104894	family.Lachnospiraceae.id.1987	TRUE	2.69e-06	inferred	veWkDh
rs35524804	C	T	-0.0607481	0.0125216	family.Lachnospiraceae.id.1987	TRUE	1.23e-06	inferred	veWkDh
rs11979110	C	T	-0.0500924	0.0105069	family.Lachnospiraceae.id.1987	TRUE	1.86e-06	inferred	veWkDh
rs79086868	C	T	0.0776723	0.0164472	family.Lachnospiraceae.id.1987	TRUE	2.33e-06	inferred	veWkDh
rs112040820	G	A	0.0549584	0.0117086	family.Lachnospiraceae.id.1987	TRUE	2.68e-06	inferred	veWkDh
rs2159863	G	A	-0.0585831	0.0128742	family.Lachnospiraceae.id.1987	TRUE	5.35e-06	inferred	veWkDh
rs11139361	C	T	0.0494463	0.0110503	family.Lachnospiraceae.id.1987	TRUE	7.65e-06	inferred	veWkDh
rs1205443	G	A	0.0501415	0.0112157	family.Lachnospiraceae.id.1987	TRUE	7.8e-06	inferred	veWkDh
rs7359994	C	T	-0.0503142	0.0112482	family.Lachnospiraceae.id.1987	TRUE	7.71e-06	inferred	veWkDh
rs146660815	C	T	-0.215114	0.0476778	family.Lachnospiraceae.id.1987	TRUE	6.43e-06	inferred	veWkDh
rs959845	T	C	-0.0493666	0.0107801	family.Lachnospiraceae.id.1987	TRUE	4.66e-06	inferred	veWkDh
rs10402491	T	C	0.0661701	0.014851	family.Lachnospiraceae.id.1987	TRUE	8.37e-06	inferred	veWkDh
rs13005175	G	A	0.0993483	0.0218395	family.Lachnospiraceae.id.1987	TRUE	5.39e-06	inferred	veWkDh
rs2910921	C	T	0.160302	0.035832	family.Lachnospiraceae.id.1987	TRUE	7.69e-06	inferred	veWkDh
rs12760724	C	A	-0.0484566	0.0107934	family.Lachnospiraceae.id.1987	TRUE	7.14e-06	inferred	veWkDh
rs3127230	T	C	-0.0503537	0.0112201	family.Lachnospiraceae.id.1987	TRUE	7.2e-06	inferred	veWkDh
rs11841382	T	G	-0.0718128	0.017462	family.Lachnospiraceae.id.1987	TRUE	3.91e-05	inferred	veWkDh
rs16861661	A	G	-0.193287	0.0379293	family.Lactobacillaceae.id.1836	TRUE	3.47e-07	inferred	AAKiwA
rs921925	C	A	0.0999419	0.0201687	family.Lactobacillaceae.id.1836	TRUE	7.22e-07	inferred	AAKiwA
rs768253	G	T	-0.0792344	0.0170604	family.Lactobacillaceae.id.1836	TRUE	3.41e-06	inferred	AAKiwA
rs6092149	T	A	-0.0825646	0.0170282	family.Lactobacillaceae.id.1836	TRUE	1.24e-06	inferred	AAKiwA
rs328312	A	T	0.082529	0.0168225	family.Lactobacillaceae.id.1836	TRUE	9.3e-07	inferred	AAKiwA
rs11674854	T	C	-0.0830224	0.0175267	family.Lactobacillaceae.id.1836	TRUE	2.17e-06	inferred	AAKiwA
rs77478751	G	A	-0.219178	0.0473566	family.Lactobacillaceae.id.1836	TRUE	3.69e-06	inferred	AAKiwA
rs74599091	G	A	0.191613	0.0425039	family.Lactobacillaceae.id.1836	TRUE	6.54e-06	inferred	AAKiwA
rs9345899	G	A	-0.124042	0.0278946	family.Lactobacillaceae.id.1836	TRUE	8.72e-06	inferred	AAKiwA
rs7399658	A	G	-0.10457	0.0220312	family.Lactobacillaceae.id.1836	TRUE	2.07e-06	inferred	AAKiwA
rs1530559	A	G	0.0772453	0.0176921	family.Lactobacillaceae.id.1836	TRUE	1.26e-05	inferred	AAKiwA
rs62314653	A	C	0.177082	0.0392269	family.Lactobacillaceae.id.1836	TRUE	6.35e-06	inferred	AAKiwA
rs4428215	A	G	0.12561	0.0230053	family.Oxalobacteraceae.id.2966	TRUE	4.76e-08	inferred	3iJOwQ
rs1569853	C	T	-0.140043	0.0281704	family.Oxalobacteraceae.id.2966	TRUE	6.65e-07	inferred	3iJOwQ
rs736744	T	C	0.105642	0.0200648	family.Oxalobacteraceae.id.2966	TRUE	1.4e-07	inferred	3iJOwQ
rs6000536	T	C	-0.118383	0.0241355	family.Oxalobacteraceae.id.2966	TRUE	9.35e-07	inferred	3iJOwQ
rs36057338	T	G	0.181604	0.0398742	family.Oxalobacteraceae.id.2966	TRUE	5.25e-06	inferred	3iJOwQ
rs7993559	A	C	0.0921059	0.0201114	family.Oxalobacteraceae.id.2966	TRUE	4.65e-06	inferred	3iJOwQ
rs12002250	C	A	0.196145	0.044523	family.Oxalobacteraceae.id.2966	TRUE	1.06e-05	inferred	3iJOwQ
rs111966731	C	T	0.204031	0.0445746	family.Oxalobacteraceae.id.2966	TRUE	4.71e-06	inferred	3iJOwQ
rs17138946	T	G	-0.189444	0.0430248	family.Oxalobacteraceae.id.2966	TRUE	1.07e-05	inferred	3iJOwQ
rs11246212	C	T	0.13607	0.0291797	family.Oxalobacteraceae.id.2966	TRUE	3.11e-06	inferred	3iJOwQ
rs934049	A	G	0.109751	0.0238636	family.Oxalobacteraceae.id.2966	TRUE	4.24e-06	inferred	3iJOwQ
rs12509763	G	C	-0.16332	0.0360823	family.Oxalobacteraceae.id.2966	TRUE	6e-06	inferred	3iJOwQ
rs561239	G	A	0.105525	0.0236769	family.Oxalobacteraceae.id.2966	TRUE	8.32e-06	inferred	3iJOwQ
rs62435498	A	C	0.181521	0.0400608	family.Oxalobacteraceae.id.2966	TRUE	5.87e-06	inferred	3iJOwQ
rs80330081	C	A	-0.18756	0.0423688	family.Oxalobacteraceae.id.2966	TRUE	9.56e-06	inferred	3iJOwQ
rs12191680	G	C	0.102214	0.0197189	family.Pasteurellaceae.id.3689	TRUE	2.18e-07	inferred	lMUb88
rs9382510	T	C	-0.0881865	0.0169965	family.Pasteurellaceae.id.3689	TRUE	2.12e-07	inferred	lMUb88
rs10840326	G	C	-0.0717634	0.0149229	family.Pasteurellaceae.id.3689	TRUE	1.52e-06	inferred	lMUb88
rs76022354	T	C	0.24289	0.0500406	family.Pasteurellaceae.id.3689	TRUE	1.21e-06	inferred	lMUb88
rs72756943	A	G	0.13988	0.0303029	family.Pasteurellaceae.id.3689	TRUE	3.91e-06	inferred	lMUb88
rs78909003	C	T	-0.241159	0.0498372	family.Pasteurellaceae.id.3689	TRUE	1.31e-06	inferred	lMUb88
rs6092684	T	A	0.0684647	0.014674	family.Pasteurellaceae.id.3689	TRUE	3.08e-06	inferred	lMUb88
rs4822728	C	T	0.0685479	0.0149032	family.Pasteurellaceae.id.3689	TRUE	4.23e-06	inferred	lMUb88
rs35510	G	A	0.122729	0.0264958	family.Pasteurellaceae.id.3689	TRUE	3.62e-06	inferred	lMUb88
rs10965428	A	C	-0.119902	0.0258219	family.Pasteurellaceae.id.3689	TRUE	3.43e-06	inferred	lMUb88
rs16970009	G	A	0.187381	0.0429572	family.Pasteurellaceae.id.3689	TRUE	1.29e-05	inferred	lMUb88
rs12050685	G	A	-0.0670948	0.015239	family.Pasteurellaceae.id.3689	TRUE	1.07e-05	inferred	lMUb88
rs73139353	C	A	-0.222573	0.0484634	family.Pasteurellaceae.id.3689	TRUE	4.38e-06	inferred	lMUb88
rs6972479	G	A	-0.0781862	0.0175366	family.Pasteurellaceae.id.3689	TRUE	8.25e-06	inferred	lMUb88
rs9895850	C	T	-0.176406	0.041017	family.Pasteurellaceae.id.3689	TRUE	1.7e-05	inferred	lMUb88
rs111582866	A	G	-0.113957	0.0256403	family.Pasteurellaceae.id.3689	TRUE	8.81e-06	inferred	lMUb88
rs62568866	A	T	-0.118018	0.0259206	family.Pasteurellaceae.id.3689	TRUE	5.29e-06	inferred	lMUb88
rs731534	G	C	-0.0986502	0.0216316	family.Pasteurellaceae.id.3689	TRUE	5.1e-06	inferred	lMUb88
rs9938097	C	T	-0.0710386	0.0158024	family.Pasteurellaceae.id.3689	TRUE	6.94e-06	inferred	lMUb88
rs35703006	T	G	0.0812655	0.0164355	family.Peptococcaceae.id.2024	TRUE	7.63e-07	inferred	cwYoyE
rs4990837	G	A	0.0910387	0.0185869	family.Peptococcaceae.id.2024	TRUE	9.68e-07	inferred	cwYoyE
rs150600492	C	A	0.135774	0.0289757	family.Peptococcaceae.id.2024	TRUE	2.79e-06	inferred	cwYoyE
rs12634826	G	T	-0.0739885	0.0150931	family.Peptococcaceae.id.2024	TRUE	9.48e-07	inferred	cwYoyE
rs12992764	G	T	0.0684213	0.0141137	family.Peptococcaceae.id.2024	TRUE	1.25e-06	inferred	cwYoyE
rs75898026	G	A	-0.0821779	0.0173541	family.Peptococcaceae.id.2024	TRUE	2.19e-06	inferred	cwYoyE
rs117452796	G	A	-0.257982	0.0549569	family.Peptococcaceae.id.2024	TRUE	2.68e-06	inferred	cwYoyE
rs75430375	T	C	-0.147941	0.0317498	family.Peptococcaceae.id.2024	TRUE	3.17e-06	inferred	cwYoyE
rs12144792	T	C	0.064399	0.0141246	family.Peptococcaceae.id.2024	TRUE	5.13e-06	inferred	cwYoyE
rs61841503	A	G	0.0919658	0.0161331	family.Peptostreptococcaceae.id.2042	TRUE	1.19e-08	inferred	86VVNo
rs4692811	T	C	0.0642075	0.0126913	family.Peptostreptococcaceae.id.2042	TRUE	4.21e-07	inferred	86VVNo
rs12377846	A	C	-0.252	0.0511627	family.Peptostreptococcaceae.id.2042	TRUE	8.42e-07	inferred	86VVNo
rs2644627	G	C	-0.0558506	0.011224	family.Peptostreptococcaceae.id.2042	TRUE	6.49e-07	inferred	86VVNo
rs59987323	T	C	-0.0537078	0.011443	family.Peptostreptococcaceae.id.2042	TRUE	2.69e-06	inferred	86VVNo
rs9573934	T	C	-0.0687189	0.0141533	family.Peptostreptococcaceae.id.2042	TRUE	1.2e-06	inferred	86VVNo
rs75819860	A	T	0.126264	0.0268383	family.Peptostreptococcaceae.id.2042	TRUE	2.54e-06	inferred	86VVNo
rs117020988	T	C	0.182411	0.0372126	family.Peptostreptococcaceae.id.2042	TRUE	9.49e-07	inferred	86VVNo
rs1520207	T	C	0.0525658	0.0112476	family.Peptostreptococcaceae.id.2042	TRUE	2.96e-06	inferred	86VVNo
rs76982728	C	T	0.124203	0.0266923	family.Peptostreptococcaceae.id.2042	TRUE	3.27e-06	inferred	86VVNo
rs12986312	G	T	0.0571818	0.0125947	family.Peptostreptococcaceae.id.2042	TRUE	5.62e-06	inferred	86VVNo
rs10805326	A	G	0.0566637	0.012276	family.Peptostreptococcaceae.id.2042	TRUE	3.92e-06	inferred	86VVNo
rs1467258	A	G	0.072584	0.0162321	family.Peptostreptococcaceae.id.2042	TRUE	7.76e-06	inferred	86VVNo
rs59865771	T	C	-0.0573764	0.0127192	family.Peptostreptococcaceae.id.2042	TRUE	6.45e-06	inferred	86VVNo
rs77540684	G	T	0.106725	0.0245638	family.Peptostreptococcaceae.id.2042	TRUE	1.39e-05	inferred	86VVNo
rs6721459	G	A	0.0509823	0.0111975	family.Peptostreptococcaceae.id.2042	TRUE	5.29e-06	inferred	86VVNo
rs10119172	G	C	-0.0737324	0.014259	family.Porphyromonadaceae.id.943	TRUE	2.33e-07	inferred	SxQnAp
rs17065783	G	A	-0.059133	0.0122235	family.Porphyromonadaceae.id.943	TRUE	1.31e-06	inferred	SxQnAp
rs6953849	G	A	0.0718149	0.0150724	family.Porphyromonadaceae.id.943	TRUE	1.89e-06	inferred	SxQnAp
rs10858364	T	G	0.055316	0.012085	family.Porphyromonadaceae.id.943	TRUE	4.71e-06	inferred	SxQnAp
rs3111851	G	C	0.0581896	0.0121147	family.Porphyromonadaceae.id.943	TRUE	1.56e-06	inferred	SxQnAp
rs7330827	C	T	-0.103842	0.0237355	family.Porphyromonadaceae.id.943	TRUE	1.21e-05	inferred	SxQnAp
rs35961441	C	A	0.0915257	0.0207306	family.Porphyromonadaceae.id.943	TRUE	1.01e-05	inferred	SxQnAp
rs10762312	A	G	-0.052368	0.0118814	family.Porphyromonadaceae.id.943	TRUE	1.05e-05	inferred	SxQnAp
rs35233670	C	T	-0.0473576	0.010602	family.Porphyromonadaceae.id.943	TRUE	7.94e-06	inferred	SxQnAp
rs864093	C	A	-0.0527939	0.0117499	family.Porphyromonadaceae.id.943	TRUE	7.02e-06	inferred	SxQnAp
rs1980561	G	A	-0.0485289	0.0109284	family.Porphyromonadaceae.id.943	TRUE	8.97e-06	inferred	SxQnAp
rs9958960	A	G	-0.0914807	0.0173611	family.Prevotellaceae.id.960	TRUE	1.37e-07	inferred	xgAcni
rs4493272	C	T	-0.0604992	0.0118027	family.Prevotellaceae.id.960	TRUE	2.96e-07	inferred	xgAcni
rs3860225	G	A	0.083936	0.0167936	family.Prevotellaceae.id.960	TRUE	5.79e-07	inferred	xgAcni
rs912860	A	G	-0.229046	0.0483124	family.Prevotellaceae.id.960	TRUE	2.13e-06	inferred	xgAcni
rs12118202	C	T	-0.0751986	0.0147265	family.Prevotellaceae.id.960	TRUE	3.28e-07	inferred	xgAcni
rs2206482	G	T	-0.0569105	0.0117486	family.Prevotellaceae.id.960	TRUE	1.27e-06	inferred	xgAcni
rs9586501	A	G	0.0592681	0.0127329	family.Prevotellaceae.id.960	TRUE	3.24e-06	inferred	xgAcni
rs12057990	T	C	0.0589878	0.0132268	family.Prevotellaceae.id.960	TRUE	8.21e-06	inferred	xgAcni
rs148376875	G	T	0.084515	0.0179163	family.Prevotellaceae.id.960	TRUE	2.39e-06	inferred	xgAcni
rs4685827	C	T	-0.0679529	0.0145407	family.Prevotellaceae.id.960	TRUE	2.96e-06	inferred	xgAcni
rs10131942	G	C	0.0701212	0.0158326	family.Prevotellaceae.id.960	TRUE	9.47e-06	inferred	xgAcni
rs34660375	G	A	-0.0805894	0.0178291	family.Prevotellaceae.id.960	TRUE	6.18e-06	inferred	xgAcni
rs7252711	G	A	-0.0740876	0.0161926	family.Prevotellaceae.id.960	TRUE	4.75e-06	inferred	xgAcni
rs3758087	C	T	0.0564199	0.0124655	family.Prevotellaceae.id.960	TRUE	6.01e-06	inferred	xgAcni
rs34071565	A	T	-0.1567	0.0347882	family.Prevotellaceae.id.960	TRUE	6.66e-06	inferred	xgAcni
rs13069367	C	A	-0.0539768	0.0119687	family.Prevotellaceae.id.960	TRUE	6.49e-06	inferred	xgAcni
rs7975087	A	C	-0.0601448	0.0135454	family.Prevotellaceae.id.960	TRUE	8.99e-06	inferred	xgAcni
rs2278540	A	G	0.0554249	0.0123265	family.Prevotellaceae.id.960	TRUE	6.91e-06	inferred	xgAcni
rs9813022	G	A	-0.0842444	0.0163583	family.Rhodospirillaceae.id.2717	TRUE	2.61e-07	inferred	FLQNLT
rs3754624	T	C	0.0971389	0.0200064	family.Rhodospirillaceae.id.2717	TRUE	1.2e-06	inferred	FLQNLT
rs55876211	T	C	-0.0911851	0.0196395	family.Rhodospirillaceae.id.2717	TRUE	3.43e-06	inferred	FLQNLT
rs4278423	C	T	0.107529	0.0235725	family.Rhodospirillaceae.id.2717	TRUE	5.08e-06	inferred	FLQNLT
rs16855101	T	C	0.119409	0.0250471	family.Rhodospirillaceae.id.2717	TRUE	1.87e-06	inferred	FLQNLT
rs1549633	C	A	0.0999312	0.0218634	family.Rhodospirillaceae.id.2717	TRUE	4.86e-06	inferred	FLQNLT
rs11591293	T	G	0.0743184	0.0158724	family.Rhodospirillaceae.id.2717	TRUE	2.84e-06	inferred	FLQNLT
rs74354280	T	C	-0.0911896	0.0204907	family.Rhodospirillaceae.id.2717	TRUE	8.58e-06	inferred	FLQNLT
rs61933850	A	G	0.164808	0.0360647	family.Rhodospirillaceae.id.2717	TRUE	4.88e-06	inferred	FLQNLT
rs56250014	T	A	0.115417	0.0256947	family.Rhodospirillaceae.id.2717	TRUE	7.06e-06	inferred	FLQNLT
rs1035406	A	G	-0.11354	0.0250863	family.Rhodospirillaceae.id.2717	TRUE	6.01e-06	inferred	FLQNLT
rs72714493	G	A	0.0816858	0.0180791	family.Rhodospirillaceae.id.2717	TRUE	6.24e-06	inferred	FLQNLT
rs12977163	C	G	0.0730951	0.0163491	family.Rhodospirillaceae.id.2717	TRUE	7.79e-06	inferred	FLQNLT
rs13336560	T	C	-0.0701719	0.0158061	family.Rhodospirillaceae.id.2717	TRUE	9.02e-06	inferred	FLQNLT
rs4822789	C	G	0.0734321	0.0160521	family.Rhodospirillaceae.id.2717	TRUE	4.77e-06	inferred	FLQNLT
rs6679026	C	T	0.111984	0.0251088	family.Rhodospirillaceae.id.2717	TRUE	8.2e-06	inferred	FLQNLT
rs1923415	G	A	-0.0999238	0.0227326	family.Rhodospirillaceae.id.2717	TRUE	1.1e-05	inferred	FLQNLT
rs9603208	T	G	0.0821173	0.0159596	family.Rikenellaceae.id.967	TRUE	2.67e-07	inferred	32uCBd
rs1939881	A	G	-0.105589	0.0206213	family.Rikenellaceae.id.967	TRUE	3.05e-07	inferred	32uCBd
rs67705352	G	T	-0.0549688	0.0110534	family.Rikenellaceae.id.967	TRUE	6.59e-07	inferred	32uCBd
rs4264350	C	T	-0.0526393	0.0108555	family.Rikenellaceae.id.967	TRUE	1.24e-06	inferred	32uCBd
rs62532512	A	C	-0.0504257	0.0107399	family.Rikenellaceae.id.967	TRUE	2.66e-06	inferred	32uCBd
rs67281112	C	G	0.0635814	0.0137451	family.Rikenellaceae.id.967	TRUE	3.73e-06	inferred	32uCBd
rs6837275	G	A	0.0570355	0.011887	family.Rikenellaceae.id.967	TRUE	1.6e-06	inferred	32uCBd
rs9578457	A	G	-0.141478	0.0315848	family.Rikenellaceae.id.967	TRUE	7.49e-06	inferred	32uCBd
rs77885767	T	C	-0.156209	0.0336482	family.Rikenellaceae.id.967	TRUE	3.44e-06	inferred	32uCBd
rs59663348	A	G	0.0570915	0.0125048	family.Rikenellaceae.id.967	TRUE	4.98e-06	inferred	32uCBd
rs8130320	G	A	-0.048924	0.0106843	family.Rikenellaceae.id.967	TRUE	4.67e-06	inferred	32uCBd
rs74474130	G	T	0.137747	0.0295688	family.Rikenellaceae.id.967	TRUE	3.18e-06	inferred	32uCBd
rs7242694	T	C	-0.0618674	0.0134882	family.Rikenellaceae.id.967	TRUE	4.5e-06	inferred	32uCBd
rs36021379	G	A	-0.0656005	0.0144903	family.Rikenellaceae.id.967	TRUE	5.98e-06	inferred	32uCBd
rs10217435	T	C	-0.0883756	0.0197506	family.Rikenellaceae.id.967	TRUE	7.66e-06	inferred	32uCBd
rs2447496	A	G	-0.0549203	0.0121904	family.Rikenellaceae.id.967	TRUE	6.63e-06	inferred	32uCBd
rs4783173	G	C	0.0481514	0.0110006	family.Rikenellaceae.id.967	TRUE	1.2e-05	inferred	32uCBd
rs7832304	G	T	-0.0724262	0.016063	family.Rikenellaceae.id.967	TRUE	6.52e-06	inferred	32uCBd
rs10832801	C	A	-0.0534763	0.0122666	family.Rikenellaceae.id.967	TRUE	1.3e-05	inferred	32uCBd
rs9389714	T	C	-0.0636841	0.0143416	family.Rikenellaceae.id.967	TRUE	8.97e-06	inferred	32uCBd
rs6744030	T	C	0.0696747	0.0157103	family.Rikenellaceae.id.967	TRUE	9.21e-06	inferred	32uCBd
rs117677831	A	G	0.0984657	0.0188897	family.Ruminococcaceae.id.2050	TRUE	1.86e-07	inferred	WCn5QB
rs2113833	C	T	0.169146	0.0355009	family.Ruminococcaceae.id.2050	TRUE	1.89e-06	inferred	WCn5QB
rs17376049	C	T	0.0848534	0.0172114	family.Ruminococcaceae.id.2050	TRUE	8.22e-07	inferred	WCn5QB
rs56199908	C	T	-0.199327	0.0410444	family.Ruminococcaceae.id.2050	TRUE	1.2e-06	inferred	WCn5QB
rs10093275	T	C	0.0534595	0.011677	family.Ruminococcaceae.id.2050	TRUE	4.69e-06	inferred	WCn5QB
rs76724913	G	T	0.0901053	0.0203104	family.Ruminococcaceae.id.2050	TRUE	9.15e-06	inferred	WCn5QB
rs1612733	C	T	0.108708	0.0238006	family.Ruminococcaceae.id.2050	TRUE	4.94e-06	inferred	WCn5QB
rs2426816	A	T	-0.0480152	0.0106011	family.Ruminococcaceae.id.2050	TRUE	5.92e-06	inferred	WCn5QB
rs3009418	A	C	0.0927607	0.0210123	family.Ruminococcaceae.id.2050	TRUE	1.01e-05	inferred	WCn5QB
rs10166469	C	T	-0.053336	0.0120209	family.Ruminococcaceae.id.2050	TRUE	9.12e-06	inferred	WCn5QB
rs1158100	G	A	-0.0490539	0.0109865	family.Ruminococcaceae.id.2050	TRUE	8.01e-06	inferred	WCn5QB
rs499272	C	G	0.0706431	0.016046	family.Ruminococcaceae.id.2050	TRUE	1.07e-05	inferred	WCn5QB
rs11110281	C	T	-0.130554	0.0225943	family.Streptococcaceae.id.1850	TRUE	7.55e-09	inferred	7Z8xQF
rs2952251	G	A	-0.0639298	0.0126525	family.Streptococcaceae.id.1850	TRUE	4.35e-07	inferred	7Z8xQF
rs4968759	G	A	-0.0544035	0.0111271	family.Streptococcaceae.id.1850	TRUE	1.01e-06	inferred	7Z8xQF
rs395407	C	G	-0.0826855	0.0172536	family.Streptococcaceae.id.1850	TRUE	1.65e-06	inferred	7Z8xQF
rs35344081	A	G	0.0609349	0.0129703	family.Streptococcaceae.id.1850	TRUE	2.63e-06	inferred	7Z8xQF
rs2370083	T	G	-0.0842751	0.0184509	family.Streptococcaceae.id.1850	TRUE	4.94e-06	inferred	7Z8xQF
rs10028567	T	C	-0.0934027	0.0190343	family.Streptococcaceae.id.1850	TRUE	9.25e-07	inferred	7Z8xQF
rs72739637	G	A	0.0927983	0.0192021	family.Streptococcaceae.id.1850	TRUE	1.35e-06	inferred	7Z8xQF
rs16950051	G	A	0.107008	0.0236973	family.Streptococcaceae.id.1850	TRUE	6.31e-06	inferred	7Z8xQF
rs11720390	A	G	0.103043	0.0226649	family.Streptococcaceae.id.1850	TRUE	5.46e-06	inferred	7Z8xQF
rs77968078	A	G	-0.0993013	0.0224788	family.Streptococcaceae.id.1850	TRUE	9.98e-06	inferred	7Z8xQF
rs7916711	G	A	0.0959639	0.021545	family.Streptococcaceae.id.1850	TRUE	8.42e-06	inferred	7Z8xQF
rs957755	G	T	-0.0642449	0.0142702	family.Streptococcaceae.id.1850	TRUE	6.73e-06	inferred	7Z8xQF
rs6806351	C	T	-0.0619209	0.0135744	family.Streptococcaceae.id.1850	TRUE	5.08e-06	inferred	7Z8xQF
rs9903102	A	C	-0.0693015	0.0154096	family.Streptococcaceae.id.1850	TRUE	6.88e-06	inferred	7Z8xQF
rs57646748	A	G	-0.088021	0.019876	family.Streptococcaceae.id.1850	TRUE	9.49e-06	inferred	7Z8xQF
rs6563952	C	G	0.0801931	0.0178576	family.Streptococcaceae.id.1850	TRUE	7.1e-06	inferred	7Z8xQF
rs12741784	T	C	-0.0621452	0.0119266	family.Veillonellaceae.id.2172	TRUE	1.88e-07	inferred	G3iKSZ
rs79535861	C	A	0.100666	0.0207016	family.Veillonellaceae.id.2172	TRUE	1.16e-06	inferred	G3iKSZ
rs111810795	T	C	-0.0867108	0.0180573	family.Veillonellaceae.id.2172	TRUE	1.57e-06	inferred	G3iKSZ
rs12186441	A	G	0.208096	0.0453999	family.Veillonellaceae.id.2172	TRUE	4.57e-06	inferred	G3iKSZ
rs4797169	C	T	0.0587799	0.0128297	family.Veillonellaceae.id.2172	TRUE	4.62e-06	inferred	G3iKSZ
rs12668619	G	A	0.055301	0.0117654	family.Veillonellaceae.id.2172	TRUE	2.6e-06	inferred	G3iKSZ
rs2175069	G	A	-0.0526752	0.0114886	family.Veillonellaceae.id.2172	TRUE	4.54e-06	inferred	G3iKSZ
rs1442060	A	G	-0.0514024	0.0112125	family.Veillonellaceae.id.2172	TRUE	4.55e-06	inferred	G3iKSZ
rs1447205	C	G	-0.0520689	0.0115656	family.Veillonellaceae.id.2172	TRUE	6.73e-06	inferred	G3iKSZ
rs114889439	G	A	-0.253809	0.0539169	family.Veillonellaceae.id.2172	TRUE	2.51e-06	inferred	G3iKSZ
rs4461038	G	A	-0.0554965	0.0119467	family.Veillonellaceae.id.2172	TRUE	3.4e-06	inferred	G3iKSZ
rs6909981	T	C	-0.0638697	0.0141765	family.Veillonellaceae.id.2172	TRUE	6.63e-06	inferred	G3iKSZ
rs2561116	G	T	-0.083617	0.0187159	family.Veillonellaceae.id.2172	TRUE	7.91e-06	inferred	G3iKSZ
rs73557284	G	A	0.205194	0.0467174	family.Veillonellaceae.id.2172	TRUE	1.12e-05	inferred	G3iKSZ
rs9345168	A	C	0.0509102	0.0113253	family.Veillonellaceae.id.2172	TRUE	6.95e-06	inferred	G3iKSZ
rs11700976	A	C	0.0503337	0.0113763	family.Veillonellaceae.id.2172	TRUE	9.67e-06	inferred	G3iKSZ
rs6692542	G	A	0.0534397	0.0118254	family.Veillonellaceae.id.2172	TRUE	6.21e-06	inferred	G3iKSZ
rs2585520	T	G	-0.0904972	0.0200428	family.Veillonellaceae.id.2172	TRUE	6.33e-06	inferred	G3iKSZ
rs75768969	G	C	-0.0703773	0.0156855	family.Veillonellaceae.id.2172	TRUE	7.23e-06	inferred	G3iKSZ
rs1693340	C	T	0.0818934	0.018245	family.Veillonellaceae.id.2172	TRUE	7.17e-06	inferred	G3iKSZ
rs4263802	A	G	0.050942	0.0114921	family.Veillonellaceae.id.2172	TRUE	9.3e-06	inferred	G3iKSZ
rs11729256	C	T	0.0749798	0.0150177	family.Verrucomicrobiaceae.id.4036	TRUE	5.95e-07	inferred	Kc8JWX
rs4936098	G	A	0.0648691	0.0135928	family.Verrucomicrobiaceae.id.4036	TRUE	1.82e-06	inferred	Kc8JWX
rs9349825	G	A	-0.0704354	0.0147128	family.Verrucomicrobiaceae.id.4036	TRUE	1.69e-06	inferred	Kc8JWX
rs74542928	C	T	0.112124	0.0236422	family.Verrucomicrobiaceae.id.4036	TRUE	2.11e-06	inferred	Kc8JWX
rs2602429	T	C	0.0745516	0.0156195	family.Verrucomicrobiaceae.id.4036	TRUE	1.82e-06	inferred	Kc8JWX
rs4242783	A	G	0.0687992	0.0147694	family.Verrucomicrobiaceae.id.4036	TRUE	3.19e-06	inferred	Kc8JWX
rs11184341	C	G	0.0655301	0.014223	family.Verrucomicrobiaceae.id.4036	TRUE	4.08e-06	inferred	Kc8JWX
rs61779207	A	G	-0.0758811	0.0167762	family.Verrucomicrobiaceae.id.4036	TRUE	6.09e-06	inferred	Kc8JWX
rs117107102	G	A	0.204683	0.0431573	family.Verrucomicrobiaceae.id.4036	TRUE	2.11e-06	inferred	Kc8JWX
rs12908520	A	G	0.0619104	0.0130946	family.Verrucomicrobiaceae.id.4036	TRUE	2.27e-06	inferred	Kc8JWX
rs111862613	C	T	0.0907065	0.0196746	family.Verrucomicrobiaceae.id.4036	TRUE	4.02e-06	inferred	Kc8JWX
rs941682	A	G	-0.0631526	0.0143767	family.Verrucomicrobiaceae.id.4036	TRUE	1.12e-05	inferred	Kc8JWX
rs4396289	T	C	-0.152918	0.0288525	family.Victivallaceae.id.2255	TRUE	1.16e-07	inferred	bYxhuK
rs34296005	A	T	0.127903	0.0257466	family.Victivallaceae.id.2255	TRUE	6.77e-07	inferred	bYxhuK
rs2944282	C	T	-0.124197	0.0257026	family.Victivallaceae.id.2255	TRUE	1.35e-06	inferred	bYxhuK
rs6545794	G	A	-0.197786	0.0410495	family.Victivallaceae.id.2255	TRUE	1.45e-06	inferred	bYxhuK
rs2546105	T	A	0.126643	0.0257111	family.Victivallaceae.id.2255	TRUE	8.41e-07	inferred	bYxhuK
rs62570196	T	C	-0.246101	0.0483077	family.Victivallaceae.id.2255	TRUE	3.5e-07	inferred	bYxhuK
rs7077363	A	G	0.148942	0.0318366	family.Victivallaceae.id.2255	TRUE	2.89e-06	inferred	bYxhuK
rs67832247	T	C	-0.123489	0.0266695	family.Victivallaceae.id.2255	TRUE	3.65e-06	inferred	bYxhuK
rs34962571	C	A	-0.186945	0.0418412	family.Victivallaceae.id.2255	TRUE	7.9e-06	inferred	bYxhuK
rs7860510	C	G	0.164855	0.0375128	family.Victivallaceae.id.2255	TRUE	1.11e-05	inferred	bYxhuK
rs7627405	T	C	-0.134158	0.0301427	family.Victivallaceae.id.2255	TRUE	8.56e-06	inferred	bYxhuK
rs61702987	C	T	0.145501	0.0300007	family.Victivallaceae.id.2255	TRUE	1.24e-06	inferred	bYxhuK
rs7314815	A	G	0.101088	0.0225594	family.Victivallaceae.id.2255	TRUE	7.43e-06	inferred	bYxhuK
rs11671100	C	A	-0.160034	0.0349472	family.Victivallaceae.id.2255	TRUE	4.66e-06	inferred	bYxhuK
rs6890185	C	T	0.113424	0.0233137	genus..Clostridiuminnocuumgroup.id.14397	TRUE	1.14e-06	inferred	CyQ2wz
rs61267978	C	T	0.14708	0.0320875	genus..Clostridiuminnocuumgroup.id.14397	TRUE	4.57e-06	inferred	CyQ2wz
rs1948423	A	T	-0.108859	0.023425	genus..Clostridiuminnocuumgroup.id.14397	TRUE	3.37e-06	inferred	CyQ2wz
rs6577484	A	G	0.160425	0.0360857	genus..Clostridiuminnocuumgroup.id.14397	TRUE	8.76e-06	inferred	CyQ2wz
rs10074000	C	T	-0.102648	0.0227508	genus..Clostridiuminnocuumgroup.id.14397	TRUE	6.43e-06	inferred	CyQ2wz
rs1942371	A	G	-0.157938	0.034187	genus..Clostridiuminnocuumgroup.id.14397	TRUE	3.84e-06	inferred	CyQ2wz
rs40656	T	C	0.142664	0.0311021	genus..Clostridiuminnocuumgroup.id.14397	TRUE	4.5e-06	inferred	CyQ2wz
rs71564433	A	T	-0.126746	0.0274657	genus..Clostridiuminnocuumgroup.id.14397	TRUE	3.94e-06	inferred	CyQ2wz
rs77845139	G	A	-0.114993	0.0257186	genus..Clostridiuminnocuumgroup.id.14397	TRUE	7.78e-06	inferred	CyQ2wz
rs10506058	G	A	0.0997048	0.0221926	genus..Clostridiuminnocuumgroup.id.14397	TRUE	7.03e-06	inferred	CyQ2wz
rs4869133	A	G	-0.180591	0.0409505	genus..Clostridiuminnocuumgroup.id.14397	TRUE	1.03e-05	inferred	CyQ2wz
rs55932844	G	A	-0.170705	0.0361023	genus..Eubacteriumbrachygroup.id.11296	TRUE	2.26e-06	inferred	Rzz0RK
rs9613196	A	T	-0.238718	0.0528561	genus..Eubacteriumbrachygroup.id.11296	TRUE	6.29e-06	inferred	Rzz0RK
rs62348779	C	T	-0.201481	0.043286	genus..Eubacteriumbrachygroup.id.11296	TRUE	3.25e-06	inferred	Rzz0RK
rs2913110	T	C	0.105143	0.022942	genus..Eubacteriumbrachygroup.id.11296	TRUE	4.58e-06	inferred	Rzz0RK
rs4862235	A	G	0.104806	0.0225751	genus..Eubacteriumbrachygroup.id.11296	TRUE	3.44e-06	inferred	Rzz0RK
rs12151423	G	A	0.101329	0.0227324	genus..Eubacteriumbrachygroup.id.11296	TRUE	8.29e-06	inferred	Rzz0RK
rs73199919	C	T	-0.236717	0.0531335	genus..Eubacteriumbrachygroup.id.11296	TRUE	8.38e-06	inferred	Rzz0RK
rs6591893	A	G	0.108225	0.0240319	genus..Eubacteriumbrachygroup.id.11296	TRUE	6.69e-06	inferred	Rzz0RK
rs720439	G	A	-0.111927	0.0251252	genus..Eubacteriumbrachygroup.id.11296	TRUE	8.4e-06	inferred	Rzz0RK
rs13139592	C	T	-0.145997	0.0327192	genus..Eubacteriumbrachygroup.id.11296	TRUE	8.12e-06	inferred	Rzz0RK
rs1384962	G	A	0.120888	0.0266264	genus..Eubacteriumbrachygroup.id.11296	TRUE	5.62e-06	inferred	Rzz0RK
rs17159861	T	C	0.0962228	0.0168388	genus..Eubacteriumcoprostanoligenesgroup.id.11375	TRUE	1.1e-08	inferred	e7gG9h
rs9648214	C	T	-0.0828719	0.016431	genus..Eubacteriumcoprostanoligenesgroup.id.11375	TRUE	4.57e-07	inferred	e7gG9h
rs12906958	T	C	-0.0533159	0.0115935	genus..Eubacteriumcoprostanoligenesgroup.id.11375	TRUE	4.25e-06	inferred	e7gG9h
rs11808093	C	T	0.0790287	0.0173724	genus..Eubacteriumcoprostanoligenesgroup.id.11375	TRUE	5.39e-06	inferred	e7gG9h
rs4076415	G	T	0.0515152	0.0110294	genus..Eubacteriumcoprostanoligenesgroup.id.11375	TRUE	3e-06	inferred	e7gG9h
rs6762473	A	C	0.0521584	0.0112353	genus..Eubacteriumcoprostanoligenesgroup.id.11375	TRUE	3.44e-06	inferred	e7gG9h
rs10444197	G	A	-0.0505823	0.0113455	genus..Eubacteriumcoprostanoligenesgroup.id.11375	TRUE	8.26e-06	inferred	e7gG9h
rs2644213	A	G	0.0538845	0.0121245	genus..Eubacteriumcoprostanoligenesgroup.id.11375	TRUE	8.82e-06	inferred	e7gG9h
rs11720857	T	C	0.0630776	0.0144485	genus..Eubacteriumcoprostanoligenesgroup.id.11375	TRUE	1.27e-05	inferred	e7gG9h
rs4717831	T	A	0.0786783	0.0174038	genus..Eubacteriumcoprostanoligenesgroup.id.11375	TRUE	6.16e-06	inferred	e7gG9h
rs62024432	T	C	-0.0769698	0.0172101	genus..Eubacteriumcoprostanoligenesgroup.id.11375	TRUE	7.74e-06	inferred	e7gG9h
rs76898927	A	G	0.123055	0.0266375	genus..Eubacteriumcoprostanoligenesgroup.id.11375	TRUE	3.84e-06	inferred	e7gG9h
rs1020520	G	T	-0.0590705	0.0132929	genus..Eubacteriumcoprostanoligenesgroup.id.11375	TRUE	8.84e-06	inferred	e7gG9h
rs11052069	C	T	0.0477832	0.0107833	genus..Eubacteriumcoprostanoligenesgroup.id.11375	TRUE	9.37e-06	inferred	e7gG9h
rs79895140	C	T	-0.0641017	0.0141153	genus..Eubacteriumcoprostanoligenesgroup.id.11375	TRUE	5.59e-06	inferred	e7gG9h
rs4583233	C	A	0.0670205	0.0128122	genus..Eubacteriumeligensgroup.id.14372	TRUE	1.69e-07	inferred	RtUcvm
rs265534	G	T	-0.0563756	0.0120127	genus..Eubacteriumeligensgroup.id.14372	TRUE	2.69e-06	inferred	RtUcvm
rs72839198	G	C	0.155659	0.0375612	genus..Eubacteriumeligensgroup.id.14372	TRUE	3.41e-05	inferred	RtUcvm
rs74606150	G	C	-0.196454	0.042565	genus..Eubacteriumeligensgroup.id.14372	TRUE	3.92e-06	inferred	RtUcvm
rs6923695	G	T	0.103268	0.0229524	genus..Eubacteriumeligensgroup.id.14372	TRUE	6.82e-06	inferred	RtUcvm
rs56080211	T	C	0.123093	0.0282743	genus..Eubacteriumeligensgroup.id.14372	TRUE	1.34e-05	inferred	RtUcvm
rs158115	C	G	0.0915271	0.0190611	genus..Eubacteriumeligensgroup.id.14372	TRUE	1.57e-06	inferred	RtUcvm
rs2200429	G	A	-0.0888825	0.0198479	genus..Eubacteriumeligensgroup.id.14372	TRUE	7.53e-06	inferred	RtUcvm
rs182318	A	G	-0.0824941	0.0195615	genus..Eubacteriumeligensgroup.id.14372	TRUE	2.47e-05	inferred	RtUcvm
rs12719051	G	A	0.0916626	0.0208183	genus..Eubacteriumeligensgroup.id.14372	TRUE	1.07e-05	inferred	RtUcvm
rs3771393	T	C	0.130842	0.0266671	genus..Eubacteriumfissicatenagroup.id.14373	TRUE	9.27e-07	inferred	tKW1VD
rs2733072	A	G	0.109644	0.0228306	genus..Eubacteriumfissicatenagroup.id.14373	TRUE	1.57e-06	inferred	tKW1VD
rs7104872	A	G	0.138612	0.0291906	genus..Eubacteriumfissicatenagroup.id.14373	TRUE	2.05e-06	inferred	tKW1VD
rs151257695	G	A	0.20951	0.0454847	genus..Eubacteriumfissicatenagroup.id.14373	TRUE	4.1e-06	inferred	tKW1VD
rs11876297	C	T	0.131469	0.0281712	genus..Eubacteriumfissicatenagroup.id.14373	TRUE	3.06e-06	inferred	tKW1VD
rs6934739	G	A	0.111463	0.0252788	genus..Eubacteriumfissicatenagroup.id.14373	TRUE	1.04e-05	inferred	tKW1VD
rs10147907	G	T	0.172263	0.039601	genus..Eubacteriumfissicatenagroup.id.14373	TRUE	1.36e-05	inferred	tKW1VD
rs1768152	C	T	0.139489	0.0316186	genus..Eubacteriumfissicatenagroup.id.14373	TRUE	1.03e-05	inferred	tKW1VD
rs11818408	A	G	0.10585	0.0237114	genus..Eubacteriumfissicatenagroup.id.14373	TRUE	8.04e-06	inferred	tKW1VD
rs13116360	C	T	0.154124	0.0297185	genus..Eubacteriumhalliigroup.id.11338	TRUE	2.15e-07	inferred	07qrxS
rs949971	G	T	-0.0540164	0.0116101	genus..Eubacteriumhalliigroup.id.11338	TRUE	3.28e-06	inferred	07qrxS
rs10798999	T	C	0.0601661	0.0126752	genus..Eubacteriumhalliigroup.id.11338	TRUE	2.07e-06	inferred	07qrxS
rs60254196	G	A	-0.0522832	0.0111865	genus..Eubacteriumhalliigroup.id.11338	TRUE	2.96e-06	inferred	07qrxS
rs10808115	C	A	-0.0504747	0.0109922	genus..Eubacteriumhalliigroup.id.11338	TRUE	4.39e-06	inferred	07qrxS
rs74018587	T	C	0.208943	0.043822	genus..Eubacteriumhalliigroup.id.11338	TRUE	1.86e-06	inferred	07qrxS
rs6550770	C	T	-0.198087	0.0443545	genus..Eubacteriumhalliigroup.id.11338	TRUE	7.97e-06	inferred	07qrxS
rs10501370	T	C	-0.115589	0.0252489	genus..Eubacteriumhalliigroup.id.11338	TRUE	4.69e-06	inferred	07qrxS
rs78056098	T	G	-0.0507411	0.0113758	genus..Eubacteriumhalliigroup.id.11338	TRUE	8.18e-06	inferred	07qrxS
rs28584818	G	A	0.126115	0.0268627	genus..Eubacteriumhalliigroup.id.11338	TRUE	2.67e-06	inferred	07qrxS
rs76496924	T	A	0.154229	0.0351663	genus..Eubacteriumhalliigroup.id.11338	TRUE	1.16e-05	inferred	07qrxS
rs117748144	C	T	-0.126582	0.028712	genus..Eubacteriumhalliigroup.id.11338	TRUE	1.04e-05	inferred	07qrxS
rs17474256	A	G	0.0810805	0.0184573	genus..Eubacteriumhalliigroup.id.11338	TRUE	1.12e-05	inferred	07qrxS
rs630939	T	C	-0.0508914	0.0114352	genus..Eubacteriumhalliigroup.id.11338	TRUE	8.57e-06	inferred	07qrxS
rs17074066	C	T	-0.0813986	0.0189272	genus..Eubacteriumhalliigroup.id.11338	TRUE	1.7e-05	inferred	07qrxS
rs34297067	G	A	-0.186907	0.0341475	genus..Eubacteriumnodatumgroup.id.11297	TRUE	4.41e-08	inferred	ycs6NV
rs113893692	T	C	-0.185107	0.0403573	genus..Eubacteriumnodatumgroup.id.11297	TRUE	4.5e-06	inferred	ycs6NV
rs77910827	T	C	0.201788	0.0413568	genus..Eubacteriumnodatumgroup.id.11297	TRUE	1.07e-06	inferred	ycs6NV
rs61841040	T	G	0.160621	0.0341609	genus..Eubacteriumnodatumgroup.id.11297	TRUE	2.58e-06	inferred	ycs6NV
rs9425984	C	T	-0.130234	0.0292347	genus..Eubacteriumnodatumgroup.id.11297	TRUE	8.4e-06	inferred	ycs6NV
rs10263623	T	C	0.193496	0.0439023	genus..Eubacteriumnodatumgroup.id.11297	TRUE	1.05e-05	inferred	ycs6NV
rs11006576	G	A	-0.110167	0.024593	genus..Eubacteriumnodatumgroup.id.11297	TRUE	7.48e-06	inferred	ycs6NV
rs7880204	C	T	-0.125454	0.0275303	genus..Eubacteriumnodatumgroup.id.11297	TRUE	5.19e-06	inferred	ycs6NV
rs6818880	G	A	-0.110081	0.0245964	genus..Eubacteriumnodatumgroup.id.11297	TRUE	7.62e-06	inferred	ycs6NV
rs10458299	C	T	-0.187753	0.041969	genus..Eubacteriumnodatumgroup.id.11297	TRUE	7.69e-06	inferred	ycs6NV
rs7827125	T	C	0.1223	0.0271331	genus..Eubacteriumnodatumgroup.id.11297	TRUE	6.56e-06	inferred	ycs6NV
rs12423772	T	G	0.14098	0.0295029	genus..Eubacteriumoxidoreducensgroup.id.11339	TRUE	1.77e-06	inferred	vMhIQR
rs2973294	T	G	0.0923559	0.0195439	genus..Eubacteriumoxidoreducensgroup.id.11339	TRUE	2.29e-06	inferred	vMhIQR
rs34561138	A	G	0.216145	0.045992	genus..Eubacteriumoxidoreducensgroup.id.11339	TRUE	2.61e-06	inferred	vMhIQR
rs440215	T	C	0.0932766	0.0195294	genus..Eubacteriumoxidoreducensgroup.id.11339	TRUE	1.79e-06	inferred	vMhIQR
rs1425962	C	G	0.0906104	0.0200612	genus..Eubacteriumoxidoreducensgroup.id.11339	TRUE	6.28e-06	inferred	vMhIQR
rs12129908	A	C	0.0893272	0.0198333	genus..Eubacteriumoxidoreducensgroup.id.11339	TRUE	6.67e-06	inferred	vMhIQR
rs35398954	G	A	-0.0901402	0.0174602	genus..Eubacteriumrectalegroup.id.14374	TRUE	2.44e-07	inferred	DytYE1
rs117151453	C	G	-0.113141	0.0243541	genus..Eubacteriumrectalegroup.id.14374	TRUE	3.39e-06	inferred	DytYE1
rs16960159	G	C	-0.156596	0.0336234	genus..Eubacteriumrectalegroup.id.14374	TRUE	3.2e-06	inferred	DytYE1
rs314726	C	T	0.0528824	0.0109486	genus..Eubacteriumrectalegroup.id.14374	TRUE	1.37e-06	inferred	DytYE1
rs10797540	G	A	0.0503179	0.0108389	genus..Eubacteriumrectalegroup.id.14374	TRUE	3.45e-06	inferred	DytYE1
rs10248854	A	C	-0.0527827	0.0113463	genus..Eubacteriumrectalegroup.id.14374	TRUE	3.29e-06	inferred	DytYE1
rs3980709	T	A	-0.0622701	0.0140572	genus..Eubacteriumrectalegroup.id.14374	TRUE	9.43e-06	inferred	DytYE1
rs2884897	G	A	-0.129364	0.0289021	genus..Eubacteriumrectalegroup.id.14374	TRUE	7.61e-06	inferred	DytYE1
rs10892089	G	C	-0.0635522	0.0140072	genus..Eubacteriumrectalegroup.id.14374	TRUE	5.7e-06	inferred	DytYE1
rs143694765	C	T	0.0870025	0.019779	genus..Eubacteriumrectalegroup.id.14374	TRUE	1.09e-05	inferred	DytYE1
rs59427698	G	A	-0.0576035	0.0130853	genus..Eubacteriumrectalegroup.id.14374	TRUE	1.07e-05	inferred	DytYE1
rs62547233	G	A	0.0536319	0.0120201	genus..Eubacteriumrectalegroup.id.14374	TRUE	8.12e-06	inferred	DytYE1
rs2116427	G	A	0.0911461	0.0182353	genus..Eubacteriumruminantiumgroup.id.11340	TRUE	5.78e-07	inferred	2ewUBT
rs139749	T	C	-0.0845439	0.0171791	genus..Eubacteriumruminantiumgroup.id.11340	TRUE	8.6e-07	inferred	2ewUBT
rs72836424	T	C	-0.139825	0.030069	genus..Eubacteriumruminantiumgroup.id.11340	TRUE	3.32e-06	inferred	2ewUBT
rs2229917	G	A	0.153538	0.0323922	genus..Eubacteriumruminantiumgroup.id.11340	TRUE	2.14e-06	inferred	2ewUBT
rs10131724	C	A	-0.199832	0.0414577	genus..Eubacteriumruminantiumgroup.id.11340	TRUE	1.43e-06	inferred	2ewUBT
rs16891896	A	G	-0.174787	0.0390573	genus..Eubacteriumruminantiumgroup.id.11340	TRUE	7.64e-06	inferred	2ewUBT
rs7000472	G	A	-0.0762282	0.016523	genus..Eubacteriumruminantiumgroup.id.11340	TRUE	3.96e-06	inferred	2ewUBT
rs13025464	C	T	-0.0737077	0.0163786	genus..Eubacteriumruminantiumgroup.id.11340	TRUE	6.79e-06	inferred	2ewUBT
rs2418654	T	C	-0.0748879	0.0165852	genus..Eubacteriumruminantiumgroup.id.11340	TRUE	6.32e-06	inferred	2ewUBT
rs6676699	T	G	-0.0888124	0.0196447	genus..Eubacteriumruminantiumgroup.id.11340	TRUE	6.16e-06	inferred	2ewUBT
rs73139629	C	A	-0.115098	0.0247909	genus..Eubacteriumruminantiumgroup.id.11340	TRUE	3.44e-06	inferred	2ewUBT
rs112375806	A	T	0.143141	0.0293757	genus..Eubacteriumruminantiumgroup.id.11340	TRUE	1.1e-06	inferred	2ewUBT
rs606117	G	A	0.0833243	0.018056	genus..Eubacteriumruminantiumgroup.id.11340	TRUE	3.94e-06	inferred	2ewUBT
rs57340348	C	T	-0.0979429	0.0212166	genus..Eubacteriumruminantiumgroup.id.11340	TRUE	3.91e-06	inferred	2ewUBT
rs2817174	T	C	-0.0734306	0.0163687	genus..Eubacteriumruminantiumgroup.id.11340	TRUE	7.26e-06	inferred	2ewUBT
rs10923018	A	G	0.0726438	0.0160924	genus..Eubacteriumruminantiumgroup.id.11340	TRUE	6.36e-06	inferred	2ewUBT
rs11637981	T	G	-0.073258	0.0160888	genus..Eubacteriumruminantiumgroup.id.11340	TRUE	5.28e-06	inferred	2ewUBT
rs17519472	T	C	0.107804	0.0233984	genus..Eubacteriumruminantiumgroup.id.11340	TRUE	4.08e-06	inferred	2ewUBT
rs209813	A	G	-0.103488	0.0236391	genus..Eubacteriumruminantiumgroup.id.11340	TRUE	1.2e-05	inferred	2ewUBT
rs6048195	T	A	-0.0603594	0.011658	genus..Eubacteriumventriosumgroup.id.11341	TRUE	2.25e-07	inferred	1jJivM
rs73615400	C	T	-0.0956303	0.0193428	genus..Eubacteriumventriosumgroup.id.11341	TRUE	7.65e-07	inferred	1jJivM
rs57199565	C	T	0.0783394	0.0160257	genus..Eubacteriumventriosumgroup.id.11341	TRUE	1.02e-06	inferred	1jJivM
rs11617697	G	A	-0.143349	0.0286241	genus..Eubacteriumventriosumgroup.id.11341	TRUE	5.5e-07	inferred	1jJivM
rs16884680	T	G	-0.0906428	0.0191909	genus..Eubacteriumventriosumgroup.id.11341	TRUE	2.32e-06	inferred	1jJivM
rs12964517	A	G	0.0587198	0.0123453	genus..Eubacteriumventriosumgroup.id.11341	TRUE	1.97e-06	inferred	1jJivM
rs876734	T	C	-0.0618696	0.0132532	genus..Eubacteriumventriosumgroup.id.11341	TRUE	3.04e-06	inferred	1jJivM
rs3809430	C	T	-0.0548171	0.0118426	genus..Eubacteriumventriosumgroup.id.11341	TRUE	3.68e-06	inferred	1jJivM
rs72783037	A	C	0.0658926	0.0143747	genus..Eubacteriumventriosumgroup.id.11341	TRUE	4.56e-06	inferred	1jJivM
rs78869071	T	C	0.0980023	0.0225083	genus..Eubacteriumventriosumgroup.id.11341	TRUE	1.34e-05	inferred	1jJivM
rs9316536	G	T	-0.0817111	0.0183121	genus..Eubacteriumventriosumgroup.id.11341	TRUE	8.11e-06	inferred	1jJivM
rs35179274	T	C	-0.0627263	0.013786	genus..Eubacteriumventriosumgroup.id.11341	TRUE	5.36e-06	inferred	1jJivM
rs78250280	A	G	0.0749762	0.0164404	genus..Eubacteriumventriosumgroup.id.11341	TRUE	5.1e-06	inferred	1jJivM
rs66746423	T	C	0.0751501	0.0164978	genus..Eubacteriumventriosumgroup.id.11341	TRUE	5.23e-06	inferred	1jJivM
rs6704822	G	A	0.0739179	0.0166705	genus..Eubacteriumventriosumgroup.id.11341	TRUE	9.25e-06	inferred	1jJivM
rs13082419	T	C	-0.0715522	0.016137	genus..Eubacteriumventriosumgroup.id.11341	TRUE	9.25e-06	inferred	1jJivM
rs66830358	A	T	0.0528752	0.0117972	genus..Eubacteriumventriosumgroup.id.11341	TRUE	7.39e-06	inferred	1jJivM
rs17830032	A	G	-0.160597	0.0310515	genus..Eubacteriumxylanophilumgroup.id.14375	TRUE	2.32e-07	inferred	9NbAm5
rs13239072	A	G	0.0687427	0.0142728	genus..Eubacteriumxylanophilumgroup.id.14375	TRUE	1.46e-06	inferred	9NbAm5
rs79582700	G	C	-0.0951677	0.0199969	genus..Eubacteriumxylanophilumgroup.id.14375	TRUE	1.94e-06	inferred	9NbAm5
rs12980122	G	C	-0.108274	0.0238257	genus..Eubacteriumxylanophilumgroup.id.14375	TRUE	5.51e-06	inferred	9NbAm5
rs2012708	G	A	0.0573202	0.0126905	genus..Eubacteriumxylanophilumgroup.id.14375	TRUE	6.28e-06	inferred	9NbAm5
rs2213117	G	T	0.0877797	0.0189012	genus..Eubacteriumxylanophilumgroup.id.14375	TRUE	3.42e-06	inferred	9NbAm5
rs10140184	C	A	0.0576795	0.012599	genus..Eubacteriumxylanophilumgroup.id.14375	TRUE	4.69e-06	inferred	9NbAm5
rs10917203	C	A	0.0612633	0.0130917	genus..Eubacteriumxylanophilumgroup.id.14375	TRUE	2.87e-06	inferred	9NbAm5
rs112176119	T	C	-0.113455	0.0245762	genus..Eubacteriumxylanophilumgroup.id.14375	TRUE	3.9e-06	inferred	9NbAm5
rs1999224	T	G	-0.0949051	0.0203503	genus..Eubacteriumxylanophilumgroup.id.14375	TRUE	3.11e-06	inferred	9NbAm5
rs75586835	G	A	-0.114498	0.0263455	genus..Eubacteriumxylanophilumgroup.id.14375	TRUE	1.39e-05	inferred	9NbAm5
rs4654122	G	C	0.0553508	0.0123588	genus..Eubacteriumxylanophilumgroup.id.14375	TRUE	7.51e-06	inferred	9NbAm5
rs2047242	G	A	-0.067603	0.0133738	genus..Ruminococcusgauvreauiigroup.id.11342	TRUE	4.31e-07	inferred	6Hd7lH
rs71386687	G	T	0.121037	0.02386	genus..Ruminococcusgauvreauiigroup.id.11342	TRUE	3.92e-07	inferred	6Hd7lH
rs9870933	G	A	0.0621643	0.0126072	genus..Ruminococcusgauvreauiigroup.id.11342	TRUE	8.19e-07	inferred	6Hd7lH
rs1391597	T	C	0.0590284	0.0124874	genus..Ruminococcusgauvreauiigroup.id.11342	TRUE	2.28e-06	inferred	6Hd7lH
rs431418	G	A	-0.094737	0.0210157	genus..Ruminococcusgauvreauiigroup.id.11342	TRUE	6.55e-06	inferred	6Hd7lH
rs289410	A	G	-0.0654926	0.0139101	genus..Ruminococcusgauvreauiigroup.id.11342	TRUE	2.5e-06	inferred	6Hd7lH
rs2105937	G	A	0.0580215	0.0127806	genus..Ruminococcusgauvreauiigroup.id.11342	TRUE	5.63e-06	inferred	6Hd7lH
rs2166943	C	A	0.0566974	0.0123497	genus..Ruminococcusgauvreauiigroup.id.11342	TRUE	4.41e-06	inferred	6Hd7lH
rs12539819	T	C	0.110654	0.0240684	genus..Ruminococcusgauvreauiigroup.id.11342	TRUE	4.28e-06	inferred	6Hd7lH
rs12079579	G	A	0.0955324	0.0213436	genus..Ruminococcusgauvreauiigroup.id.11342	TRUE	7.61e-06	inferred	6Hd7lH
rs73802842	A	C	0.0736808	0.0169665	genus..Ruminococcusgauvreauiigroup.id.11342	TRUE	1.41e-05	inferred	6Hd7lH
rs11750752	T	C	0.0712689	0.0157	genus..Ruminococcusgauvreauiigroup.id.11342	TRUE	5.64e-06	inferred	6Hd7lH
rs13163520	A	G	-0.127377	0.0233883	genus..Ruminococcusgnavusgroup.id.14376	TRUE	5.15e-08	inferred	RFKR3h
rs934940	C	A	-0.105045	0.0229588	genus..Ruminococcusgnavusgroup.id.14376	TRUE	4.75e-06	inferred	RFKR3h
rs9872758	C	T	0.0849233	0.0176643	genus..Ruminococcusgnavusgroup.id.14376	TRUE	1.53e-06	inferred	RFKR3h
rs2909242	A	C	-0.0909965	0.018351	genus..Ruminococcusgnavusgroup.id.14376	TRUE	7.1e-07	inferred	RFKR3h
rs3124783	G	A	-0.11599	0.0249099	genus..Ruminococcusgnavusgroup.id.14376	TRUE	3.22e-06	inferred	RFKR3h
rs62167033	C	T	0.185289	0.0396295	genus..Ruminococcusgnavusgroup.id.14376	TRUE	2.93e-06	inferred	RFKR3h
rs12989336	A	G	-0.0846861	0.0187936	genus..Ruminococcusgnavusgroup.id.14376	TRUE	6.6e-06	inferred	RFKR3h
rs12136548	T	C	0.0901946	0.0196476	genus..Ruminococcusgnavusgroup.id.14376	TRUE	4.42e-06	inferred	RFKR3h
rs78399089	C	T	0.144445	0.0326618	genus..Ruminococcusgnavusgroup.id.14376	TRUE	9.76e-06	inferred	RFKR3h
rs11597105	G	A	0.114673	0.0250653	genus..Ruminococcusgnavusgroup.id.14376	TRUE	4.76e-06	inferred	RFKR3h
rs11864644	C	T	-0.139804	0.0318253	genus..Ruminococcusgnavusgroup.id.14376	TRUE	1.12e-05	inferred	RFKR3h
rs4388134	T	C	-0.0904997	0.0203544	genus..Ruminococcusgnavusgroup.id.14376	TRUE	8.74e-06	inferred	RFKR3h
rs773123	A	T	0.0824005	0.0173862	genus..Ruminococcustorquesgroup.id.14377	TRUE	2.14e-06	inferred	nmaH0A
rs8080469	A	G	0.0490727	0.0107036	genus..Ruminococcustorquesgroup.id.14377	TRUE	4.55e-06	inferred	nmaH0A
rs77034621	G	T	-0.151553	0.0335878	genus..Ruminococcustorquesgroup.id.14377	TRUE	6.42e-06	inferred	nmaH0A
rs73130967	T	A	0.0770375	0.0168264	genus..Ruminococcustorquesgroup.id.14377	TRUE	4.69e-06	inferred	nmaH0A
rs1972694	A	T	-0.0614094	0.0137321	genus..Ruminococcustorquesgroup.id.14377	TRUE	7.75e-06	inferred	nmaH0A
rs12434631	G	A	0.074697	0.0153401	genus..Ruminococcustorquesgroup.id.14377	TRUE	1.12e-06	inferred	nmaH0A
rs158487	G	A	0.0531781	0.0116341	genus..Ruminococcustorquesgroup.id.14377	TRUE	4.86e-06	inferred	nmaH0A
rs4073731	C	T	0.0651948	0.0142221	genus..Ruminococcustorquesgroup.id.14377	TRUE	4.56e-06	inferred	nmaH0A
rs60603763	G	C	0.124328	0.0275286	genus..Ruminococcustorquesgroup.id.14377	TRUE	6.29e-06	inferred	nmaH0A
rs1475330	C	T	0.0523492	0.01182	genus..Ruminococcustorquesgroup.id.14377	TRUE	9.47e-06	inferred	nmaH0A
rs10967781	A	C	0.0507994	0.0113322	genus..Ruminococcustorquesgroup.id.14377	TRUE	7.37e-06	inferred	nmaH0A
rs8141465	G	A	0.0480778	0.0107442	genus..Ruminococcustorquesgroup.id.14377	TRUE	7.65e-06	inferred	nmaH0A
rs34583783	T	G	0.126596	0.0268461	genus.Actinomyces.id.423	TRUE	2.41e-06	inferred	CEjfHB
rs4146653	A	G	0.0985224	0.0214182	genus.Actinomyces.id.423	TRUE	4.23e-06	inferred	CEjfHB
rs35011108	G	A	0.232634	0.0512044	genus.Actinomyces.id.423	TRUE	5.54e-06	inferred	CEjfHB
rs4073240	A	G	0.0749687	0.0167368	genus.Actinomyces.id.423	TRUE	7.49e-06	inferred	CEjfHB
rs7915461	C	T	0.18776	0.0401636	genus.Actinomyces.id.423	TRUE	2.94e-06	inferred	CEjfHB
rs71315246	G	A	-0.0969809	0.021925	genus.Actinomyces.id.423	TRUE	9.72e-06	inferred	CEjfHB
rs10787984	C	G	0.094316	0.0213513	genus.Actinomyces.id.423	TRUE	9.99e-06	inferred	CEjfHB
rs7680684	T	C	-0.083381	0.0168901	genus.Adlercreutzia.id.812	TRUE	7.95e-07	inferred	K86gAo
rs2147798	G	C	0.0922959	0.0192121	genus.Adlercreutzia.id.812	TRUE	1.55e-06	inferred	K86gAo
rs80078995	T	A	-0.11324	0.0232586	genus.Adlercreutzia.id.812	TRUE	1.12e-06	inferred	K86gAo
rs34181676	T	G	-0.134998	0.028231	genus.Adlercreutzia.id.812	TRUE	1.74e-06	inferred	K86gAo
rs9490822	T	C	-0.0734512	0.0155789	genus.Adlercreutzia.id.812	TRUE	2.42e-06	inferred	K86gAo
rs12522517	T	A	-0.104884	0.0234695	genus.Adlercreutzia.id.812	TRUE	7.86e-06	inferred	K86gAo
rs13231526	A	C	0.143237	0.0311654	genus.Adlercreutzia.id.812	TRUE	4.31e-06	inferred	K86gAo
rs6664405	C	T	-0.0953084	0.0210752	genus.Adlercreutzia.id.812	TRUE	6.12e-06	inferred	K86gAo
rs1046175	G	C	0.112758	0.0255994	genus.Adlercreutzia.id.812	TRUE	1.06e-05	inferred	K86gAo
rs9915817	C	T	0.0749219	0.016833	genus.Adlercreutzia.id.812	TRUE	8.55e-06	inferred	K86gAo
rs55719207	A	G	-0.0699243	0.0158036	genus.Adlercreutzia.id.812	TRUE	9.66e-06	inferred	K86gAo
rs11604400	T	C	-0.102524	0.0234834	genus.Adlercreutzia.id.812	TRUE	1.27e-05	inferred	K86gAo
rs11729256	C	T	0.0750473	0.0150184	genus.Akkermansia.id.4037	TRUE	5.82e-07	inferred	hTdxhI
rs4936098	G	A	0.0649225	0.0135934	genus.Akkermansia.id.4037	TRUE	1.79e-06	inferred	hTdxhI
rs9349825	G	A	-0.0703407	0.0147133	genus.Akkermansia.id.4037	TRUE	1.75e-06	inferred	hTdxhI
rs74542928	C	T	0.112623	0.0236434	genus.Akkermansia.id.4037	TRUE	1.9e-06	inferred	hTdxhI
rs2602429	T	C	0.0745352	0.0156201	genus.Akkermansia.id.4037	TRUE	1.83e-06	inferred	hTdxhI
rs61779207	A	G	-0.0760539	0.0167769	genus.Akkermansia.id.4037	TRUE	5.81e-06	inferred	hTdxhI
rs11184341	C	G	0.0655855	0.0142236	genus.Akkermansia.id.4037	TRUE	4.01e-06	inferred	hTdxhI
rs4242783	A	G	0.0685454	0.0147701	genus.Akkermansia.id.4037	TRUE	3.47e-06	inferred	hTdxhI
rs117107102	G	A	0.204406	0.0431629	genus.Akkermansia.id.4037	TRUE	2.18e-06	inferred	hTdxhI
rs12908520	A	G	0.061772	0.0130954	genus.Akkermansia.id.4037	TRUE	2.39e-06	inferred	hTdxhI
rs111862613	C	T	0.0911199	0.0196748	genus.Akkermansia.id.4037	TRUE	3.63e-06	inferred	hTdxhI
rs941682	A	G	-0.0632957	0.0143777	genus.Akkermansia.id.4037	TRUE	1.07e-05	inferred	hTdxhI
rs67281112	C	G	0.0634575	0.0137846	genus.Alistipes.id.968	TRUE	4.15e-06	inferred	beHwYV
rs67705352	G	T	-0.0532404	0.0110864	genus.Alistipes.id.968	TRUE	1.57e-06	inferred	beHwYV
rs11769002	A	G	-0.0528793	0.0109389	genus.Alistipes.id.968	TRUE	1.34e-06	inferred	beHwYV
rs7129639	A	C	-0.0524955	0.0109584	genus.Alistipes.id.968	TRUE	1.66e-06	inferred	beHwYV
rs1689282	C	A	-0.0520061	0.0113942	genus.Alistipes.id.968	TRUE	5.01e-06	inferred	beHwYV
rs11958296	G	A	-0.0981222	0.0218272	genus.Alistipes.id.968	TRUE	6.94e-06	inferred	beHwYV
rs8130320	G	A	-0.049002	0.010717	genus.Alistipes.id.968	TRUE	4.82e-06	inferred	beHwYV
rs2875322	C	T	-0.0580945	0.0131432	genus.Alistipes.id.968	TRUE	9.87e-06	inferred	beHwYV
rs2290844	T	C	0.0813969	0.0191632	genus.Alistipes.id.968	TRUE	2.16e-05	inferred	beHwYV
rs35909684	C	A	-0.0845285	0.0192091	genus.Alistipes.id.968	TRUE	1.08e-05	inferred	beHwYV
rs62576416	C	T	0.0492647	0.0109733	genus.Alistipes.id.968	TRUE	7.14e-06	inferred	beHwYV
rs1107244	A	G	0.0758558	0.0171182	genus.Alistipes.id.968	TRUE	9.37e-06	inferred	beHwYV
rs34417064	G	A	-0.048202	0.0106868	genus.Alistipes.id.968	TRUE	6.47e-06	inferred	beHwYV
rs12990744	T	C	-0.0776618	0.0172986	genus.Alistipes.id.968	TRUE	7.14e-06	inferred	beHwYV
rs4810359	G	A	-0.0652428	0.0146155	genus.Alistipes.id.968	TRUE	8.05e-06	inferred	beHwYV
rs602075	G	A	0.168974	0.0296976	genus.Allisonella.id.2174	TRUE	1.27e-08	inferred	MFd0q1
rs35778461	T	C	0.146679	0.0297186	genus.Allisonella.id.2174	TRUE	7.99e-07	inferred	MFd0q1
rs6742198	A	G	0.149152	0.0316484	genus.Allisonella.id.2174	TRUE	2.44e-06	inferred	MFd0q1
rs1901739	G	T	0.115769	0.0248626	genus.Allisonella.id.2174	TRUE	3.22e-06	inferred	MFd0q1
rs76904847	A	G	0.148523	0.0334857	genus.Allisonella.id.2174	TRUE	9.19e-06	inferred	MFd0q1
rs35110698	C	T	-0.146322	0.0320852	genus.Allisonella.id.2174	TRUE	5.11e-06	inferred	MFd0q1
rs7898615	G	T	0.167966	0.0373586	genus.Allisonella.id.2174	TRUE	6.92e-06	inferred	MFd0q1
rs594561	T	C	0.112231	0.0251681	genus.Allisonella.id.2174	TRUE	8.22e-06	inferred	MFd0q1
rs685403	C	G	-0.175203	0.0404474	genus.Allisonella.id.2174	TRUE	1.48e-05	inferred	MFd0q1
rs12675596	T	G	0.145669	0.0290678	genus.Alloprevotella.id.961	TRUE	5.41e-07	inferred	Bxi6gP
rs58212166	G	A	-0.161506	0.0359102	genus.Alloprevotella.id.961	TRUE	6.88e-06	inferred	Bxi6gP
rs34619204	A	G	-0.156037	0.0344392	genus.Alloprevotella.id.961	TRUE	5.88e-06	inferred	Bxi6gP
rs17380632	T	A	0.125564	0.0280409	genus.Alloprevotella.id.961	TRUE	7.54e-06	inferred	Bxi6gP
rs4680035	G	A	-0.119599	0.0259446	genus.Alloprevotella.id.961	TRUE	4.03e-06	inferred	Bxi6gP
rs4364940	G	A	0.126418	0.0282207	genus.Alloprevotella.id.961	TRUE	7.48e-06	inferred	Bxi6gP
rs2154444	G	T	0.138234	0.0308961	genus.Alloprevotella.id.961	TRUE	7.67e-06	inferred	Bxi6gP
rs816292	C	T	-0.113003	0.02204	genus.Anaerofilum.id.2053	TRUE	2.94e-07	inferred	yveSAn
rs79598899	T	C	0.182586	0.0357284	genus.Anaerofilum.id.2053	TRUE	3.22e-07	inferred	yveSAn
rs4506496	A	G	0.10309	0.0212861	genus.Anaerofilum.id.2053	TRUE	1.28e-06	inferred	yveSAn
rs712981	C	A	0.10076	0.0202902	genus.Anaerofilum.id.2053	TRUE	6.84e-07	inferred	yveSAn
rs17105491	C	G	-0.193107	0.0411187	genus.Anaerofilum.id.2053	TRUE	2.65e-06	inferred	yveSAn
rs10794359	C	T	-0.0953524	0.02006	genus.Anaerofilum.id.2053	TRUE	2e-06	inferred	yveSAn
rs17096874	T	C	-0.126337	0.0268919	genus.Anaerofilum.id.2053	TRUE	2.63e-06	inferred	yveSAn
rs356049	A	G	0.132603	0.0289802	genus.Anaerofilum.id.2053	TRUE	4.75e-06	inferred	yveSAn
rs1563175	C	A	0.0923834	0.0202157	genus.Anaerofilum.id.2053	TRUE	4.88e-06	inferred	yveSAn
rs17012738	G	T	0.0903417	0.0200239	genus.Anaerofilum.id.2053	TRUE	6.43e-06	inferred	yveSAn
rs9299345	C	T	-0.1364	0.0302372	genus.Anaerofilum.id.2053	TRUE	6.45e-06	inferred	yveSAn
rs4244069	A	G	-0.146775	0.0326594	genus.Anaerofilum.id.2053	TRUE	6.99e-06	inferred	yveSAn
rs7193624	T	C	0.0750642	0.0150723	genus.Anaerostipes.id.1991	TRUE	6.35e-07	inferred	RXAh7l
rs2804244	G	A	-0.053089	0.0110983	genus.Anaerostipes.id.1991	TRUE	1.72e-06	inferred	RXAh7l
rs62215703	A	G	0.0644965	0.0136702	genus.Anaerostipes.id.1991	TRUE	2.38e-06	inferred	RXAh7l
rs2396460	C	T	-0.0512653	0.0109555	genus.Anaerostipes.id.1991	TRUE	2.88e-06	inferred	RXAh7l
rs3900776	A	G	-0.110013	0.0236302	genus.Anaerostipes.id.1991	TRUE	3.23e-06	inferred	RXAh7l
rs2014785	C	T	0.0515687	0.0112199	genus.Anaerostipes.id.1991	TRUE	4.3e-06	inferred	RXAh7l
rs62157625	C	T	0.088573	0.0185548	genus.Anaerostipes.id.1991	TRUE	1.81e-06	inferred	RXAh7l
rs6726833	A	C	-0.0877497	0.0189408	genus.Anaerostipes.id.1991	TRUE	3.61e-06	inferred	RXAh7l
rs6474958	G	A	-0.0500065	0.0112001	genus.Anaerostipes.id.1991	TRUE	8.01e-06	inferred	RXAh7l
rs6854026	C	T	-0.0508482	0.0109075	genus.Anaerostipes.id.1991	TRUE	3.14e-06	inferred	RXAh7l
rs78735375	C	A	-0.137429	0.0305304	genus.Anaerostipes.id.1991	TRUE	6.75e-06	inferred	RXAh7l
rs7823228	C	G	-0.0621085	0.0136614	genus.Anaerostipes.id.1991	TRUE	5.46e-06	inferred	RXAh7l
rs13376554	T	A	0.197389	0.0458642	genus.Anaerostipes.id.1991	TRUE	1.68e-05	inferred	RXAh7l
rs60983350	A	G	-0.0539901	0.0116575	genus.Anaerostipes.id.1991	TRUE	3.63e-06	inferred	RXAh7l
rs10502061	G	A	0.0835752	0.0192017	genus.Anaerostipes.id.1991	TRUE	1.35e-05	inferred	RXAh7l
rs6563550	C	T	0.0877135	0.0176745	genus.Anaerotruncus.id.2054	TRUE	6.95e-07	inferred	JJF4bp
rs8005030	T	C	0.0554447	0.0117854	genus.Anaerotruncus.id.2054	TRUE	2.54e-06	inferred	JJF4bp
rs4669806	T	G	0.0576389	0.0122994	genus.Anaerotruncus.id.2054	TRUE	2.78e-06	inferred	JJF4bp
rs10150232	G	A	0.0567088	0.0124877	genus.Anaerotruncus.id.2054	TRUE	5.59e-06	inferred	JJF4bp
rs1272208	T	G	-0.0611743	0.0129831	genus.Anaerotruncus.id.2054	TRUE	2.45e-06	inferred	JJF4bp
rs12056802	G	C	0.0774194	0.0177178	genus.Anaerotruncus.id.2054	TRUE	1.24e-05	inferred	JJF4bp
rs11018566	G	A	-0.156465	0.0366032	genus.Anaerotruncus.id.2054	TRUE	1.91e-05	inferred	JJF4bp
rs7675045	T	A	-0.0497815	0.0110573	genus.Anaerotruncus.id.2054	TRUE	6.73e-06	inferred	JJF4bp
rs1431492	T	C	-0.0654996	0.0146188	genus.Anaerotruncus.id.2054	TRUE	7.45e-06	inferred	JJF4bp
rs9347879	C	T	0.050618	0.011049	genus.Anaerotruncus.id.2054	TRUE	4.62e-06	inferred	JJF4bp
rs17734739	C	T	0.0660052	0.014908	genus.Anaerotruncus.id.2054	TRUE	9.53e-06	inferred	JJF4bp
rs6494922	G	A	0.0903106	0.0202257	genus.Anaerotruncus.id.2054	TRUE	8e-06	inferred	JJF4bp
rs34449434	C	A	-0.0497004	0.0113402	genus.Anaerotruncus.id.2054	TRUE	1.17e-05	inferred	JJF4bp
rs7155595	A	C	0.0539336	0.0118903	genus.Anaerotruncus.id.2054	TRUE	5.73e-06	inferred	JJF4bp
rs115414803	C	A	-0.144356	0.0317524	genus.Anaerotruncus.id.2054	TRUE	5.46e-06	inferred	JJF4bp
rs2704155	A	T	-0.106235	0.0234815	genus.Anaerotruncus.id.2054	TRUE	6.06e-06	inferred	JJF4bp
rs6795673	T	C	0.0538565	0.0105251	genus.Bacteroides.id.918	TRUE	3.11e-07	inferred	hmvSe2
rs28757219	A	T	0.0818398	0.0170319	genus.Bacteroides.id.918	TRUE	1.55e-06	inferred	hmvSe2
rs9507307	T	C	0.0604456	0.0129128	genus.Bacteroides.id.918	TRUE	2.85e-06	inferred	hmvSe2
rs66474973	T	G	0.0812515	0.0164479	genus.Bacteroides.id.918	TRUE	7.81e-07	inferred	hmvSe2
rs11585893	G	A	-0.0740746	0.0147633	genus.Bacteroides.id.918	TRUE	5.24e-07	inferred	hmvSe2
rs495004	G	C	-0.0607475	0.0129865	genus.Bacteroides.id.918	TRUE	2.9e-06	inferred	hmvSe2
rs17619981	G	T	0.0880978	0.0187002	genus.Bacteroides.id.918	TRUE	2.46e-06	inferred	hmvSe2
rs2023437	C	T	-0.0782324	0.0167634	genus.Bacteroides.id.918	TRUE	3.06e-06	inferred	hmvSe2
rs66710942	T	C	0.0488038	0.0107412	genus.Bacteroides.id.918	TRUE	5.53e-06	inferred	hmvSe2
rs13207588	G	A	-0.059205	0.0131195	genus.Bacteroides.id.918	TRUE	6.4e-06	inferred	hmvSe2
rs2366421	A	T	-0.0528153	0.0117124	genus.Bacteroides.id.918	TRUE	6.5e-06	inferred	hmvSe2
rs1340391	C	T	-0.0592004	0.0132244	genus.Bacteroides.id.918	TRUE	7.58e-06	inferred	hmvSe2
rs2276875	G	A	-0.0697176	0.0139537	genus.Barnesiella.id.944	TRUE	5.84e-07	inferred	uOoTsa
rs2428166	A	G	-0.165859	0.0337309	genus.Barnesiella.id.944	TRUE	8.78e-07	inferred	uOoTsa
rs60316894	T	C	-0.121478	0.025184	genus.Barnesiella.id.944	TRUE	1.41e-06	inferred	uOoTsa
rs35177866	G	A	0.0917125	0.0190133	genus.Barnesiella.id.944	TRUE	1.41e-06	inferred	uOoTsa
rs13242616	C	T	-0.0583747	0.0123176	genus.Barnesiella.id.944	TRUE	2.15e-06	inferred	uOoTsa
rs79795328	G	A	-0.0818645	0.0176441	genus.Barnesiella.id.944	TRUE	3.49e-06	inferred	uOoTsa
rs2057922	C	G	0.0915241	0.0194623	genus.Barnesiella.id.944	TRUE	2.57e-06	inferred	uOoTsa
rs199035	A	G	0.0559495	0.0119716	genus.Barnesiella.id.944	TRUE	2.96e-06	inferred	uOoTsa
rs62251337	G	A	-0.0690763	0.0149374	genus.Barnesiella.id.944	TRUE	3.76e-06	inferred	uOoTsa
rs77455852	G	T	-0.0891491	0.0195601	genus.Barnesiella.id.944	TRUE	5.17e-06	inferred	uOoTsa
rs11155559	C	T	0.0956023	0.0212961	genus.Barnesiella.id.944	TRUE	7.15e-06	inferred	uOoTsa
rs12909713	T	C	-0.0550716	0.0120039	genus.Barnesiella.id.944	TRUE	4.48e-06	inferred	uOoTsa
rs113258194	G	A	0.098992	0.0214121	genus.Barnesiella.id.944	TRUE	3.78e-06	inferred	uOoTsa
rs28479800	T	A	-0.09152	0.0210002	genus.Barnesiella.id.944	TRUE	1.31e-05	inferred	uOoTsa
rs76181748	T	C	-0.0778559	0.017164	genus.Barnesiella.id.944	TRUE	5.73e-06	inferred	uOoTsa
rs72684847	C	T	-0.114369	0.0253873	genus.Barnesiella.id.944	TRUE	6.64e-06	inferred	uOoTsa
rs28418786	G	C	-0.0791324	0.0174957	genus.Barnesiella.id.944	TRUE	6.1e-06	inferred	uOoTsa
rs7322849	C	T	0.112428	0.0201813	genus.Bifidobacterium.id.436	TRUE	2.53e-08	inferred	xOhAon
rs10841473	C	G	-0.0624207	0.0129438	genus.Bifidobacterium.id.436	TRUE	1.42e-06	inferred	xOhAon
rs56108664	C	T	0.0729971	0.0157926	genus.Bifidobacterium.id.436	TRUE	3.8e-06	inferred	xOhAon
rs2686790	C	T	0.070741	0.0157926	genus.Bifidobacterium.id.436	TRUE	7.49e-06	inferred	xOhAon
rs4567981	A	T	0.0562084	0.0117923	genus.Bifidobacterium.id.436	TRUE	1.87e-06	inferred	xOhAon
rs2491158	A	G	0.0712624	0.015983	genus.Bifidobacterium.id.436	TRUE	8.25e-06	inferred	xOhAon
rs76671854	G	C	-0.0846055	0.0184003	genus.Bifidobacterium.id.436	TRUE	4.26e-06	inferred	xOhAon
rs75344046	T	C	0.232354	0.0505979	genus.Bifidobacterium.id.436	TRUE	4.39e-06	inferred	xOhAon
rs540489	G	T	-0.0637641	0.0138746	genus.Bifidobacterium.id.436	TRUE	4.31e-06	inferred	xOhAon
rs857444	T	C	0.0558234	0.0121219	genus.Bifidobacterium.id.436	TRUE	4.12e-06	inferred	xOhAon
rs12022129	A	G	0.0619356	0.0138937	genus.Bifidobacterium.id.436	TRUE	8.28e-06	inferred	xOhAon
rs62181700	A	G	-0.0624643	0.0131205	genus.Bifidobacterium.id.436	TRUE	1.93e-06	inferred	xOhAon
rs55888705	G	A	0.0546319	0.0121139	genus.Bifidobacterium.id.436	TRUE	6.49e-06	inferred	xOhAon
rs5746486	C	T	-0.0536216	0.0120801	genus.Bifidobacterium.id.436	TRUE	9.04e-06	inferred	xOhAon
rs73797465	G	T	-0.0953566	0.0209236	genus.Bifidobacterium.id.436	TRUE	5.18e-06	inferred	xOhAon
rs116261629	C	G	0.128112	0.0261358	genus.Bilophila.id.3170	TRUE	9.5e-07	inferred	EGJsUP
rs1571225	T	C	0.0826826	0.0170621	genus.Bilophila.id.3170	TRUE	1.26e-06	inferred	EGJsUP
rs3827020	T	C	0.0766479	0.0160642	genus.Bilophila.id.3170	TRUE	1.83e-06	inferred	EGJsUP
rs1241171	A	G	-0.0692654	0.0150148	genus.Bilophila.id.3170	TRUE	3.97e-06	inferred	EGJsUP
rs7802841	A	C	0.0670097	0.0137701	genus.Bilophila.id.3170	TRUE	1.14e-06	inferred	EGJsUP
rs8013541	T	A	-0.0571991	0.0125673	genus.Bilophila.id.3170	TRUE	5.33e-06	inferred	EGJsUP
rs6793291	A	C	0.112729	0.0241633	genus.Bilophila.id.3170	TRUE	3.08e-06	inferred	EGJsUP
rs1917709	T	A	0.118509	0.026742	genus.Bilophila.id.3170	TRUE	9.35e-06	inferred	EGJsUP
rs542415	C	T	-0.0613623	0.0133436	genus.Bilophila.id.3170	TRUE	4.25e-06	inferred	EGJsUP
rs72676854	C	T	0.123209	0.026882	genus.Bilophila.id.3170	TRUE	4.58e-06	inferred	EGJsUP
rs4798126	A	G	0.073288	0.016799	genus.Bilophila.id.3170	TRUE	1.28e-05	inferred	EGJsUP
rs1969927	A	G	0.0564589	0.0126935	genus.Bilophila.id.3170	TRUE	8.67e-06	inferred	EGJsUP
rs60178956	A	G	-0.0624818	0.0141485	genus.Bilophila.id.3170	TRUE	1e-05	inferred	EGJsUP
rs2728491	T	G	-0.0627416	0.0139456	genus.Bilophila.id.3170	TRUE	6.83e-06	inferred	EGJsUP
rs2713349	T	A	0.0617228	0.0140174	genus.Bilophila.id.3170	TRUE	1.07e-05	inferred	EGJsUP
rs9899990	G	A	-0.102702	0.0233878	genus.Bilophila.id.3170	TRUE	1.13e-05	inferred	EGJsUP
rs11069458	C	T	-0.0680947	0.015503	genus.Bilophila.id.3170	TRUE	1.12e-05	inferred	EGJsUP
rs11149971	T	C	0.117605	0.02339	genus.Blautia.id.1992	TRUE	4.96e-07	inferred	piSMeS
rs12453000	T	C	0.0625335	0.0129987	genus.Blautia.id.1992	TRUE	1.5e-06	inferred	piSMeS
rs115043014	A	G	-0.206605	0.043992	genus.Blautia.id.1992	TRUE	2.65e-06	inferred	piSMeS
rs67794373	T	C	0.0601709	0.0123443	genus.Blautia.id.1992	TRUE	1.09e-06	inferred	piSMeS
rs117001700	C	T	0.196414	0.0441122	genus.Blautia.id.1992	TRUE	8.48e-06	inferred	piSMeS
rs72973581	G	A	0.125169	0.0265408	genus.Blautia.id.1992	TRUE	2.4e-06	inferred	piSMeS
rs4926264	C	T	0.0826207	0.0178239	genus.Blautia.id.1992	TRUE	3.56e-06	inferred	piSMeS
rs7860714	G	A	-0.0502178	0.0109853	genus.Blautia.id.1992	TRUE	4.85e-06	inferred	piSMeS
rs682885	G	A	-0.0493376	0.0107359	genus.Blautia.id.1992	TRUE	4.32e-06	inferred	piSMeS
rs2788271	G	T	-0.0575596	0.0133492	genus.Blautia.id.1992	TRUE	1.62e-05	inferred	piSMeS
rs113271346	T	C	0.0782682	0.0172116	genus.Blautia.id.1992	TRUE	5.43e-06	inferred	piSMeS
rs3005511	G	A	0.0501085	0.0110768	genus.Blautia.id.1992	TRUE	6.08e-06	inferred	piSMeS
rs16892041	C	T	-0.0622605	0.0141804	genus.Blautia.id.1992	TRUE	1.13e-05	inferred	piSMeS
rs56221232	C	T	0.0828027	0.0167401	genus.Butyricicoccus.id.2055	TRUE	7.56e-07	inferred	FxFgv8
rs2017189	T	G	-0.0506956	0.011024	genus.Butyricicoccus.id.2055	TRUE	4.25e-06	inferred	FxFgv8
rs7322368	C	T	0.0815733	0.0183167	genus.Butyricicoccus.id.2055	TRUE	8.45e-06	inferred	FxFgv8
rs75238760	A	T	0.0619423	0.0139942	genus.Butyricicoccus.id.2055	TRUE	9.59e-06	inferred	FxFgv8
rs12585793	C	T	-0.262206	0.0564729	genus.Butyricicoccus.id.2055	TRUE	3.43e-06	inferred	FxFgv8
rs62478070	G	T	0.224039	0.0494959	genus.Butyricicoccus.id.2055	TRUE	6e-06	inferred	FxFgv8
rs4962426	T	G	0.0614216	0.0135979	genus.Butyricicoccus.id.2055	TRUE	6.27e-06	inferred	FxFgv8
rs10084203	G	A	0.0549699	0.0123563	genus.Butyricicoccus.id.2055	TRUE	8.64e-06	inferred	FxFgv8
rs12034718	G	A	0.0701199	0.0158214	genus.Butyricicoccus.id.2055	TRUE	9.34e-06	inferred	FxFgv8
rs113054641	A	G	-0.144881	0.0274574	genus.Butyricimonas.id.945	TRUE	1.32e-07	inferred	4zY5Sy
rs62390301	C	T	-0.0872983	0.0174893	genus.Butyricimonas.id.945	TRUE	5.99e-07	inferred	4zY5Sy
rs7083431	C	A	0.0703539	0.0144439	genus.Butyricimonas.id.945	TRUE	1.11e-06	inferred	4zY5Sy
rs2642760	C	G	0.0713357	0.0145396	genus.Butyricimonas.id.945	TRUE	9.28e-07	inferred	4zY5Sy
rs782080	A	T	0.0653488	0.0137973	genus.Butyricimonas.id.945	TRUE	2.18e-06	inferred	4zY5Sy
rs1862649	A	G	0.113124	0.0248176	genus.Butyricimonas.id.945	TRUE	5.16e-06	inferred	4zY5Sy
rs12304031	A	G	-0.086278	0.0196846	genus.Butyricimonas.id.945	TRUE	1.17e-05	inferred	4zY5Sy
rs71428626	T	G	-0.133188	0.0289905	genus.Butyricimonas.id.945	TRUE	4.34e-06	inferred	4zY5Sy
rs78453362	G	A	-0.14948	0.0327073	genus.Butyricimonas.id.945	TRUE	4.87e-06	inferred	4zY5Sy
rs326049	G	C	0.0759694	0.0167617	genus.Butyricimonas.id.945	TRUE	5.83e-06	inferred	4zY5Sy
rs62130338	A	G	-0.0732608	0.0158324	genus.Butyricimonas.id.945	TRUE	3.71e-06	inferred	4zY5Sy
rs9657374	T	C	0.0680719	0.0148172	genus.Butyricimonas.id.945	TRUE	4.35e-06	inferred	4zY5Sy
rs12458763	C	A	0.122037	0.0269587	genus.Butyricimonas.id.945	TRUE	5.99e-06	inferred	4zY5Sy
rs2114713	T	G	0.062721	0.0138998	genus.Butyricimonas.id.945	TRUE	6.41e-06	inferred	4zY5Sy
rs270727	C	G	-0.0694173	0.0150795	genus.Butyricimonas.id.945	TRUE	4.16e-06	inferred	4zY5Sy
rs72814525	G	A	0.0664154	0.0149766	genus.Butyricimonas.id.945	TRUE	9.22e-06	inferred	4zY5Sy
rs11228830	G	A	0.135265	0.0298411	genus.Butyricimonas.id.945	TRUE	5.82e-06	inferred	4zY5Sy
rs72723662	T	C	0.224078	0.0449336	genus.Butyrivibrio.id.1993	TRUE	6.14e-07	inferred	KU8Lop
rs7412979	G	C	0.186779	0.0389112	genus.Butyrivibrio.id.1993	TRUE	1.59e-06	inferred	KU8Lop
rs7752361	G	A	-0.11923	0.0239975	genus.Butyrivibrio.id.1993	TRUE	6.75e-07	inferred	KU8Lop
rs4537857	C	T	-0.12459	0.0260992	genus.Butyrivibrio.id.1993	TRUE	1.81e-06	inferred	KU8Lop
rs11761679	C	T	0.154775	0.0321539	genus.Butyrivibrio.id.1993	TRUE	1.48e-06	inferred	KU8Lop
rs16941336	T	C	0.127488	0.0267936	genus.Butyrivibrio.id.1993	TRUE	1.95e-06	inferred	KU8Lop
rs28846706	G	A	0.176368	0.0392809	genus.Butyrivibrio.id.1993	TRUE	7.13e-06	inferred	KU8Lop
rs74622183	G	A	-0.201027	0.0428204	genus.Butyrivibrio.id.1993	TRUE	2.67e-06	inferred	KU8Lop
rs7763512	A	G	0.119846	0.0253367	genus.Butyrivibrio.id.1993	TRUE	2.24e-06	inferred	KU8Lop
rs142855850	G	A	0.205013	0.0457138	genus.Butyrivibrio.id.1993	TRUE	7.3e-06	inferred	KU8Lop
rs9349693	G	A	0.117973	0.0259861	genus.Butyrivibrio.id.1993	TRUE	5.63e-06	inferred	KU8Lop
rs486484	G	A	-0.108349	0.0240008	genus.Butyrivibrio.id.1993	TRUE	6.35e-06	inferred	KU8Lop
rs17163238	A	G	0.140987	0.0309117	genus.Butyrivibrio.id.1993	TRUE	5.09e-06	inferred	KU8Lop
rs4928024	G	A	-0.17471	0.0389333	genus.Butyrivibrio.id.1993	TRUE	7.21e-06	inferred	KU8Lop
rs1007475	T	G	0.118065	0.0261271	genus.Butyrivibrio.id.1993	TRUE	6.22e-06	inferred	KU8Lop
rs16934069	C	T	-0.133784	0.0299444	genus.Butyrivibrio.id.1993	TRUE	7.9e-06	inferred	KU8Lop
rs61825792	C	T	0.112199	0.0231856	genus.CandidatusSoleaferrea.id.11350	TRUE	1.3e-06	inferred	JwUosL
rs10090365	G	A	-0.0834413	0.0180989	genus.CandidatusSoleaferrea.id.11350	TRUE	4.02e-06	inferred	JwUosL
rs4678258	C	T	0.0986136	0.0215646	genus.CandidatusSoleaferrea.id.11350	TRUE	4.81e-06	inferred	JwUosL
rs10108780	G	A	-0.092834	0.0199807	genus.CandidatusSoleaferrea.id.11350	TRUE	3.38e-06	inferred	JwUosL
rs386526	G	C	0.0818459	0.0180086	genus.CandidatusSoleaferrea.id.11350	TRUE	5.5e-06	inferred	JwUosL
rs36160691	A	G	0.10388	0.023696	genus.CandidatusSoleaferrea.id.11350	TRUE	1.17e-05	inferred	JwUosL
rs6881988	C	G	-0.0819131	0.018185	genus.CandidatusSoleaferrea.id.11350	TRUE	6.66e-06	inferred	JwUosL
rs11153159	C	G	-0.12805	0.0285446	genus.CandidatusSoleaferrea.id.11350	TRUE	7.26e-06	inferred	JwUosL
rs10809135	C	T	0.0834858	0.0182426	genus.CandidatusSoleaferrea.id.11350	TRUE	4.73e-06	inferred	JwUosL
rs9973954	G	A	0.0892075	0.0195401	genus.CandidatusSoleaferrea.id.11350	TRUE	4.99e-06	inferred	JwUosL
rs6489992	G	A	-0.0840437	0.0187031	genus.CandidatusSoleaferrea.id.11350	TRUE	7e-06	inferred	JwUosL
rs6494306	G	A	-0.0969304	0.0214221	genus.CandidatusSoleaferrea.id.11350	TRUE	6.05e-06	inferred	JwUosL
rs7400877	C	T	-0.0951085	0.0212799	genus.CandidatusSoleaferrea.id.11350	TRUE	7.84e-06	inferred	JwUosL
rs2193878	A	T	0.228255	0.0509241	genus.CandidatusSoleaferrea.id.11350	TRUE	7.39e-06	inferred	JwUosL
rs830149	G	C	0.184647	0.0397237	genus.CandidatusSoleaferrea.id.11350	TRUE	3.35e-06	inferred	JwUosL
rs12404911	T	C	0.140717	0.0304142	genus.Catenibacterium.id.2153	TRUE	3.72e-06	inferred	y6VfgR
rs77285108	A	G	-0.161826	0.0353447	genus.Catenibacterium.id.2153	TRUE	4.68e-06	inferred	y6VfgR
rs73128290	G	A	0.129726	0.0284563	genus.Catenibacterium.id.2153	TRUE	5.14e-06	inferred	y6VfgR
rs212393	A	G	-0.135254	0.0286209	genus.Catenibacterium.id.2153	TRUE	2.29e-06	inferred	y6VfgR
rs7742829	T	C	0.11411	0.0251099	genus.Catenibacterium.id.2153	TRUE	5.51e-06	inferred	y6VfgR
rs999354	A	T	0.0580248	0.0117185	genus.ChristensenellaceaeR.7group.id.11283	TRUE	7.36e-07	inferred	bOVrRK
rs78521377	T	C	0.124992	0.0274797	genus.ChristensenellaceaeR.7group.id.11283	TRUE	5.4e-06	inferred	bOVrRK
rs62467127	T	C	0.114108	0.0251983	genus.ChristensenellaceaeR.7group.id.11283	TRUE	5.94e-06	inferred	bOVrRK
rs17081797	G	A	-0.0904325	0.0204253	genus.ChristensenellaceaeR.7group.id.11283	TRUE	9.53e-06	inferred	bOVrRK
rs62132810	G	A	-0.0828853	0.0179623	genus.ChristensenellaceaeR.7group.id.11283	TRUE	3.94e-06	inferred	bOVrRK
rs60954665	G	T	0.049815	0.0110787	genus.ChristensenellaceaeR.7group.id.11283	TRUE	6.91e-06	inferred	bOVrRK
rs10461257	G	A	-0.0551969	0.0122069	genus.ChristensenellaceaeR.7group.id.11283	TRUE	6.13e-06	inferred	bOVrRK
rs79150079	A	C	0.121547	0.0270977	genus.ChristensenellaceaeR.7group.id.11283	TRUE	7.27e-06	inferred	bOVrRK
rs62190261	C	A	0.0958394	0.0214723	genus.ChristensenellaceaeR.7group.id.11283	TRUE	8.07e-06	inferred	bOVrRK
rs892686	G	A	0.0514099	0.011136	genus.ChristensenellaceaeR.7group.id.11283	TRUE	3.9e-06	inferred	bOVrRK
rs73952017	T	C	-0.0862164	0.0194354	genus.ChristensenellaceaeR.7group.id.11283	TRUE	9.16e-06	inferred	bOVrRK
rs550843	C	T	-0.0783246	0.0169209	genus.Clostridiumsensustricto1.id.1873	TRUE	3.68e-06	inferred	tI1mKq
rs2795528	A	G	-0.184315	0.0392204	genus.Clostridiumsensustricto1.id.1873	TRUE	2.61e-06	inferred	tI1mKq
rs2817172	T	C	0.058139	0.0124492	genus.Clostridiumsensustricto1.id.1873	TRUE	3.01e-06	inferred	tI1mKq
rs115807074	G	A	-0.22736	0.0492575	genus.Clostridiumsensustricto1.id.1873	TRUE	3.92e-06	inferred	tI1mKq
rs116847295	T	C	0.110021	0.0246032	genus.Clostridiumsensustricto1.id.1873	TRUE	7.75e-06	inferred	tI1mKq
rs12341505	A	G	0.0810718	0.0180121	genus.Clostridiumsensustricto1.id.1873	TRUE	6.76e-06	inferred	tI1mKq
rs11586026	T	A	0.110967	0.0250498	genus.Clostridiumsensustricto1.id.1873	TRUE	9.43e-06	inferred	tI1mKq
rs11264403	A	G	-0.139062	0.0334454	genus.Clostridiumsensustricto1.id.1873	TRUE	3.21e-05	inferred	tI1mKq
rs12490337	G	C	-0.0616879	0.0137581	genus.Clostridiumsensustricto1.id.1873	TRUE	7.33e-06	inferred	tI1mKq
rs9541268	A	C	0.09597	0.0197312	genus.Collinsella.id.815	TRUE	1.15e-06	inferred	t94Bzk
rs2671662	G	C	-0.0567751	0.011945	genus.Collinsella.id.815	TRUE	2e-06	inferred	t94Bzk
rs73052258	A	G	0.0930178	0.0202658	genus.Collinsella.id.815	TRUE	4.43e-06	inferred	t94Bzk
rs2103510	A	G	0.0786551	0.0168217	genus.Collinsella.id.815	TRUE	2.93e-06	inferred	t94Bzk
rs75672793	G	A	-0.108908	0.0240522	genus.Collinsella.id.815	TRUE	5.95e-06	inferred	t94Bzk
rs10890671	C	T	-0.0537401	0.0118848	genus.Collinsella.id.815	TRUE	6.13e-06	inferred	t94Bzk
rs12921100	T	A	0.0563759	0.0127019	genus.Collinsella.id.815	TRUE	9.06e-06	inferred	t94Bzk
rs59414781	G	C	0.0668866	0.0149773	genus.Collinsella.id.815	TRUE	7.97e-06	inferred	t94Bzk
rs62102630	G	A	-0.0696299	0.0153325	genus.Collinsella.id.815	TRUE	5.59e-06	inferred	t94Bzk
rs62448869	A	T	-0.0540663	0.0120325	genus.Collinsella.id.815	TRUE	7.01e-06	inferred	t94Bzk
rs149807560	A	C	-0.104264	0.0235841	genus.Collinsella.id.815	TRUE	9.83e-06	inferred	t94Bzk
rs11597285	T	G	-0.0537947	0.0120548	genus.Collinsella.id.815	TRUE	8.1e-06	inferred	t94Bzk
rs305411	G	A	0.129218	0.0264518	genus.Coprobacter.id.949	TRUE	1.03e-06	inferred	5G0l2L
rs3828477	T	G	-0.091218	0.019569	genus.Coprobacter.id.949	TRUE	3.14e-06	inferred	5G0l2L
rs55672356	A	T	-0.193354	0.0413815	genus.Coprobacter.id.949	TRUE	2.98e-06	inferred	5G0l2L
rs143662916	T	C	0.253264	0.0540141	genus.Coprobacter.id.949	TRUE	2.75e-06	inferred	5G0l2L
rs213863	T	C	-0.0887412	0.0188377	genus.Coprobacter.id.949	TRUE	2.47e-06	inferred	5G0l2L
rs72821405	C	T	-0.147365	0.0319978	genus.Coprobacter.id.949	TRUE	4.12e-06	inferred	5G0l2L
rs11532348	T	C	-0.103931	0.0226826	genus.Coprobacter.id.949	TRUE	4.61e-06	inferred	5G0l2L
rs12996055	C	A	0.0921817	0.0209405	genus.Coprobacter.id.949	TRUE	1.07e-05	inferred	5G0l2L
rs12684609	C	T	0.100827	0.0220366	genus.Coprobacter.id.949	TRUE	4.75e-06	inferred	5G0l2L
rs74919520	A	G	0.125703	0.0276296	genus.Coprobacter.id.949	TRUE	5.38e-06	inferred	5G0l2L
rs28402691	C	T	0.110695	0.0251199	genus.Coprobacter.id.949	TRUE	1.05e-05	inferred	5G0l2L
rs189356	A	G	0.0781125	0.0171916	genus.Coprobacter.id.949	TRUE	5.53e-06	inferred	5G0l2L
rs12908296	G	A	0.100596	0.0223213	genus.Coprobacter.id.949	TRUE	6.58e-06	inferred	5G0l2L
rs76001613	G	C	0.21591	0.0493019	genus.Coprobacter.id.949	TRUE	1.19e-05	inferred	5G0l2L
rs4277593	A	G	-0.0585649	0.0109914	genus.Coprococcus1.id.11301	TRUE	9.92e-08	inferred	38aPbx
rs56405618	G	A	-0.08963	0.0186508	genus.Coprococcus1.id.11301	TRUE	1.54e-06	inferred	38aPbx
rs74101919	C	T	-0.0718989	0.0144651	genus.Coprococcus1.id.11301	TRUE	6.68e-07	inferred	38aPbx
rs1010560	A	C	0.0580232	0.0122722	genus.Coprococcus1.id.11301	TRUE	2.27e-06	inferred	38aPbx
rs73031725	C	T	0.167591	0.0355224	genus.Coprococcus1.id.11301	TRUE	2.38e-06	inferred	38aPbx
rs1519491	C	T	0.0499197	0.0113558	genus.Coprococcus1.id.11301	TRUE	1.1e-05	inferred	38aPbx
rs1576241	G	A	-0.0510343	0.0109535	genus.Coprococcus1.id.11301	TRUE	3.17e-06	inferred	38aPbx
rs73167075	C	T	0.0573137	0.0127573	genus.Coprococcus1.id.11301	TRUE	7.04e-06	inferred	38aPbx
rs12794898	T	G	0.0903299	0.0197212	genus.Coprococcus1.id.11301	TRUE	4.64e-06	inferred	38aPbx
rs946513	T	C	0.205899	0.0460018	genus.Coprococcus1.id.11301	TRUE	7.61e-06	inferred	38aPbx
rs1762123	T	C	-0.0891532	0.0198554	genus.Coprococcus1.id.11301	TRUE	7.12e-06	inferred	38aPbx
rs7784490	G	C	-0.0518543	0.0113136	genus.Coprococcus1.id.11301	TRUE	4.58e-06	inferred	38aPbx
rs12886051	C	G	-0.0521782	0.0118051	genus.Coprococcus1.id.11301	TRUE	9.87e-06	inferred	38aPbx
rs2907920	G	A	0.0561173	0.0126824	genus.Coprococcus1.id.11301	TRUE	9.65e-06	inferred	38aPbx
rs59936925	T	A	0.117085	0.0233995	genus.Coprococcus2.id.11302	TRUE	5.62e-07	inferred	BG8vgY
rs6677933	T	C	-0.0804405	0.0164216	genus.Coprococcus2.id.11302	TRUE	9.66e-07	inferred	BG8vgY
rs1958519	A	T	0.0665288	0.0138558	genus.Coprococcus2.id.11302	TRUE	1.57e-06	inferred	BG8vgY
rs72680320	C	T	-0.0649382	0.013919	genus.Coprococcus2.id.11302	TRUE	3.08e-06	inferred	BG8vgY
rs2482516	T	C	0.0754415	0.0164619	genus.Coprococcus2.id.11302	TRUE	4.59e-06	inferred	BG8vgY
rs35890118	G	A	-0.066536	0.0147661	genus.Coprococcus2.id.11302	TRUE	6.61e-06	inferred	BG8vgY
rs9426473	G	A	0.0727361	0.0161662	genus.Coprococcus2.id.11302	TRUE	6.82e-06	inferred	BG8vgY
rs6894272	C	T	-0.113458	0.0253003	genus.Coprococcus2.id.11302	TRUE	7.31e-06	inferred	BG8vgY
rs12634070	C	T	0.0736486	0.0164921	genus.Coprococcus2.id.11302	TRUE	7.98e-06	inferred	BG8vgY
rs61823518	C	A	-0.0955381	0.0215724	genus.Coprococcus2.id.11302	TRUE	9.48e-06	inferred	BG8vgY
rs8100692	C	T	0.0577411	0.0113476	genus.Coprococcus3.id.11303	TRUE	3.61e-07	inferred	BwLMcD
rs62481985	C	G	-0.0582385	0.0115052	genus.Coprococcus3.id.11303	TRUE	4.15e-07	inferred	BwLMcD
rs178271	C	T	0.145257	0.0294239	genus.Coprococcus3.id.11303	TRUE	7.95e-07	inferred	BwLMcD
rs13394391	T	C	-0.0709302	0.0150918	genus.Coprococcus3.id.11303	TRUE	2.6e-06	inferred	BwLMcD
rs11080344	T	C	0.0516921	0.0113054	genus.Coprococcus3.id.11303	TRUE	4.82e-06	inferred	BwLMcD
rs7521171	A	G	-0.0596434	0.0129279	genus.Coprococcus3.id.11303	TRUE	3.96e-06	inferred	BwLMcD
rs11077359	C	T	-0.0645443	0.0148833	genus.Coprococcus3.id.11303	TRUE	1.45e-05	inferred	BwLMcD
rs13247359	A	G	0.051211	0.0113031	genus.Coprococcus3.id.11303	TRUE	5.88e-06	inferred	BwLMcD
rs4575475	A	G	0.0619514	0.0137787	genus.Coprococcus3.id.11303	TRUE	6.92e-06	inferred	BwLMcD
rs10810043	G	A	0.0515518	0.0115923	genus.Coprococcus3.id.11303	TRUE	8.7e-06	inferred	BwLMcD
rs4677103	G	A	0.0977912	0.0197263	genus.DefluviitaleaceaeUCG011.id.11287	TRUE	7.14e-07	inferred	bYPh8S
rs112893842	C	T	0.11381	0.0232806	genus.DefluviitaleaceaeUCG011.id.11287	TRUE	1.02e-06	inferred	bYPh8S
rs12500663	G	T	-0.114704	0.022771	genus.DefluviitaleaceaeUCG011.id.11287	TRUE	4.72e-07	inferred	bYPh8S
rs9725395	G	A	-0.13834	0.029554	genus.DefluviitaleaceaeUCG011.id.11287	TRUE	2.86e-06	inferred	bYPh8S
rs55658617	C	T	0.174369	0.0362226	genus.DefluviitaleaceaeUCG011.id.11287	TRUE	1.48e-06	inferred	bYPh8S
rs9608282	G	T	0.142939	0.0299793	genus.DefluviitaleaceaeUCG011.id.11287	TRUE	1.86e-06	inferred	bYPh8S
rs28696126	T	A	-0.106503	0.0238473	genus.DefluviitaleaceaeUCG011.id.11287	TRUE	7.97e-06	inferred	bYPh8S
rs1582238	C	T	0.0805036	0.0167257	genus.DefluviitaleaceaeUCG011.id.11287	TRUE	1.49e-06	inferred	bYPh8S
rs4344384	T	G	0.0715978	0.0156309	genus.DefluviitaleaceaeUCG011.id.11287	TRUE	4.64e-06	inferred	bYPh8S
rs2892880	A	G	0.0817755	0.0181686	genus.DefluviitaleaceaeUCG011.id.11287	TRUE	6.77e-06	inferred	bYPh8S
rs11160353	A	T	-0.0691756	0.0147285	genus.Desulfovibrio.id.3173	TRUE	2.64e-06	inferred	t3F07Z
rs2853179	T	C	0.0811971	0.0174234	genus.Desulfovibrio.id.3173	TRUE	3.16e-06	inferred	t3F07Z
rs16863365	G	A	0.109402	0.0226964	genus.Desulfovibrio.id.3173	TRUE	1.43e-06	inferred	t3F07Z
rs12031543	C	T	-0.127185	0.0281887	genus.Desulfovibrio.id.3173	TRUE	6.42e-06	inferred	t3F07Z
rs13066142	A	G	0.119141	0.0250891	genus.Desulfovibrio.id.3173	TRUE	2.05e-06	inferred	t3F07Z
rs2590913	A	G	0.154496	0.0339396	genus.Desulfovibrio.id.3173	TRUE	5.31e-06	inferred	t3F07Z
rs2032031	G	A	-0.0654931	0.0148681	genus.Desulfovibrio.id.3173	TRUE	1.06e-05	inferred	t3F07Z
rs72647089	G	T	-0.106594	0.0239337	genus.Desulfovibrio.id.3173	TRUE	8.44e-06	inferred	t3F07Z
rs7729080	A	C	-0.070287	0.0157691	genus.Desulfovibrio.id.3173	TRUE	8.3e-06	inferred	t3F07Z
rs4797774	A	G	0.212582	0.0470044	genus.Desulfovibrio.id.3173	TRUE	6.11e-06	inferred	t3F07Z
rs6580353	C	T	0.0770979	0.0169735	genus.Desulfovibrio.id.3173	TRUE	5.57e-06	inferred	t3F07Z
rs11166701	A	G	-0.0655301	0.013186	genus.Dialister.id.2183	TRUE	6.71e-07	inferred	7TFHPe
rs517089	A	T	0.076227	0.0170411	genus.Dialister.id.2183	TRUE	7.71e-06	inferred	7TFHPe
rs4747450	A	C	0.0668509	0.0147685	genus.Dialister.id.2183	TRUE	5.99e-06	inferred	7TFHPe
rs2314294	C	T	0.0865932	0.0193719	genus.Dialister.id.2183	TRUE	7.82e-06	inferred	7TFHPe
rs4753063	A	G	-0.0596297	0.0130052	genus.Dialister.id.2183	TRUE	4.54e-06	inferred	7TFHPe
rs2435610	C	A	0.0647131	0.0143314	genus.Dialister.id.2183	TRUE	6.32e-06	inferred	7TFHPe
rs10938938	A	G	-0.0773514	0.0170915	genus.Dialister.id.2183	TRUE	6.02e-06	inferred	7TFHPe
rs10138457	C	T	-0.113054	0.0261933	genus.Dialister.id.2183	TRUE	1.59e-05	inferred	7TFHPe
rs11071887	C	T	0.0662403	0.0146315	genus.Dialister.id.2183	TRUE	5.98e-06	inferred	7TFHPe
rs764177	A	C	-0.0601454	0.0135366	genus.Dialister.id.2183	TRUE	8.86e-06	inferred	7TFHPe
rs76680460	A	G	-0.161296	0.0364332	genus.Dialister.id.2183	TRUE	9.55e-06	inferred	7TFHPe
rs75416973	G	A	0.0727223	0.016451	genus.Dialister.id.2183	TRUE	9.85e-06	inferred	7TFHPe
rs13279148	A	G	0.0715309	0.0150878	genus.Dorea.id.1997	TRUE	2.13e-06	inferred	WYI8fZ
rs62503162	G	A	-0.0974091	0.0194379	genus.Dorea.id.1997	TRUE	5.41e-07	inferred	WYI8fZ
rs12216169	A	T	0.0881722	0.0193683	genus.Dorea.id.1997	TRUE	5.3e-06	inferred	WYI8fZ
rs73729431	T	C	-0.13745	0.0299983	genus.Dorea.id.1997	TRUE	4.61e-06	inferred	WYI8fZ
rs4793307	T	C	0.0574165	0.0122472	genus.Dorea.id.1997	TRUE	2.76e-06	inferred	WYI8fZ
rs11150408	G	T	0.0488254	0.0109063	genus.Dorea.id.1997	TRUE	7.58e-06	inferred	WYI8fZ
rs345219	G	T	-0.0497368	0.0112621	genus.Dorea.id.1997	TRUE	1e-05	inferred	WYI8fZ
rs62583469	A	T	-0.0634136	0.0142227	genus.Dorea.id.1997	TRUE	8.25e-06	inferred	WYI8fZ
rs3005511	G	A	0.0516127	0.0112852	genus.Dorea.id.1997	TRUE	4.8e-06	inferred	WYI8fZ
rs1899291	T	C	0.0697217	0.0150285	genus.Dorea.id.1997	TRUE	3.5e-06	inferred	WYI8fZ
rs3752849	A	G	0.163846	0.036608	genus.Dorea.id.1997	TRUE	7.62e-06	inferred	WYI8fZ
rs12537781	C	T	-0.055544	0.0125223	genus.Dorea.id.1997	TRUE	9.18e-06	inferred	WYI8fZ
rs3851328	G	T	-0.107774	0.0236527	genus.Eggerthella.id.819	TRUE	5.2e-06	inferred	NPmIxL
rs2240838	G	A	0.0980582	0.0197653	genus.Eggerthella.id.819	TRUE	7.01e-07	inferred	NPmIxL
rs2223081	A	G	0.102572	0.0221108	genus.Eggerthella.id.819	TRUE	3.5e-06	inferred	NPmIxL
rs112205261	C	T	-0.188618	0.0403613	genus.Eggerthella.id.819	TRUE	2.96e-06	inferred	NPmIxL
rs4985746	A	G	0.110522	0.0247653	genus.Eggerthella.id.819	TRUE	8.09e-06	inferred	NPmIxL
rs1784405	G	T	0.0908248	0.0198175	genus.Eggerthella.id.819	TRUE	4.58e-06	inferred	NPmIxL
rs76663501	T	C	0.175349	0.0378576	genus.Eggerthella.id.819	TRUE	3.62e-06	inferred	NPmIxL
rs6430926	T	C	0.0879736	0.0197127	genus.Eggerthella.id.819	TRUE	8.09e-06	inferred	NPmIxL
rs2877457	A	G	-0.093486	0.0210208	genus.Eggerthella.id.819	TRUE	8.69e-06	inferred	NPmIxL
rs13070736	C	A	-0.121331	0.0272024	genus.Eggerthella.id.819	TRUE	8.18e-06	inferred	NPmIxL
rs67490567	C	T	0.108495	0.0245457	genus.Eggerthella.id.819	TRUE	9.87e-06	inferred	NPmIxL
rs3812426	A	G	0.106447	0.0224159	genus.Eisenbergiella.id.11304	TRUE	2.05e-06	inferred	2QxXcu
rs1508033	C	A	0.091546	0.0195787	genus.Eisenbergiella.id.11304	TRUE	2.93e-06	inferred	2QxXcu
rs12278566	A	T	-0.121065	0.0251658	genus.Eisenbergiella.id.11304	TRUE	1.5e-06	inferred	2QxXcu
rs2683098	T	C	0.107319	0.022515	genus.Eisenbergiella.id.11304	TRUE	1.87e-06	inferred	2QxXcu
rs11651545	C	T	0.106901	0.0237647	genus.Eisenbergiella.id.11304	TRUE	6.85e-06	inferred	2QxXcu
rs13258851	G	A	0.137001	0.0302124	genus.Eisenbergiella.id.11304	TRUE	5.77e-06	inferred	2QxXcu
rs12710729	A	C	0.0893384	0.0199069	genus.Eisenbergiella.id.11304	TRUE	7.2e-06	inferred	2QxXcu
rs12257723	C	A	-0.0952742	0.0211569	genus.Eisenbergiella.id.11304	TRUE	6.69e-06	inferred	2QxXcu
rs4462860	A	G	0.0939071	0.0201104	genus.Eisenbergiella.id.11304	TRUE	3.02e-06	inferred	2QxXcu
rs11027642	T	C	0.129006	0.0284844	genus.Eisenbergiella.id.11304	TRUE	5.93e-06	inferred	2QxXcu
rs11938607	C	T	0.0978125	0.0216636	genus.Eisenbergiella.id.11304	TRUE	6.33e-06	inferred	2QxXcu
rs1553971	G	T	0.120965	0.0263054	genus.Eisenbergiella.id.11304	TRUE	4.26e-06	inferred	2QxXcu
rs11098863	A	T	-0.0966008	0.0162677	genus.Enterorhabdus.id.820	TRUE	2.88e-09	inferred	5wl5k2
rs7923280	T	A	0.0860019	0.0169148	genus.Enterorhabdus.id.820	TRUE	3.69e-07	inferred	5wl5k2
rs114731706	G	T	0.182308	0.0382298	genus.Enterorhabdus.id.820	TRUE	1.85e-06	inferred	5wl5k2
rs3017103	G	A	0.0980897	0.0208995	genus.Enterorhabdus.id.820	TRUE	2.69e-06	inferred	5wl5k2
rs73331712	C	T	0.26199	0.055123	genus.Enterorhabdus.id.820	TRUE	2.01e-06	inferred	5wl5k2
rs77655283	A	G	0.132988	0.0298306	genus.Enterorhabdus.id.820	TRUE	8.27e-06	inferred	5wl5k2
rs9470637	T	A	-0.0755513	0.0166263	genus.Enterorhabdus.id.820	TRUE	5.52e-06	inferred	5wl5k2
rs424715	C	T	0.0818743	0.0174855	genus.Enterorhabdus.id.820	TRUE	2.84e-06	inferred	5wl5k2
rs10098492	C	T	0.132323	0.0293688	genus.Enterorhabdus.id.820	TRUE	6.62e-06	inferred	5wl5k2
rs2051957	T	C	0.0843291	0.0189864	genus.Enterorhabdus.id.820	TRUE	8.93e-06	inferred	5wl5k2
rs7221249	G	A	0.0839861	0.0142741	genus.Erysipelatoclostridium.id.11381	TRUE	4.01e-09	inferred	uGeKsG
rs710230	C	T	0.143381	0.0281514	genus.Erysipelatoclostridium.id.11381	TRUE	3.52e-07	inferred	uGeKsG
rs4697572	G	A	-0.0810636	0.0163308	genus.Erysipelatoclostridium.id.11381	TRUE	6.91e-07	inferred	uGeKsG
rs58236560	T	G	-0.111157	0.0234426	genus.Erysipelatoclostridium.id.11381	TRUE	2.12e-06	inferred	uGeKsG
rs622418	G	A	-0.0668051	0.0143224	genus.Erysipelatoclostridium.id.11381	TRUE	3.1e-06	inferred	uGeKsG
rs17804233	C	T	-0.0662914	0.0144203	genus.Erysipelatoclostridium.id.11381	TRUE	4.28e-06	inferred	uGeKsG
rs1434153	A	G	-0.0684526	0.0152443	genus.Erysipelatoclostridium.id.11381	TRUE	7.11e-06	inferred	uGeKsG
rs340991	G	A	-0.0740482	0.0158891	genus.Erysipelatoclostridium.id.11381	TRUE	3.16e-06	inferred	uGeKsG
rs6474512	C	A	0.067015	0.0143201	genus.Erysipelatoclostridium.id.11381	TRUE	2.87e-06	inferred	uGeKsG
rs9590927	A	G	-0.0646003	0.0143479	genus.Erysipelatoclostridium.id.11381	TRUE	6.72e-06	inferred	uGeKsG
rs61806970	T	C	0.142548	0.0320688	genus.Erysipelatoclostridium.id.11381	TRUE	8.79e-06	inferred	uGeKsG
rs45480394	G	T	-0.0687134	0.0151835	genus.Erysipelatoclostridium.id.11381	TRUE	6.02e-06	inferred	uGeKsG
rs2901723	A	C	0.0641339	0.0144295	genus.Erysipelatoclostridium.id.11381	TRUE	8.8e-06	inferred	uGeKsG
rs34528142	G	C	-0.0875551	0.0195556	genus.Erysipelatoclostridium.id.11381	TRUE	7.56e-06	inferred	uGeKsG
rs16936671	T	C	-0.0968026	0.0217883	genus.Erysipelatoclostridium.id.11381	TRUE	8.88e-06	inferred	uGeKsG
rs3804326	G	A	0.14147	0.0336352	genus.Erysipelatoclostridium.id.11381	TRUE	2.6e-05	inferred	uGeKsG
rs28568391	G	A	-0.0583911	0.0118741	genus.ErysipelotrichaceaeUCG003.id.11384	TRUE	8.76e-07	inferred	yPLCnC
rs11994308	T	C	0.115417	0.0242503	genus.ErysipelotrichaceaeUCG003.id.11384	TRUE	1.94e-06	inferred	yPLCnC
rs76502207	C	T	0.144844	0.0289929	genus.ErysipelotrichaceaeUCG003.id.11384	TRUE	5.86e-07	inferred	yPLCnC
rs11877693	G	C	-0.0948369	0.0189222	genus.ErysipelotrichaceaeUCG003.id.11384	TRUE	5.39e-07	inferred	yPLCnC
rs8053479	G	A	-0.0838212	0.0186509	genus.ErysipelotrichaceaeUCG003.id.11384	TRUE	6.98e-06	inferred	yPLCnC
rs17798136	A	G	0.158818	0.0347674	genus.ErysipelotrichaceaeUCG003.id.11384	TRUE	4.92e-06	inferred	yPLCnC
rs11666127	G	A	-0.0719187	0.0161371	genus.ErysipelotrichaceaeUCG003.id.11384	TRUE	8.32e-06	inferred	yPLCnC
rs62403464	C	T	-0.0731743	0.0156516	genus.ErysipelotrichaceaeUCG003.id.11384	TRUE	2.94e-06	inferred	yPLCnC
rs59068084	G	T	0.0564772	0.0120224	genus.ErysipelotrichaceaeUCG003.id.11384	TRUE	2.63e-06	inferred	yPLCnC
rs73074432	T	C	0.072154	0.0164378	genus.ErysipelotrichaceaeUCG003.id.11384	TRUE	1.14e-05	inferred	yPLCnC
rs4758231	T	G	-0.0551754	0.0122047	genus.ErysipelotrichaceaeUCG003.id.11384	TRUE	6.16e-06	inferred	yPLCnC
rs74988980	A	G	-0.133141	0.0348574	genus.ErysipelotrichaceaeUCG003.id.11384	TRUE	0.000133669	inferred	yPLCnC
rs75949021	C	T	-0.169667	0.0374238	genus.ErysipelotrichaceaeUCG003.id.11384	TRUE	5.8e-06	inferred	yPLCnC
rs6875357	T	C	0.165673	0.0353831	genus.ErysipelotrichaceaeUCG003.id.11384	TRUE	2.84e-06	inferred	yPLCnC
rs2044550	C	T	-0.0609347	0.0136043	genus.ErysipelotrichaceaeUCG003.id.11384	TRUE	7.5e-06	inferred	yPLCnC
rs79396538	G	C	0.0848148	0.0191146	genus.ErysipelotrichaceaeUCG003.id.11384	TRUE	9.12e-06	inferred	yPLCnC
rs12251396	G	A	-0.0705399	0.0158766	genus.ErysipelotrichaceaeUCG003.id.11384	TRUE	8.87e-06	inferred	yPLCnC
rs2267739	C	G	0.115505	0.0237628	genus.Escherichia.Shigella.id.3504	TRUE	1.17e-06	inferred	tpyhhB
rs1154904	G	A	-0.0613376	0.0130644	genus.Escherichia.Shigella.id.3504	TRUE	2.67e-06	inferred	tpyhhB
rs73208162	G	A	-0.119296	0.024839	genus.Escherichia.Shigella.id.3504	TRUE	1.56e-06	inferred	tpyhhB
rs113513883	G	A	0.172283	0.038041	genus.Escherichia.Shigella.id.3504	TRUE	5.93e-06	inferred	tpyhhB
rs7502686	C	G	-0.136384	0.0302576	genus.Escherichia.Shigella.id.3504	TRUE	6.56e-06	inferred	tpyhhB
rs57024273	C	T	0.0626172	0.0139919	genus.Escherichia.Shigella.id.3504	TRUE	7.63e-06	inferred	tpyhhB
rs113127095	G	A	0.151009	0.0323434	genus.Escherichia.Shigella.id.3504	TRUE	3.03e-06	inferred	tpyhhB
rs117092367	T	A	0.117362	0.0264533	genus.Escherichia.Shigella.id.3504	TRUE	9.14e-06	inferred	tpyhhB
rs112767262	C	T	0.0732963	0.0163589	genus.Escherichia.Shigella.id.3504	TRUE	7.45e-06	inferred	tpyhhB
rs11706043	A	T	0.075657	0.0164155	genus.Escherichia.Shigella.id.3504	TRUE	4.05e-06	inferred	tpyhhB
rs592299	C	T	-0.0592004	0.0129486	genus.Escherichia.Shigella.id.3504	TRUE	4.83e-06	inferred	tpyhhB
rs4731451	A	G	-0.0609885	0.0135157	genus.Escherichia.Shigella.id.3504	TRUE	6.41e-06	inferred	tpyhhB
rs35555519	G	C	0.101976	0.0222883	genus.Escherichia.Shigella.id.3504	TRUE	4.76e-06	inferred	tpyhhB
rs118526	A	C	-0.0594401	0.013598	genus.Escherichia.Shigella.id.3504	TRUE	1.24e-05	inferred	tpyhhB
rs2798105	G	A	-0.100851	0.0222045	genus.Escherichia.Shigella.id.3504	TRUE	5.57e-06	inferred	tpyhhB
rs12320842	G	C	0.094833	0.0163962	genus.Faecalibacterium.id.2057	TRUE	7.3e-09	inferred	pDAwex
rs6910935	G	A	0.134864	0.0277032	genus.Faecalibacterium.id.2057	TRUE	1.13e-06	inferred	pDAwex
rs1271565	T	C	-0.0576251	0.0119649	genus.Faecalibacterium.id.2057	TRUE	1.46e-06	inferred	pDAwex
rs75499067	T	C	0.227585	0.0465522	genus.Faecalibacterium.id.2057	TRUE	1.01e-06	inferred	pDAwex
rs9536330	C	T	-0.048317	0.010797	genus.Faecalibacterium.id.2057	TRUE	7.64e-06	inferred	pDAwex
rs28376661	G	C	0.0504817	0.0109368	genus.Faecalibacterium.id.2057	TRUE	3.92e-06	inferred	pDAwex
rs10927394	T	G	-0.232262	0.0512364	genus.Faecalibacterium.id.2057	TRUE	5.81e-06	inferred	pDAwex
rs114946999	T	C	-0.0861565	0.01896	genus.Faecalibacterium.id.2057	TRUE	5.52e-06	inferred	pDAwex
rs79656633	C	T	0.145631	0.0323019	genus.Faecalibacterium.id.2057	TRUE	6.53e-06	inferred	pDAwex
rs61875484	G	C	0.0817953	0.018369	genus.Faecalibacterium.id.2057	TRUE	8.47e-06	inferred	pDAwex
rs12753492	C	A	0.0641305	0.0149933	genus.Faecalibacterium.id.2057	TRUE	1.89e-05	inferred	pDAwex
rs2835874	C	T	-0.0866356	0.0196496	genus.Faecalibacterium.id.2057	TRUE	1.04e-05	inferred	pDAwex
rs11776390	C	T	-0.078354	0.017183	genus.Faecalibacterium.id.2057	TRUE	5.12e-06	inferred	pDAwex
rs9852893	G	C	0.0657834	0.0129056	genus.FamilyXIIIAD3011group.id.11293	TRUE	3.45e-07	inferred	tWx39a
rs62200412	T	C	-0.0800851	0.0163834	genus.FamilyXIIIAD3011group.id.11293	TRUE	1.02e-06	inferred	tWx39a
rs16840310	G	A	-0.0608052	0.0122149	genus.FamilyXIIIAD3011group.id.11293	TRUE	6.43e-07	inferred	tWx39a
rs72730932	A	C	-0.0899559	0.0177107	genus.FamilyXIIIAD3011group.id.11293	TRUE	3.79e-07	inferred	tWx39a
rs16940167	T	C	0.0732552	0.0159898	genus.FamilyXIIIAD3011group.id.11293	TRUE	4.62e-06	inferred	tWx39a
rs17156849	A	G	-0.112891	0.0245292	genus.FamilyXIIIAD3011group.id.11293	TRUE	4.18e-06	inferred	tWx39a
rs62029761	G	A	0.128753	0.0276002	genus.FamilyXIIIAD3011group.id.11293	TRUE	3.09e-06	inferred	tWx39a
rs11736617	A	G	-0.0759493	0.0172101	genus.FamilyXIIIAD3011group.id.11293	TRUE	1.02e-05	inferred	tWx39a
rs12911842	T	A	-0.0811976	0.0183335	genus.FamilyXIIIAD3011group.id.11293	TRUE	9.47e-06	inferred	tWx39a
rs149302	C	T	-0.0645635	0.0143225	genus.FamilyXIIIAD3011group.id.11293	TRUE	6.55e-06	inferred	tWx39a
rs12314465	G	A	-0.0919724	0.0197199	genus.FamilyXIIIAD3011group.id.11293	TRUE	3.1e-06	inferred	tWx39a
rs9837139	G	A	0.10752	0.0240482	genus.FamilyXIIIAD3011group.id.11293	TRUE	7.78e-06	inferred	tWx39a
rs739451	T	C	0.0649589	0.0147534	genus.FamilyXIIIAD3011group.id.11293	TRUE	1.07e-05	inferred	tWx39a
rs11126423	T	C	0.0904399	0.0196301	genus.FamilyXIIIAD3011group.id.11293	TRUE	4.08e-06	inferred	tWx39a
rs1426266	C	T	-0.0665521	0.0137151	genus.FamilyXIIIUCG001.id.11294	TRUE	1.22e-06	inferred	YXG4qz
rs12049454	C	T	-0.0647298	0.0134065	genus.FamilyXIIIUCG001.id.11294	TRUE	1.38e-06	inferred	YXG4qz
rs3842897	A	G	-0.112639	0.0242751	genus.FamilyXIIIUCG001.id.11294	TRUE	3.48e-06	inferred	YXG4qz
rs116979587	A	T	-0.121679	0.0260821	genus.FamilyXIIIUCG001.id.11294	TRUE	3.08e-06	inferred	YXG4qz
rs62414802	T	C	-0.0611904	0.013457	genus.FamilyXIIIUCG001.id.11294	TRUE	5.44e-06	inferred	YXG4qz
rs2276529	G	C	-0.0759406	0.0165099	genus.FamilyXIIIUCG001.id.11294	TRUE	4.23e-06	inferred	YXG4qz
rs112362903	G	A	-0.149047	0.0333271	genus.FamilyXIIIUCG001.id.11294	TRUE	7.74e-06	inferred	YXG4qz
rs8076666	G	A	0.088655	0.0198094	genus.FamilyXIIIUCG001.id.11294	TRUE	7.63e-06	inferred	YXG4qz
rs7119679	A	G	-0.0809085	0.0174782	genus.FamilyXIIIUCG001.id.11294	TRUE	3.67e-06	inferred	YXG4qz
rs76463770	G	A	0.19313	0.0419866	genus.FamilyXIIIUCG001.id.11294	TRUE	4.23e-06	inferred	YXG4qz
rs12030302	G	A	-0.0692276	0.0137467	genus.Flavonifractor.id.2059	TRUE	4.76e-07	inferred	BELgQT
rs806808	C	T	0.0667272	0.0136557	genus.Flavonifractor.id.2059	TRUE	1.03e-06	inferred	BELgQT
rs34066017	G	A	0.0764294	0.0159789	genus.Flavonifractor.id.2059	TRUE	1.73e-06	inferred	BELgQT
rs11811696	C	T	-0.116063	0.0241012	genus.Flavonifractor.id.2059	TRUE	1.47e-06	inferred	BELgQT
rs11642826	C	G	0.14686	0.0325191	genus.Flavonifractor.id.2059	TRUE	6.3e-06	inferred	BELgQT
rs114873521	T	C	-0.130067	0.0294087	genus.Flavonifractor.id.2059	TRUE	9.75e-06	inferred	BELgQT
rs12038887	G	C	0.0942719	0.0211646	genus.Flavonifractor.id.2059	TRUE	8.42e-06	inferred	BELgQT
rs4378146	C	A	-0.0616691	0.0125259	genus.Fusicatenibacter.id.11305	TRUE	8.51e-07	inferred	44iNoy
rs62353480	G	A	-0.0701397	0.0145589	genus.Fusicatenibacter.id.11305	TRUE	1.45e-06	inferred	44iNoy
rs704418	C	T	0.0739124	0.0151073	genus.Fusicatenibacter.id.11305	TRUE	9.96e-07	inferred	44iNoy
rs2132128	A	G	-0.0771914	0.0160344	genus.Fusicatenibacter.id.11305	TRUE	1.48e-06	inferred	44iNoy
rs206581	G	A	-0.0568339	0.0127894	genus.Fusicatenibacter.id.11305	TRUE	8.84e-06	inferred	44iNoy
rs2025938	A	G	-0.0967298	0.0205426	genus.Fusicatenibacter.id.11305	TRUE	2.49e-06	inferred	44iNoy
rs3303	C	T	-0.0953657	0.020407	genus.Fusicatenibacter.id.11305	TRUE	2.97e-06	inferred	44iNoy
rs16866708	A	G	-0.0703526	0.0155832	genus.Fusicatenibacter.id.11305	TRUE	6.34e-06	inferred	44iNoy
rs2039204	A	T	-0.0497414	0.0107941	genus.Fusicatenibacter.id.11305	TRUE	4.06e-06	inferred	44iNoy
rs8028026	G	A	-0.0792146	0.0180505	genus.Fusicatenibacter.id.11305	TRUE	1.14e-05	inferred	44iNoy
rs1864685	C	A	-0.0494799	0.0108105	genus.Fusicatenibacter.id.11305	TRUE	4.72e-06	inferred	44iNoy
rs792108	C	T	-0.0508345	0.0113843	genus.Fusicatenibacter.id.11305	TRUE	8e-06	inferred	44iNoy
rs60254196	G	A	-0.0492427	0.0109365	genus.Fusicatenibacter.id.11305	TRUE	6.71e-06	inferred	44iNoy
rs9905659	A	G	-0.061617	0.0136576	genus.Fusicatenibacter.id.11305	TRUE	6.44e-06	inferred	44iNoy
rs8063430	C	T	-0.104026	0.022217	genus.Fusicatenibacter.id.11305	TRUE	2.84e-06	inferred	44iNoy
rs6515626	A	G	0.141575	0.0313559	genus.Fusicatenibacter.id.11305	TRUE	6.33e-06	inferred	44iNoy
rs10439674	G	A	-0.0572129	0.0130007	genus.Fusicatenibacter.id.11305	TRUE	1.08e-05	inferred	44iNoy
rs167879	T	C	-0.0659543	0.0148763	genus.Fusicatenibacter.id.11305	TRUE	9.27e-06	inferred	44iNoy
rs73103914	G	A	-0.0597324	0.0134458	genus.Fusicatenibacter.id.11305	TRUE	8.89e-06	inferred	44iNoy
rs76287110	T	A	-0.242965	0.0466177	genus.Gordonibacter.id.821	TRUE	1.87e-07	inferred	cxFb7D
rs7294633	T	C	0.12867	0.0249946	genus.Gordonibacter.id.821	TRUE	2.63e-07	inferred	cxFb7D
rs7220558	T	A	0.116884	0.0234834	genus.Gordonibacter.id.821	TRUE	6.45e-07	inferred	cxFb7D
rs71545975	G	A	-0.153972	0.0338918	genus.Gordonibacter.id.821	TRUE	5.54e-06	inferred	cxFb7D
rs35042269	A	C	-0.180293	0.0403296	genus.Gordonibacter.id.821	TRUE	7.8e-06	inferred	cxFb7D
rs72714787	A	C	0.181405	0.0377102	genus.Gordonibacter.id.821	TRUE	1.51e-06	inferred	cxFb7D
rs322296	A	G	0.17869	0.037722	genus.Gordonibacter.id.821	TRUE	2.17e-06	inferred	cxFb7D
rs72939513	G	A	-0.21399	0.0490592	genus.Gordonibacter.id.821	TRUE	1.29e-05	inferred	cxFb7D
rs3765837	G	T	-0.190729	0.0433608	genus.Gordonibacter.id.821	TRUE	1.09e-05	inferred	cxFb7D
rs13412653	C	A	0.107597	0.0239228	genus.Gordonibacter.id.821	TRUE	6.87e-06	inferred	cxFb7D
rs117347059	C	G	-0.128261	0.0285123	genus.Gordonibacter.id.821	TRUE	6.85e-06	inferred	cxFb7D
rs16955299	A	G	-0.196423	0.0433538	genus.Gordonibacter.id.821	TRUE	5.88e-06	inferred	cxFb7D
rs4596722	G	A	0.102908	0.0231571	genus.Gordonibacter.id.821	TRUE	8.83e-06	inferred	cxFb7D
rs768830	A	G	0.149852	0.0333315	genus.Gordonibacter.id.821	TRUE	6.93e-06	inferred	cxFb7D
rs61934597	T	C	-0.172495	0.0388567	genus.Gordonibacter.id.821	TRUE	9.03e-06	inferred	cxFb7D
rs12191680	G	C	0.106544	0.0200323	genus.Haemophilus.id.3698	TRUE	1.05e-07	inferred	HiKJu5
rs9382510	T	C	-0.093521	0.0172649	genus.Haemophilus.id.3698	TRUE	6.07e-08	inferred	HiKJu5
rs9574096	T	A	-0.0736375	0.0155227	genus.Haemophilus.id.3698	TRUE	2.1e-06	inferred	HiKJu5
rs76022354	T	C	0.244638	0.0505504	genus.Haemophilus.id.3698	TRUE	1.3e-06	inferred	HiKJu5
rs111582866	A	G	-0.124265	0.026016	genus.Haemophilus.id.3698	TRUE	1.78e-06	inferred	HiKJu5
rs9895850	C	T	-0.192957	0.0416755	genus.Haemophilus.id.3698	TRUE	3.66e-06	inferred	HiKJu5
rs35509	A	G	0.128249	0.0268779	genus.Haemophilus.id.3698	TRUE	1.83e-06	inferred	HiKJu5
rs78909003	C	T	-0.246256	0.0503924	genus.Haemophilus.id.3698	TRUE	1.03e-06	inferred	HiKJu5
rs9328464	C	T	0.0723095	0.0148799	genus.Haemophilus.id.3698	TRUE	1.18e-06	inferred	HiKJu5
rs4822728	C	T	0.0705861	0.0151388	genus.Haemophilus.id.3698	TRUE	3.12e-06	inferred	HiKJu5
rs10840326	G	C	-0.0677384	0.0151463	genus.Haemophilus.id.3698	TRUE	7.74e-06	inferred	HiKJu5
rs12876183	A	T	0.0749201	0.016711	genus.Haemophilus.id.3698	TRUE	7.35e-06	inferred	HiKJu5
rs10781340	A	G	0.0948915	0.0203221	genus.Haemophilus.id.3698	TRUE	3.02e-06	inferred	HiKJu5
rs56310940	C	G	-0.108393	0.0247052	genus.Haemophilus.id.3698	TRUE	1.15e-05	inferred	HiKJu5
rs761624	G	C	0.0959801	0.0179537	genus.Holdemanella.id.11393	TRUE	8.99e-08	inferred	2GEdO8
rs607782	C	T	-0.0854214	0.0172515	genus.Holdemanella.id.11393	TRUE	7.36e-07	inferred	2GEdO8
rs75764681	C	T	-0.283103	0.0598999	genus.Holdemanella.id.11393	TRUE	2.29e-06	inferred	2GEdO8
rs73011279	C	T	-0.0961669	0.0199336	genus.Holdemanella.id.11393	TRUE	1.4e-06	inferred	2GEdO8
rs4541991	C	T	-0.0927334	0.0194435	genus.Holdemanella.id.11393	TRUE	1.85e-06	inferred	2GEdO8
rs1830029	G	C	-0.0954096	0.021093	genus.Holdemanella.id.11393	TRUE	6.09e-06	inferred	2GEdO8
rs12513188	A	G	0.0903906	0.0195276	genus.Holdemanella.id.11393	TRUE	3.68e-06	inferred	2GEdO8
rs12415649	C	G	0.0839384	0.0190567	genus.Holdemanella.id.11393	TRUE	1.06e-05	inferred	2GEdO8
rs1926302	A	G	-0.107972	0.0231421	genus.Holdemanella.id.11393	TRUE	3.08e-06	inferred	2GEdO8
rs17586763	C	T	-0.227285	0.0510135	genus.Holdemanella.id.11393	TRUE	8.37e-06	inferred	2GEdO8
rs4802175	A	G	0.0790155	0.0173394	genus.Holdemanella.id.11393	TRUE	5.19e-06	inferred	2GEdO8
rs34187114	A	C	-0.104505	0.022601	genus.Holdemanella.id.11393	TRUE	3.77e-06	inferred	2GEdO8
rs35228298	A	G	0.0934832	0.0202886	genus.Holdemanella.id.11393	TRUE	4.07e-06	inferred	2GEdO8
rs62113381	C	T	-0.105447	0.0232029	genus.Holdemanella.id.11393	TRUE	5.5e-06	inferred	2GEdO8
rs1867876	C	T	0.0842919	0.0162192	genus.Holdemania.id.2157	TRUE	2.02e-07	inferred	QQR8Nc
rs9500080	T	C	0.0926764	0.0178886	genus.Holdemania.id.2157	TRUE	2.21e-07	inferred	QQR8Nc
rs6133067	C	T	0.0910829	0.0178561	genus.Holdemania.id.2157	TRUE	3.38e-07	inferred	QQR8Nc
rs150096134	A	T	0.162139	0.0332089	genus.Holdemania.id.2157	TRUE	1.05e-06	inferred	QQR8Nc
rs41438744	G	C	-0.12487	0.027013	genus.Holdemania.id.2157	TRUE	3.79e-06	inferred	QQR8Nc
rs77293403	G	A	0.164556	0.0341775	genus.Holdemania.id.2157	TRUE	1.47e-06	inferred	QQR8Nc
rs80149660	T	C	-0.232987	0.0519183	genus.Holdemania.id.2157	TRUE	7.2e-06	inferred	QQR8Nc
rs116500994	T	G	-0.13755	0.0293386	genus.Holdemania.id.2157	TRUE	2.75e-06	inferred	QQR8Nc
rs55888180	G	C	0.128671	0.0282795	genus.Holdemania.id.2157	TRUE	5.37e-06	inferred	QQR8Nc
rs4146507	T	C	0.079488	0.0177002	genus.Holdemania.id.2157	TRUE	7.1e-06	inferred	QQR8Nc
rs111745969	G	A	0.120677	0.0265781	genus.Holdemania.id.2157	TRUE	5.61e-06	inferred	QQR8Nc
rs113593397	G	A	-0.128935	0.0282526	genus.Holdemania.id.2157	TRUE	5.03e-06	inferred	QQR8Nc
rs10885477	C	T	-0.135137	0.0301894	genus.Holdemania.id.2157	TRUE	7.6e-06	inferred	QQR8Nc
rs9529719	C	T	0.074038	0.0160494	genus.Holdemania.id.2157	TRUE	3.97e-06	inferred	QQR8Nc
rs967319	C	T	0.0788638	0.0176744	genus.Holdemania.id.2157	TRUE	8.12e-06	inferred	QQR8Nc
rs12701617	G	A	-0.0660617	0.0149427	genus.Holdemania.id.2157	TRUE	9.82e-06	inferred	QQR8Nc
rs73139538	A	G	-0.148594	0.0327469	genus.Holdemania.id.2157	TRUE	5.69e-06	inferred	QQR8Nc
rs4636956	G	A	-0.0665866	0.0149839	genus.Holdemania.id.2157	TRUE	8.84e-06	inferred	QQR8Nc
rs901099	G	T	-0.12718	0.0250924	genus.Howardella.id.2000	TRUE	4.01e-07	inferred	QAp5HF
rs1484873	G	A	-0.227831	0.046335	genus.Howardella.id.2000	TRUE	8.79e-07	inferred	QAp5HF
rs17167098	A	G	-0.169366	0.0352068	genus.Howardella.id.2000	TRUE	1.5e-06	inferred	QAp5HF
rs609430	G	T	-0.112045	0.0239328	genus.Howardella.id.2000	TRUE	2.85e-06	inferred	QAp5HF
rs36081916	C	T	-0.18123	0.0402987	genus.Howardella.id.2000	TRUE	6.89e-06	inferred	QAp5HF
rs12452946	G	A	-0.105833	0.0228941	genus.Howardella.id.2000	TRUE	3.79e-06	inferred	QAp5HF
rs61771805	T	A	-0.136779	0.0296811	genus.Howardella.id.2000	TRUE	4.06e-06	inferred	QAp5HF
rs672217	A	G	0.164146	0.0349993	genus.Howardella.id.2000	TRUE	2.73e-06	inferred	QAp5HF
rs3791893	G	A	0.147035	0.034023	genus.Howardella.id.2000	TRUE	1.55e-05	inferred	QAp5HF
rs10048062	T	C	-0.147352	0.0336531	genus.Howardella.id.2000	TRUE	1.19e-05	inferred	QAp5HF
rs2154047	A	C	-0.192557	0.0420093	genus.Howardella.id.2000	TRUE	4.57e-06	inferred	QAp5HF
rs34471047	G	A	-0.162871	0.03349	genus.Hungatella.id.11306	TRUE	1.15e-06	inferred	aumhfY
rs72759041	T	G	-0.126025	0.0282242	genus.Hungatella.id.11306	TRUE	8e-06	inferred	aumhfY
rs10044993	A	C	0.139547	0.0316748	genus.Hungatella.id.11306	TRUE	1.05e-05	inferred	aumhfY
rs13249325	G	T	-0.100023	0.0225883	genus.Hungatella.id.11306	TRUE	9.51e-06	inferred	aumhfY
rs17092615	A	G	0.152235	0.0337867	genus.Hungatella.id.11306	TRUE	6.61e-06	inferred	aumhfY
rs10805326	A	G	0.0775151	0.0139665	genus.Intestinibacter.id.11345	TRUE	2.86e-08	inferred	jRZvgA
rs4327025	A	G	-0.0810346	0.0154397	genus.Intestinibacter.id.11345	TRUE	1.53e-07	inferred	jRZvgA
rs478972	C	T	-0.142681	0.0297116	genus.Intestinibacter.id.11345	TRUE	1.57e-06	inferred	jRZvgA
rs6875660	T	C	0.0890455	0.0193905	genus.Intestinibacter.id.11345	TRUE	4.39e-06	inferred	jRZvgA
rs16938435	C	T	-0.112189	0.0235439	genus.Intestinibacter.id.11345	TRUE	1.89e-06	inferred	jRZvgA
rs6062862	G	A	0.0924508	0.0204658	genus.Intestinibacter.id.11345	TRUE	6.26e-06	inferred	jRZvgA
rs118030283	A	G	-0.151829	0.0324471	genus.Intestinibacter.id.11345	TRUE	2.88e-06	inferred	jRZvgA
rs9348442	T	C	0.099082	0.0221625	genus.Intestinibacter.id.11345	TRUE	7.8e-06	inferred	jRZvgA
rs447950	G	A	0.0628342	0.0136652	genus.Intestinibacter.id.11345	TRUE	4.26e-06	inferred	jRZvgA
rs12210583	G	T	0.155074	0.0353007	genus.Intestinibacter.id.11345	TRUE	1.12e-05	inferred	jRZvgA
rs2702387	G	A	0.0608559	0.0132145	genus.Intestinibacter.id.11345	TRUE	4.12e-06	inferred	jRZvgA
rs68093214	T	C	0.0662258	0.0149877	genus.Intestinibacter.id.11345	TRUE	9.93e-06	inferred	jRZvgA
rs2098844	T	C	-0.0575295	0.0128416	genus.Intestinibacter.id.11345	TRUE	7.47e-06	inferred	jRZvgA
rs893394	A	G	0.0583322	0.0130729	genus.Intestinibacter.id.11345	TRUE	8.12e-06	inferred	jRZvgA
rs11258178	G	A	0.0660742	0.0134139	genus.Intestinimonas.id.2062	TRUE	8.4e-07	inferred	phcZNa
rs12226153	G	A	-0.151142	0.0306922	genus.Intestinimonas.id.2062	TRUE	8.46e-07	inferred	phcZNa
rs4784055	C	T	-0.175324	0.038599	genus.Intestinimonas.id.2062	TRUE	5.57e-06	inferred	phcZNa
rs716604	G	A	0.0818068	0.0165992	genus.Intestinimonas.id.2062	TRUE	8.29e-07	inferred	phcZNa
rs2930225	T	G	0.0729524	0.0152948	genus.Intestinimonas.id.2062	TRUE	1.84e-06	inferred	phcZNa
rs62240188	A	G	0.130074	0.0267179	genus.Intestinimonas.id.2062	TRUE	1.13e-06	inferred	phcZNa
rs2731794	T	C	0.120632	0.0257529	genus.Intestinimonas.id.2062	TRUE	2.81e-06	inferred	phcZNa
rs7170984	C	T	-0.0658116	0.0140767	genus.Intestinimonas.id.2062	TRUE	2.94e-06	inferred	phcZNa
rs10262702	C	T	0.0918017	0.0194885	genus.Intestinimonas.id.2062	TRUE	2.47e-06	inferred	phcZNa
rs12566247	A	T	0.0637084	0.0135355	genus.Intestinimonas.id.2062	TRUE	2.52e-06	inferred	phcZNa
rs1859797	A	G	0.060368	0.0131793	genus.Intestinimonas.id.2062	TRUE	4.64e-06	inferred	phcZNa
rs17067892	T	C	0.107194	0.0250013	genus.Intestinimonas.id.2062	TRUE	1.81e-05	inferred	phcZNa
rs72982915	T	C	0.183158	0.0402743	genus.Intestinimonas.id.2062	TRUE	5.42e-06	inferred	phcZNa
rs994794	C	G	-0.141905	0.0315074	genus.Intestinimonas.id.2062	TRUE	6.67e-06	inferred	phcZNa
rs4113676	C	A	-0.218507	0.0490152	genus.Intestinimonas.id.2062	TRUE	8.27e-06	inferred	phcZNa
rs9823439	C	T	-0.0581947	0.0131455	genus.Intestinimonas.id.2062	TRUE	9.56e-06	inferred	phcZNa
rs62427239	A	C	0.162658	0.0367647	genus.Intestinimonas.id.2062	TRUE	9.68e-06	inferred	phcZNa
rs2276760	G	A	-0.0685233	0.0152546	genus.Intestinimonas.id.2062	TRUE	7.06e-06	inferred	phcZNa
rs6934519	T	C	0.0692373	0.0151154	genus.Intestinimonas.id.2062	TRUE	4.64e-06	inferred	phcZNa
rs1000888	G	C	-0.0585038	0.013219	genus.Intestinimonas.id.2062	TRUE	9.61e-06	inferred	phcZNa
rs6112314	C	A	-0.0561715	0.0108174	genus.Lachnoclostridium.id.11308	TRUE	2.07e-07	inferred	4LTLHK
rs62285313	G	A	0.0864203	0.0181565	genus.Lachnoclostridium.id.11308	TRUE	1.94e-06	inferred	4LTLHK
rs78068103	G	A	0.0886199	0.0194248	genus.Lachnoclostridium.id.11308	TRUE	5.06e-06	inferred	4LTLHK
rs615997	C	T	0.0511752	0.0106491	genus.Lachnoclostridium.id.11308	TRUE	1.54e-06	inferred	4LTLHK
rs61915992	T	A	0.0803876	0.0172209	genus.Lachnoclostridium.id.11308	TRUE	3.04e-06	inferred	4LTLHK
rs789029	T	C	-0.0641289	0.0137974	genus.Lachnoclostridium.id.11308	TRUE	3.35e-06	inferred	4LTLHK
rs12566975	C	T	-0.0468097	0.0105787	genus.Lachnoclostridium.id.11308	TRUE	9.65e-06	inferred	4LTLHK
rs4738679	A	G	-0.0520267	0.011404	genus.Lachnoclostridium.id.11308	TRUE	5.06e-06	inferred	4LTLHK
rs1031599	T	G	-0.078627	0.0175644	genus.Lachnoclostridium.id.11308	TRUE	7.59e-06	inferred	4LTLHK
rs72829893	T	G	0.117472	0.0268103	genus.Lachnoclostridium.id.11308	TRUE	1.18e-05	inferred	4LTLHK
rs3821998	A	C	-0.0864066	0.0192519	genus.Lachnoclostridium.id.11308	TRUE	7.18e-06	inferred	4LTLHK
rs2385421	G	A	0.0746186	0.0180734	genus.Lachnoclostridium.id.11308	TRUE	3.65e-05	inferred	4LTLHK
rs1528479	A	G	-0.0497798	0.0111919	genus.Lachnoclostridium.id.11308	TRUE	8.67e-06	inferred	4LTLHK
rs1997204	C	T	-0.108075	0.0242022	genus.Lachnoclostridium.id.11308	TRUE	7.99e-06	inferred	4LTLHK
rs62028349	C	G	0.0469989	0.0105971	genus.Lachnoclostridium.id.11308	TRUE	9.2e-06	inferred	4LTLHK
rs13157098	G	A	-0.0768058	0.0155312	genus.Lachnospira.id.2004	TRUE	7.6e-07	inferred	xxhvGQ
rs4923324	A	G	-0.0617321	0.0133387	genus.Lachnospira.id.2004	TRUE	3.69e-06	inferred	xxhvGQ
rs56791201	C	T	0.051823	0.0110697	genus.Lachnospira.id.2004	TRUE	2.85e-06	inferred	xxhvGQ
rs2326833	G	C	-0.078495	0.017109	genus.Lachnospira.id.2004	TRUE	4.48e-06	inferred	xxhvGQ
rs4686798	C	T	0.0531826	0.0113747	genus.Lachnospira.id.2004	TRUE	2.93e-06	inferred	xxhvGQ
rs35418758	C	A	0.0864686	0.0190315	genus.Lachnospira.id.2004	TRUE	5.53e-06	inferred	xxhvGQ
rs2520509	G	A	0.0519063	0.011578	genus.Lachnospira.id.2004	TRUE	7.35e-06	inferred	xxhvGQ
rs7249113	A	G	0.0679483	0.0133496	genus.LachnospiraceaeFCS020group.id.11314	TRUE	3.58e-07	inferred	PJUlDd
rs12078956	G	C	0.106101	0.0222904	genus.LachnospiraceaeFCS020group.id.11314	TRUE	1.94e-06	inferred	PJUlDd
rs369444	G	C	0.125481	0.0259008	genus.LachnospiraceaeFCS020group.id.11314	TRUE	1.27e-06	inferred	PJUlDd
rs72793667	G	A	-0.116881	0.0246589	genus.LachnospiraceaeFCS020group.id.11314	TRUE	2.14e-06	inferred	PJUlDd
rs1363769	C	T	-0.200628	0.0449372	genus.LachnospiraceaeFCS020group.id.11314	TRUE	8.02e-06	inferred	PJUlDd
rs10093861	A	G	-0.0568869	0.0121152	genus.LachnospiraceaeFCS020group.id.11314	TRUE	2.66e-06	inferred	PJUlDd
rs9788306	T	C	-0.062804	0.0130744	genus.LachnospiraceaeFCS020group.id.11314	TRUE	1.56e-06	inferred	PJUlDd
rs113859143	C	G	-0.108906	0.0242055	genus.LachnospiraceaeFCS020group.id.11314	TRUE	6.82e-06	inferred	PJUlDd
rs9919338	C	G	-0.0553339	0.0120621	genus.LachnospiraceaeFCS020group.id.11314	TRUE	4.49e-06	inferred	PJUlDd
rs35035870	C	T	-0.190615	0.0414403	genus.LachnospiraceaeFCS020group.id.11314	TRUE	4.23e-06	inferred	PJUlDd
rs2862811	C	T	0.0564927	0.0121736	genus.LachnospiraceaeFCS020group.id.11314	TRUE	3.47e-06	inferred	PJUlDd
rs1254846	A	G	0.105963	0.0232501	genus.LachnospiraceaeFCS020group.id.11314	TRUE	5.18e-06	inferred	PJUlDd
rs4452603	G	T	0.0604208	0.0135965	genus.LachnospiraceaeFCS020group.id.11314	TRUE	8.84e-06	inferred	PJUlDd
rs2322265	T	C	-0.0666305	0.0141577	genus.LachnospiraceaeFCS020group.id.11314	TRUE	2.52e-06	inferred	PJUlDd
rs3999074	T	G	-0.0550587	0.0121847	genus.LachnospiraceaeFCS020group.id.11314	TRUE	6.22e-06	inferred	PJUlDd
rs10030408	G	A	0.0549224	0.0122608	genus.LachnospiraceaeFCS020group.id.11314	TRUE	7.48e-06	inferred	PJUlDd
rs6116753	A	G	0.0994748	0.0209139	genus.LachnospiraceaeNC2004group.id.11316	TRUE	1.97e-06	inferred	sBObVZ
rs3756315	G	A	-0.0883469	0.0188397	genus.LachnospiraceaeNC2004group.id.11316	TRUE	2.74e-06	inferred	sBObVZ
rs12127733	A	G	0.115182	0.0246006	genus.LachnospiraceaeNC2004group.id.11316	TRUE	2.84e-06	inferred	sBObVZ
rs17067076	A	G	-0.154631	0.0352194	genus.LachnospiraceaeNC2004group.id.11316	TRUE	1.13e-05	inferred	sBObVZ
rs1331592	G	C	0.0948806	0.0208369	genus.LachnospiraceaeNC2004group.id.11316	TRUE	5.28e-06	inferred	sBObVZ
rs1928659	C	T	0.102522	0.0226445	genus.LachnospiraceaeNC2004group.id.11316	TRUE	5.97e-06	inferred	sBObVZ
rs1929743	C	T	0.0837206	0.0190318	genus.LachnospiraceaeNC2004group.id.11316	TRUE	1.09e-05	inferred	sBObVZ
rs12863463	A	G	-0.156365	0.0345372	genus.LachnospiraceaeNC2004group.id.11316	TRUE	5.97e-06	inferred	sBObVZ
rs117467633	C	T	-0.169687	0.0383169	genus.LachnospiraceaeNC2004group.id.11316	TRUE	9.49e-06	inferred	sBObVZ
rs12208226	A	C	-0.154739	0.0340372	genus.LachnospiraceaeNC2004group.id.11316	TRUE	5.46e-06	inferred	sBObVZ
rs9932954	G	A	-0.0561864	0.0115984	genus.LachnospiraceaeND3007group.id.11317	TRUE	1.27e-06	inferred	7nHN9O
rs13110238	G	C	-0.0636978	0.0142041	genus.LachnospiraceaeND3007group.id.11317	TRUE	7.31e-06	inferred	7nHN9O
rs72776675	C	T	-0.0647067	0.014797	genus.LachnospiraceaeND3007group.id.11317	TRUE	1.23e-05	inferred	7nHN9O
rs2861203	A	G	0.0572304	0.0127279	genus.LachnospiraceaeND3007group.id.11317	TRUE	6.91e-06	inferred	7nHN9O
rs12362320	C	G	0.0573168	0.0115466	genus.LachnospiraceaeNK4A136group.id.11319	TRUE	6.91e-07	inferred	kba0SN
rs954878	G	A	-0.0520656	0.0109082	genus.LachnospiraceaeNK4A136group.id.11319	TRUE	1.81e-06	inferred	kba0SN
rs7832116	G	A	-0.0714756	0.0151703	genus.LachnospiraceaeNK4A136group.id.11319	TRUE	2.46e-06	inferred	kba0SN
rs7616165	T	G	-0.230542	0.0483465	genus.LachnospiraceaeNK4A136group.id.11319	TRUE	1.86e-06	inferred	kba0SN
rs76193507	G	A	-0.22973	0.0499776	genus.LachnospiraceaeNK4A136group.id.11319	TRUE	4.29e-06	inferred	kba0SN
rs11263806	G	A	-0.0524615	0.0116758	genus.LachnospiraceaeNK4A136group.id.11319	TRUE	7.02e-06	inferred	kba0SN
rs73044693	G	A	-0.10758	0.0229884	genus.LachnospiraceaeNK4A136group.id.11319	TRUE	2.87e-06	inferred	kba0SN
rs160061	G	A	0.0513831	0.0108094	genus.LachnospiraceaeNK4A136group.id.11319	TRUE	2e-06	inferred	kba0SN
rs7073658	G	T	-0.0499621	0.0109693	genus.LachnospiraceaeNK4A136group.id.11319	TRUE	5.25e-06	inferred	kba0SN
rs68104925	C	T	-0.0549104	0.0115385	genus.LachnospiraceaeNK4A136group.id.11319	TRUE	1.95e-06	inferred	kba0SN
rs12611395	G	A	-0.0902532	0.0199652	genus.LachnospiraceaeNK4A136group.id.11319	TRUE	6.17e-06	inferred	kba0SN
rs2880566	C	T	0.0599578	0.0134693	genus.LachnospiraceaeNK4A136group.id.11319	TRUE	8.53e-06	inferred	kba0SN
rs28540839	C	A	0.0508285	0.0110591	genus.LachnospiraceaeNK4A136group.id.11319	TRUE	4.31e-06	inferred	kba0SN
rs59805249	C	T	0.0936162	0.0207982	genus.LachnospiraceaeNK4A136group.id.11319	TRUE	6.76e-06	inferred	kba0SN
rs10952110	T	G	0.0487709	0.0109614	genus.LachnospiraceaeNK4A136group.id.11319	TRUE	8.61e-06	inferred	kba0SN
rs4955932	C	T	-0.0492283	0.0109388	genus.LachnospiraceaeNK4A136group.id.11319	TRUE	6.78e-06	inferred	kba0SN
rs437876	C	T	0.0784637	0.0144768	genus.LachnospiraceaeUCG001.id.11321	TRUE	5.96e-08	inferred	2Hjd42
rs985416	T	C	0.0970258	0.0181807	genus.LachnospiraceaeUCG001.id.11321	TRUE	9.46e-08	inferred	2Hjd42
rs2050911	A	G	0.0751466	0.0153934	genus.LachnospiraceaeUCG001.id.11321	TRUE	1.05e-06	inferred	2Hjd42
rs10815577	G	C	-0.0683706	0.0143691	genus.LachnospiraceaeUCG001.id.11321	TRUE	1.95e-06	inferred	2Hjd42
rs573933	C	T	-0.107898	0.0232346	genus.LachnospiraceaeUCG001.id.11321	TRUE	3.42e-06	inferred	2Hjd42
rs78848836	G	A	-0.118868	0.0259753	genus.LachnospiraceaeUCG001.id.11321	TRUE	4.74e-06	inferred	2Hjd42
rs9403580	T	C	0.107801	0.0229777	genus.LachnospiraceaeUCG001.id.11321	TRUE	2.71e-06	inferred	2Hjd42
rs7213933	A	T	-0.0816269	0.01838	genus.LachnospiraceaeUCG001.id.11321	TRUE	8.95e-06	inferred	2Hjd42
rs8104225	G	A	0.0892098	0.0197665	genus.LachnospiraceaeUCG001.id.11321	TRUE	6.39e-06	inferred	2Hjd42
rs8052586	C	T	0.176336	0.0395882	genus.LachnospiraceaeUCG001.id.11321	TRUE	8.42e-06	inferred	2Hjd42
rs62496417	G	T	-0.0748504	0.0165681	genus.LachnospiraceaeUCG001.id.11321	TRUE	6.25e-06	inferred	2Hjd42
rs2371284	C	T	-0.0761893	0.0170127	genus.LachnospiraceaeUCG001.id.11321	TRUE	7.52e-06	inferred	2Hjd42
rs12131224	T	C	0.117095	0.02591	genus.LachnospiraceaeUCG001.id.11321	TRUE	6.2e-06	inferred	2Hjd42
rs4981345	C	T	-0.0681973	0.0149831	genus.LachnospiraceaeUCG001.id.11321	TRUE	5.32e-06	inferred	2Hjd42
rs79476906	A	T	-0.087088	0.0197008	genus.LachnospiraceaeUCG001.id.11321	TRUE	9.85e-06	inferred	2Hjd42
rs7341608	C	T	-0.0784757	0.0177648	genus.LachnospiraceaeUCG001.id.11321	TRUE	9.99e-06	inferred	2Hjd42
rs12747809	A	G	-0.062197	0.0125685	genus.LachnospiraceaeUCG004.id.11324	TRUE	7.47e-07	inferred	DCTtIN
rs2882478	A	G	-0.0577091	0.0118338	genus.LachnospiraceaeUCG004.id.11324	TRUE	1.08e-06	inferred	DCTtIN
rs12673420	A	G	0.0554351	0.0118375	genus.LachnospiraceaeUCG004.id.11324	TRUE	2.83e-06	inferred	DCTtIN
rs2444793	T	C	-0.0542433	0.0118188	genus.LachnospiraceaeUCG004.id.11324	TRUE	4.44e-06	inferred	DCTtIN
rs2726805	G	A	0.0548397	0.0120844	genus.LachnospiraceaeUCG004.id.11324	TRUE	5.68e-06	inferred	DCTtIN
rs11128180	G	A	0.0648288	0.0140126	genus.LachnospiraceaeUCG004.id.11324	TRUE	3.72e-06	inferred	DCTtIN
rs12894272	G	A	0.0579792	0.0125229	genus.LachnospiraceaeUCG004.id.11324	TRUE	3.66e-06	inferred	DCTtIN
rs233486	G	A	-0.0799088	0.017766	genus.LachnospiraceaeUCG004.id.11324	TRUE	6.86e-06	inferred	DCTtIN
rs35182105	G	A	-0.109724	0.024221	genus.LachnospiraceaeUCG004.id.11324	TRUE	5.89e-06	inferred	DCTtIN
rs6656451	T	C	-0.05436	0.011947	genus.LachnospiraceaeUCG004.id.11324	TRUE	5.36e-06	inferred	DCTtIN
rs12072562	C	T	0.133104	0.0303566	genus.LachnospiraceaeUCG004.id.11324	TRUE	1.16e-05	inferred	DCTtIN
rs2706242	C	G	-0.0901399	0.0199712	genus.LachnospiraceaeUCG004.id.11324	TRUE	6.38e-06	inferred	DCTtIN
rs7629954	G	A	0.108441	0.023825	genus.LachnospiraceaeUCG004.id.11324	TRUE	5.32e-06	inferred	DCTtIN
rs10793103	T	C	0.0974344	0.0181279	genus.LachnospiraceaeUCG008.id.11328	TRUE	7.67e-08	inferred	wFN75X
rs9873555	C	G	-0.121162	0.0233467	genus.LachnospiraceaeUCG008.id.11328	TRUE	2.11e-07	inferred	wFN75X
rs13024781	C	T	-0.0798769	0.0168846	genus.LachnospiraceaeUCG008.id.11328	TRUE	2.24e-06	inferred	wFN75X
rs10741777	C	T	-0.0973842	0.0194791	genus.LachnospiraceaeUCG008.id.11328	TRUE	5.75e-07	inferred	wFN75X
rs955844	C	A	0.112064	0.0228369	genus.LachnospiraceaeUCG008.id.11328	TRUE	9.24e-07	inferred	wFN75X
rs67078837	C	T	-0.0845848	0.0170693	genus.LachnospiraceaeUCG008.id.11328	TRUE	7.22e-07	inferred	wFN75X
rs62277846	T	C	0.102292	0.0212319	genus.LachnospiraceaeUCG008.id.11328	TRUE	1.45e-06	inferred	wFN75X
rs10801803	A	G	-0.117029	0.0243085	genus.LachnospiraceaeUCG008.id.11328	TRUE	1.48e-06	inferred	wFN75X
rs61944774	G	A	0.179838	0.0393797	genus.LachnospiraceaeUCG008.id.11328	TRUE	4.95e-06	inferred	wFN75X
rs75356640	A	G	0.136523	0.0303128	genus.LachnospiraceaeUCG008.id.11328	TRUE	6.67e-06	inferred	wFN75X
rs57254474	A	G	0.0886511	0.0199045	genus.LachnospiraceaeUCG008.id.11328	TRUE	8.44e-06	inferred	wFN75X
rs57091572	G	A	-0.110443	0.0235801	genus.LachnospiraceaeUCG008.id.11328	TRUE	2.82e-06	inferred	wFN75X
rs11192447	G	A	0.126592	0.024345	genus.LachnospiraceaeUCG010.id.11330	TRUE	1.99e-07	inferred	OBfmXr
rs9981767	C	A	0.0655062	0.0131994	genus.LachnospiraceaeUCG010.id.11330	TRUE	6.95e-07	inferred	OBfmXr
rs74315802	T	G	0.0867262	0.0183477	genus.LachnospiraceaeUCG010.id.11330	TRUE	2.28e-06	inferred	OBfmXr
rs12346653	T	C	0.0657686	0.0139569	genus.LachnospiraceaeUCG010.id.11330	TRUE	2.45e-06	inferred	OBfmXr
rs10414815	C	T	0.10453	0.0230253	genus.LachnospiraceaeUCG010.id.11330	TRUE	5.63e-06	inferred	OBfmXr
rs72761829	T	A	0.111884	0.0238893	genus.LachnospiraceaeUCG010.id.11330	TRUE	2.82e-06	inferred	OBfmXr
rs72894957	A	G	0.222263	0.0486425	genus.LachnospiraceaeUCG010.id.11330	TRUE	4.89e-06	inferred	OBfmXr
rs336138	T	G	0.0779543	0.0171865	genus.LachnospiraceaeUCG010.id.11330	TRUE	5.74e-06	inferred	OBfmXr
rs4576377	C	A	-0.0572001	0.0127043	genus.LachnospiraceaeUCG010.id.11330	TRUE	6.72e-06	inferred	OBfmXr
rs2833528	T	C	-0.0562148	0.0127763	genus.LachnospiraceaeUCG010.id.11330	TRUE	1.08e-05	inferred	OBfmXr
rs2153460	T	A	-0.0684038	0.0156562	genus.LachnospiraceaeUCG010.id.11330	TRUE	1.25e-05	inferred	OBfmXr
rs17730011	A	G	-0.0702357	0.015706	genus.LachnospiraceaeUCG010.id.11330	TRUE	7.75e-06	inferred	OBfmXr
rs921925	C	A	0.0985077	0.0203229	genus.Lactobacillus.id.1837	TRUE	1.25e-06	inferred	Orsmvq
rs16861661	A	G	-0.183147	0.038148	genus.Lactobacillus.id.1837	TRUE	1.58e-06	inferred	Orsmvq
rs768253	G	T	-0.079195	0.0171791	genus.Lactobacillus.id.1837	TRUE	4.03e-06	inferred	Orsmvq
rs11674854	T	C	-0.0852686	0.0176504	genus.Lactobacillus.id.1837	TRUE	1.36e-06	inferred	Orsmvq
rs328312	A	T	0.0815092	0.0169441	genus.Lactobacillus.id.1837	TRUE	1.51e-06	inferred	Orsmvq
rs6092149	T	A	-0.0801344	0.017149	genus.Lactobacillus.id.1837	TRUE	2.97e-06	inferred	Orsmvq
rs75127669	A	C	0.139784	0.0310414	genus.Lactobacillus.id.1837	TRUE	6.7e-06	inferred	Orsmvq
rs77478751	G	A	-0.219886	0.0475759	genus.Lactobacillus.id.1837	TRUE	3.8e-06	inferred	Orsmvq
rs1530559	A	G	0.0804001	0.0178207	genus.Lactobacillus.id.1837	TRUE	6.43e-06	inferred	Orsmvq
rs62314653	A	C	0.187692	0.0394585	genus.Lactobacillus.id.1837	TRUE	1.97e-06	inferred	Orsmvq
rs7399658	A	G	-0.107134	0.0221883	genus.Lactobacillus.id.1837	TRUE	1.38e-06	inferred	Orsmvq
rs12693845	T	C	-0.0805447	0.0177429	genus.Lactobacillus.id.1837	TRUE	5.64e-06	inferred	Orsmvq
rs34757988	C	G	0.122294	0.0228976	genus.Lactococcus.id.1851	TRUE	9.25e-08	inferred	i4bUim
rs757872	C	G	0.140799	0.027582	genus.Lactococcus.id.1851	TRUE	3.31e-07	inferred	i4bUim
rs123059	C	T	-0.13671	0.0274694	genus.Lactococcus.id.1851	TRUE	6.46e-07	inferred	i4bUim
rs4766997	T	C	0.114599	0.023839	genus.Lactococcus.id.1851	TRUE	1.53e-06	inferred	i4bUim
rs10417872	G	T	0.118306	0.024522	genus.Lactococcus.id.1851	TRUE	1.4e-06	inferred	i4bUim
rs6674304	T	C	0.200758	0.0442121	genus.Lactococcus.id.1851	TRUE	5.6e-06	inferred	i4bUim
rs7992246	C	T	0.104232	0.0230786	genus.Lactococcus.id.1851	TRUE	6.29e-06	inferred	i4bUim
rs55910161	T	C	0.146426	0.0307367	genus.Lactococcus.id.1851	TRUE	1.9e-06	inferred	i4bUim
rs12621813	A	G	0.108423	0.0239978	genus.Lactococcus.id.1851	TRUE	6.24e-06	inferred	i4bUim
rs2293361	T	C	-0.199221	0.0430969	genus.Lactococcus.id.1851	TRUE	3.79e-06	inferred	i4bUim
rs17168302	A	G	0.191857	0.0424761	genus.Lactococcus.id.1851	TRUE	6.28e-06	inferred	i4bUim
rs61884471	A	G	0.124426	0.0248431	genus.Marvinbryantia.id.2005	TRUE	5.49e-07	inferred	J2ysSU
rs2724813	G	A	-0.0840769	0.0167551	genus.Marvinbryantia.id.2005	TRUE	5.22e-07	inferred	J2ysSU
rs1187983	T	C	-0.0935456	0.0193174	genus.Marvinbryantia.id.2005	TRUE	1.28e-06	inferred	J2ysSU
rs2842896	T	C	-0.0649396	0.0131146	genus.Marvinbryantia.id.2005	TRUE	7.36e-07	inferred	J2ysSU
rs11645029	C	G	-0.060618	0.0131551	genus.Marvinbryantia.id.2005	TRUE	4.07e-06	inferred	J2ysSU
rs12963345	C	G	-0.059681	0.0132289	genus.Marvinbryantia.id.2005	TRUE	6.44e-06	inferred	J2ysSU
rs2863363	G	A	0.0634861	0.0136323	genus.Marvinbryantia.id.2005	TRUE	3.21e-06	inferred	J2ysSU
rs72948274	C	A	-0.126354	0.0272212	genus.Marvinbryantia.id.2005	TRUE	3.45e-06	inferred	J2ysSU
rs146541147	A	G	0.118845	0.0268423	genus.Marvinbryantia.id.2005	TRUE	9.53e-06	inferred	J2ysSU
rs11620597	C	T	0.119479	0.0271688	genus.Marvinbryantia.id.2005	TRUE	1.09e-05	inferred	J2ysSU
rs8006832	T	G	-0.0952415	0.0216699	genus.Marvinbryantia.id.2005	TRUE	1.11e-05	inferred	J2ysSU
rs3125832	C	A	0.0679323	0.015012	genus.Marvinbryantia.id.2005	TRUE	6.03e-06	inferred	J2ysSU
rs73457410	G	A	0.218128	0.044466	genus.Methanobrevibacter.id.123	TRUE	9.32e-07	inferred	iRxsa3
rs10202904	G	T	-0.112811	0.0239106	genus.Methanobrevibacter.id.123	TRUE	2.38e-06	inferred	iRxsa3
rs894996	A	C	0.214213	0.0456045	genus.Methanobrevibacter.id.123	TRUE	2.64e-06	inferred	iRxsa3
rs11018665	T	A	0.113013	0.0254343	genus.Methanobrevibacter.id.123	TRUE	8.86e-06	inferred	iRxsa3
rs1334944	C	T	0.115197	0.0255492	genus.Methanobrevibacter.id.123	TRUE	6.52e-06	inferred	iRxsa3
rs6776814	C	T	-0.188956	0.0419905	genus.Methanobrevibacter.id.123	TRUE	6.8e-06	inferred	iRxsa3
rs4779844	C	G	0.109639	0.0247979	genus.Methanobrevibacter.id.123	TRUE	9.81e-06	inferred	iRxsa3
rs4802933	G	A	-0.135628	0.0308139	genus.Methanobrevibacter.id.123	TRUE	1.07e-05	inferred	iRxsa3
rs503751	G	C	0.0618294	0.0118887	genus.Odoribacter.id.952	TRUE	1.99e-07	inferred	Vt3P7x
rs77779484	A	G	-0.133489	0.0268526	genus.Odoribacter.id.952	TRUE	6.65e-07	inferred	Vt3P7x
rs10423795	T	C	0.0550695	0.0121164	genus.Odoribacter.id.952	TRUE	5.49e-06	inferred	Vt3P7x
rs6856150	A	G	0.0881922	0.0194146	genus.Odoribacter.id.952	TRUE	5.56e-06	inferred	Vt3P7x
rs10093869	G	A	-0.0577795	0.0125389	genus.Odoribacter.id.952	TRUE	4.07e-06	inferred	Vt3P7x
rs4793970	G	A	-0.0576329	0.0129154	genus.Odoribacter.id.952	TRUE	8.11e-06	inferred	Vt3P7x
rs74553962	G	T	0.121449	0.0264106	genus.Odoribacter.id.952	TRUE	4.26e-06	inferred	Vt3P7x
rs28417404	G	A	-0.0726896	0.0161372	genus.Odoribacter.id.952	TRUE	6.65e-06	inferred	Vt3P7x
rs16918425	T	A	0.0999781	0.0223785	genus.Odoribacter.id.952	TRUE	7.91e-06	inferred	Vt3P7x
rs1035588	G	A	-0.108148	0.0236848	genus.Olsenella.id.822	TRUE	4.97e-06	inferred	bAUPzc
rs62112538	T	C	-0.19943	0.0407033	genus.Olsenella.id.822	TRUE	9.6e-07	inferred	bAUPzc
rs35225860	G	A	-0.223604	0.0482391	genus.Olsenella.id.822	TRUE	3.56e-06	inferred	bAUPzc
rs72691585	A	C	-0.249079	0.0520814	genus.Olsenella.id.822	TRUE	1.73e-06	inferred	bAUPzc
rs9460691	A	C	0.119966	0.0268645	genus.Olsenella.id.822	TRUE	7.98e-06	inferred	bAUPzc
rs17148768	A	G	0.140434	0.0295602	genus.Olsenella.id.822	TRUE	2.03e-06	inferred	bAUPzc
rs61090148	G	A	-0.104783	0.0231343	genus.Olsenella.id.822	TRUE	5.92e-06	inferred	bAUPzc
rs7540303	T	C	0.108044	0.023638	genus.Olsenella.id.822	TRUE	4.86e-06	inferred	bAUPzc
rs2759329	A	G	-0.111131	0.0237218	genus.Olsenella.id.822	TRUE	2.8e-06	inferred	bAUPzc
rs6046522	T	C	0.122938	0.0269928	genus.Olsenella.id.822	TRUE	5.25e-06	inferred	bAUPzc
rs8066522	A	G	-0.106529	0.0240379	genus.Olsenella.id.822	TRUE	9.35e-06	inferred	bAUPzc
rs234108	G	A	0.0749553	0.0152632	genus.Oscillibacter.id.2063	TRUE	9.07e-07	inferred	a7pWBV
rs36095275	T	C	-0.0752368	0.0156861	genus.Oscillibacter.id.2063	TRUE	1.62e-06	inferred	a7pWBV
rs11627628	C	T	0.143961	0.0290223	genus.Oscillibacter.id.2063	TRUE	7.04e-07	inferred	a7pWBV
rs9393920	G	A	-0.0744662	0.0151081	genus.Oscillibacter.id.2063	TRUE	8.27e-07	inferred	a7pWBV
rs133832	C	A	-0.0795527	0.0162411	genus.Oscillibacter.id.2063	TRUE	9.67e-07	inferred	a7pWBV
rs12649930	G	T	0.121589	0.0259612	genus.Oscillibacter.id.2063	TRUE	2.82e-06	inferred	a7pWBV
rs75453768	T	G	0.12212	0.0268629	genus.Oscillibacter.id.2063	TRUE	5.47e-06	inferred	a7pWBV
rs16866406	G	A	0.0988765	0.0208795	genus.Oscillibacter.id.2063	TRUE	2.18e-06	inferred	a7pWBV
rs761240	G	T	-0.17664	0.0388812	genus.Oscillibacter.id.2063	TRUE	5.54e-06	inferred	a7pWBV
rs4506202	G	A	-0.0711323	0.0152261	genus.Oscillibacter.id.2063	TRUE	2.99e-06	inferred	a7pWBV
rs61883564	G	A	-0.101351	0.0221016	genus.Oscillibacter.id.2063	TRUE	4.52e-06	inferred	a7pWBV
rs16934185	G	A	-0.129568	0.028157	genus.Oscillibacter.id.2063	TRUE	4.19e-06	inferred	a7pWBV
rs12417956	G	C	0.0785431	0.0174075	genus.Oscillibacter.id.2063	TRUE	6.42e-06	inferred	a7pWBV
rs6901560	G	C	0.0855032	0.018693	genus.Oscillibacter.id.2063	TRUE	4.78e-06	inferred	a7pWBV
rs62206502	A	C	-0.0681423	0.0151349	genus.Oscillibacter.id.2063	TRUE	6.72e-06	inferred	a7pWBV
rs137917150	A	T	-0.174992	0.0388394	genus.Oscillibacter.id.2063	TRUE	6.62e-06	inferred	a7pWBV
rs11990279	C	T	-0.0824934	0.0180457	genus.Oscillibacter.id.2063	TRUE	4.85e-06	inferred	a7pWBV
rs12206468	A	G	-0.133016	0.0269733	genus.Oscillospira.id.2064	TRUE	8.17e-07	inferred	9VDvEn
rs73038677	A	T	-0.08321	0.0168666	genus.Oscillospira.id.2064	TRUE	8.08e-07	inferred	9VDvEn
rs1954532	C	T	-0.0826246	0.0175252	genus.Oscillospira.id.2064	TRUE	2.42e-06	inferred	9VDvEn
rs28889936	C	A	0.114051	0.0252838	genus.Oscillospira.id.2064	TRUE	6.46e-06	inferred	9VDvEn
rs751183	C	T	-0.0774322	0.0172216	genus.Oscillospira.id.2064	TRUE	6.92e-06	inferred	9VDvEn
rs8076323	G	A	0.0715392	0.0156539	genus.Oscillospira.id.2064	TRUE	4.88e-06	inferred	9VDvEn
rs72866977	C	A	-0.130569	0.0281674	genus.Oscillospira.id.2064	TRUE	3.56e-06	inferred	9VDvEn
rs62422654	T	C	0.0898456	0.0198088	genus.Oscillospira.id.2064	TRUE	5.74e-06	inferred	9VDvEn
rs75570604	G	C	0.137112	0.0307276	genus.Oscillospira.id.2064	TRUE	8.11e-06	inferred	9VDvEn
rs4428215	A	G	0.130293	0.0242237	genus.Oxalobacter.id.2978	TRUE	7.5e-08	inferred	5goJM6
rs736744	T	C	0.117882	0.0211262	genus.Oxalobacter.id.2978	TRUE	2.41e-08	inferred	5goJM6
rs6000536	T	C	-0.130992	0.0253804	genus.Oxalobacter.id.2978	TRUE	2.45e-07	inferred	5goJM6
rs36057338	T	G	0.207847	0.0421439	genus.Oxalobacter.id.2978	TRUE	8.15e-07	inferred	5goJM6
rs6071435	A	T	-0.105512	0.021489	genus.Oxalobacter.id.2978	TRUE	9.1e-07	inferred	5goJM6
rs12002250	C	A	0.217122	0.0466317	genus.Oxalobacter.id.2978	TRUE	3.22e-06	inferred	5goJM6
rs1569853	C	T	-0.138078	0.0296981	genus.Oxalobacter.id.2978	TRUE	3.33e-06	inferred	5goJM6
rs11108500	G	A	-0.199099	0.0427327	genus.Oxalobacter.id.2978	TRUE	3.17e-06	inferred	5goJM6
rs10464997	A	G	0.137691	0.0294804	genus.Oxalobacter.id.2978	TRUE	3e-06	inferred	5goJM6
rs111966731	C	T	0.213114	0.047162	genus.Oxalobacter.id.2978	TRUE	6.22e-06	inferred	5goJM6
rs6993398	A	G	0.127217	0.0278855	genus.Oxalobacter.id.2978	TRUE	5.06e-06	inferred	5goJM6
rs3862635	T	C	-0.172142	0.0394026	genus.Oxalobacter.id.2978	TRUE	1.25e-05	inferred	5goJM6
rs60884758	T	C	-0.0702667	0.0142249	genus.Parabacteroides.id.954	TRUE	7.82e-07	inferred	uwwEEU
rs3860755	C	G	0.0558784	0.0116625	genus.Parabacteroides.id.954	TRUE	1.66e-06	inferred	uwwEEU
rs4236095	A	G	0.0761961	0.0157042	genus.Parabacteroides.id.954	TRUE	1.22e-06	inferred	uwwEEU
rs115602804	A	G	0.10308	0.0222736	genus.Parabacteroides.id.954	TRUE	3.69e-06	inferred	uwwEEU
rs114567323	C	T	0.186478	0.0405199	genus.Parabacteroides.id.954	TRUE	4.18e-06	inferred	uwwEEU
rs7298818	T	C	0.0888832	0.0200902	genus.Parabacteroides.id.954	TRUE	9.68e-06	inferred	uwwEEU
rs6657302	C	T	-0.10452	0.0225521	genus.Parabacteroides.id.954	TRUE	3.58e-06	inferred	uwwEEU
rs11965579	C	G	0.162824	0.0381863	genus.Parabacteroides.id.954	TRUE	2.01e-05	inferred	uwwEEU
rs17141986	C	G	0.0500303	0.0111459	genus.Parabacteroides.id.954	TRUE	7.17e-06	inferred	uwwEEU
rs72893646	T	A	-0.0715594	0.0156668	genus.Parabacteroides.id.954	TRUE	4.93e-06	inferred	uwwEEU
rs2081023	G	A	-0.122561	0.0236507	genus.Paraprevotella.id.962	TRUE	2.19e-07	inferred	PhOdKB
rs9900242	G	A	-0.0852967	0.0175212	genus.Paraprevotella.id.962	TRUE	1.13e-06	inferred	PhOdKB
rs58117850	A	C	-0.149982	0.0324013	genus.Paraprevotella.id.962	TRUE	3.68e-06	inferred	PhOdKB
rs9602779	C	A	-0.106692	0.0220264	genus.Paraprevotella.id.962	TRUE	1.27e-06	inferred	PhOdKB
rs145020347	G	A	-0.12465	0.0262323	genus.Paraprevotella.id.962	TRUE	2.02e-06	inferred	PhOdKB
rs4767113	T	C	0.0882466	0.018382	genus.Paraprevotella.id.962	TRUE	1.58e-06	inferred	PhOdKB
rs3008582	C	T	0.10572	0.0227246	genus.Paraprevotella.id.962	TRUE	3.28e-06	inferred	PhOdKB
rs4756632	T	G	-0.138905	0.0289897	genus.Paraprevotella.id.962	TRUE	1.65e-06	inferred	PhOdKB
rs10842464	C	T	-0.0758215	0.0172568	genus.Paraprevotella.id.962	TRUE	1.11e-05	inferred	PhOdKB
rs3801748	A	G	0.0779721	0.0171691	genus.Paraprevotella.id.962	TRUE	5.59e-06	inferred	PhOdKB
rs7240324	G	T	-0.10229	0.0226948	genus.Paraprevotella.id.962	TRUE	6.57e-06	inferred	PhOdKB
rs17109926	G	A	-0.0988335	0.0216172	genus.Paraprevotella.id.962	TRUE	4.83e-06	inferred	PhOdKB
rs17785622	G	A	0.248065	0.0524304	genus.Paraprevotella.id.962	TRUE	2.23e-06	inferred	PhOdKB
rs2387977	C	T	-0.0681778	0.0134756	genus.Parasutterella.id.2892	TRUE	4.21e-07	inferred	Pfe20y
rs7572229	A	G	0.066273	0.0132736	genus.Parasutterella.id.2892	TRUE	5.95e-07	inferred	Pfe20y
rs35414597	A	T	-0.0684946	0.0142143	genus.Parasutterella.id.2892	TRUE	1.44e-06	inferred	Pfe20y
rs6828768	T	C	0.0636852	0.0132645	genus.Parasutterella.id.2892	TRUE	1.58e-06	inferred	Pfe20y
rs10899911	G	A	-0.0717102	0.0148151	genus.Parasutterella.id.2892	TRUE	1.3e-06	inferred	Pfe20y
rs7303158	T	C	0.0646859	0.0134256	genus.Parasutterella.id.2892	TRUE	1.45e-06	inferred	Pfe20y
rs78383039	C	T	-0.146315	0.0297119	genus.Parasutterella.id.2892	TRUE	8.46e-07	inferred	Pfe20y
rs35055552	C	T	0.109554	0.0235433	genus.Parasutterella.id.2892	TRUE	3.27e-06	inferred	Pfe20y
rs2090816	C	A	0.0840967	0.0177315	genus.Parasutterella.id.2892	TRUE	2.11e-06	inferred	Pfe20y
rs1403396	T	A	-0.0756729	0.0159035	genus.Parasutterella.id.2892	TRUE	1.95e-06	inferred	Pfe20y
rs55877868	C	A	-0.104458	0.0228089	genus.Parasutterella.id.2892	TRUE	4.66e-06	inferred	Pfe20y
rs8039785	G	T	0.0618345	0.0133	genus.Parasutterella.id.2892	TRUE	3.33e-06	inferred	Pfe20y
rs823424	A	G	-0.0713448	0.0156958	genus.Parasutterella.id.2892	TRUE	5.48e-06	inferred	Pfe20y
rs7311004	C	T	-0.0617522	0.0136438	genus.Parasutterella.id.2892	TRUE	6.01e-06	inferred	Pfe20y
rs62273907	G	A	0.229468	0.0502262	genus.Parasutterella.id.2892	TRUE	4.91e-06	inferred	Pfe20y
rs6809952	A	G	-0.0684957	0.0150892	genus.Parasutterella.id.2892	TRUE	5.64e-06	inferred	Pfe20y
rs11715853	A	G	-0.0662952	0.0146114	genus.Parasutterella.id.2892	TRUE	5.7e-06	inferred	Pfe20y
rs57905414	A	T	0.184818	0.0322855	genus.Peptococcus.id.2037	TRUE	1.04e-08	inferred	7pkwzR
rs77681628	T	C	0.200307	0.0387328	genus.Peptococcus.id.2037	TRUE	2.32e-07	inferred	7pkwzR
rs10031059	C	T	-0.121167	0.0225844	genus.Peptococcus.id.2037	TRUE	8.09e-08	inferred	7pkwzR
rs62424012	A	G	0.137164	0.0292136	genus.Peptococcus.id.2037	TRUE	2.66e-06	inferred	7pkwzR
rs413827	A	G	0.110229	0.0237523	genus.Peptococcus.id.2037	TRUE	3.47e-06	inferred	7pkwzR
rs2054133	A	G	0.0895433	0.0188332	genus.Peptococcus.id.2037	TRUE	1.99e-06	inferred	7pkwzR
rs7033353	G	T	0.090152	0.018995	genus.Peptococcus.id.2037	TRUE	2.07e-06	inferred	7pkwzR
rs5770862	C	T	0.162018	0.0356813	genus.Peptococcus.id.2037	TRUE	5.61e-06	inferred	7pkwzR
rs34282744	C	G	0.191797	0.0399832	genus.Peptococcus.id.2037	TRUE	1.61e-06	inferred	7pkwzR
rs11001948	A	C	-0.191013	0.038102	genus.Peptococcus.id.2037	TRUE	5.35e-07	inferred	7pkwzR
rs72850165	C	T	-0.134304	0.0300423	genus.Peptococcus.id.2037	TRUE	7.8e-06	inferred	7pkwzR
rs11030569	T	A	-0.17402	0.0374133	genus.Peptococcus.id.2037	TRUE	3.3e-06	inferred	7pkwzR
rs7766680	C	G	0.0976832	0.0214155	genus.Peptococcus.id.2037	TRUE	5.08e-06	inferred	7pkwzR
rs74592222	A	G	0.137957	0.0302965	genus.Peptococcus.id.2037	TRUE	5.27e-06	inferred	7pkwzR
rs36121075	G	A	-0.14067	0.030628	genus.Peptococcus.id.2037	TRUE	4.37e-06	inferred	7pkwzR
rs12069354	T	C	0.16763	0.03795	genus.Peptococcus.id.2037	TRUE	1e-05	inferred	7pkwzR
rs75882962	C	T	0.0968661	0.0190575	genus.Phascolarctobacterium.id.2168	TRUE	3.72e-07	inferred	tZ78wo
rs56157888	C	A	0.0954864	0.0193976	genus.Phascolarctobacterium.id.2168	TRUE	8.54e-07	inferred	tZ78wo
rs56069061	A	G	-0.111306	0.0230694	genus.Phascolarctobacterium.id.2168	TRUE	1.4e-06	inferred	tZ78wo
rs74540770	A	G	-0.121014	0.0258621	genus.Phascolarctobacterium.id.2168	TRUE	2.88e-06	inferred	tZ78wo
rs76124218	G	C	-0.159361	0.0344532	genus.Phascolarctobacterium.id.2168	TRUE	3.74e-06	inferred	tZ78wo
rs6427992	C	G	-0.0652458	0.0137508	genus.Phascolarctobacterium.id.2168	TRUE	2.09e-06	inferred	tZ78wo
rs12618201	G	A	0.0641657	0.0138202	genus.Phascolarctobacterium.id.2168	TRUE	3.44e-06	inferred	tZ78wo
rs1264476	G	T	0.0767335	0.0166041	genus.Phascolarctobacterium.id.2168	TRUE	3.81e-06	inferred	tZ78wo
rs28525131	A	G	-0.118657	0.0269048	genus.Phascolarctobacterium.id.2168	TRUE	1.03e-05	inferred	tZ78wo
rs7982713	A	G	0.0726922	0.0163201	genus.Phascolarctobacterium.id.2168	TRUE	8.42e-06	inferred	tZ78wo
rs11929846	C	T	-0.0697199	0.0157969	genus.Phascolarctobacterium.id.2168	TRUE	1.02e-05	inferred	tZ78wo
rs130483	G	A	0.0655056	0.0143596	genus.Phascolarctobacterium.id.2168	TRUE	5.07e-06	inferred	tZ78wo
rs385483	G	A	0.137033	0.0291906	genus.Prevotella7.id.11182	TRUE	2.67e-06	inferred	FOff2y
rs57404562	A	C	0.155486	0.0316057	genus.Prevotella7.id.11182	TRUE	8.67e-07	inferred	FOff2y
rs9959718	A	G	0.133012	0.0275361	genus.Prevotella7.id.11182	TRUE	1.36e-06	inferred	FOff2y
rs9608249	G	A	-0.158213	0.0336317	genus.Prevotella7.id.11182	TRUE	2.55e-06	inferred	FOff2y
rs2240542	T	C	0.12085	0.0261776	genus.Prevotella7.id.11182	TRUE	3.9e-06	inferred	FOff2y
rs2918132	T	C	-0.114648	0.0254916	genus.Prevotella7.id.11182	TRUE	6.88e-06	inferred	FOff2y
rs16937247	C	G	0.146098	0.0351529	genus.Prevotella7.id.11182	TRUE	3.24e-05	inferred	FOff2y
rs118038478	G	A	0.205676	0.0468917	genus.Prevotella7.id.11182	TRUE	1.15e-05	inferred	FOff2y
rs12124567	G	A	-0.121281	0.0275017	genus.Prevotella7.id.11182	TRUE	1.03e-05	inferred	FOff2y
rs12195431	C	T	0.196528	0.0442322	genus.Prevotella7.id.11182	TRUE	8.87e-06	inferred	FOff2y
rs9426434	C	T	-0.123657	0.0278514	genus.Prevotella7.id.11182	TRUE	9e-06	inferred	FOff2y
rs11035469	G	A	-0.144165	0.0311897	genus.Prevotella7.id.11182	TRUE	3.8e-06	inferred	FOff2y
rs111509883	C	T	0.171131	0.0347624	genus.Prevotella9.id.11183	TRUE	8.53e-07	inferred	HMqxJb
rs2683313	G	A	-0.0724576	0.0151603	genus.Prevotella9.id.11183	TRUE	1.76e-06	inferred	HMqxJb
rs117271932	G	A	0.208089	0.0440393	genus.Prevotella9.id.11183	TRUE	2.3e-06	inferred	HMqxJb
rs10512344	G	C	0.247373	0.0544087	genus.Prevotella9.id.11183	TRUE	5.45e-06	inferred	HMqxJb
rs9428102	G	A	-0.0778844	0.0176068	genus.Prevotella9.id.11183	TRUE	9.71e-06	inferred	HMqxJb
rs746764	C	T	-0.0915772	0.0193245	genus.Prevotella9.id.11183	TRUE	2.15e-06	inferred	HMqxJb
rs16966465	C	G	0.0743348	0.0165291	genus.Prevotella9.id.11183	TRUE	6.88e-06	inferred	HMqxJb
rs2104588	C	T	0.105558	0.023773	genus.Prevotella9.id.11183	TRUE	8.98e-06	inferred	HMqxJb
rs11199734	T	A	0.0770209	0.0169462	genus.Prevotella9.id.11183	TRUE	5.49e-06	inferred	HMqxJb
rs7232121	C	G	0.0671292	0.014423	genus.Prevotella9.id.11183	TRUE	3.25e-06	inferred	HMqxJb
rs11685699	T	C	-0.141357	0.0295665	genus.Prevotella9.id.11183	TRUE	1.74e-06	inferred	HMqxJb
rs9613013	A	G	0.0917591	0.0202697	genus.Prevotella9.id.11183	TRUE	5.99e-06	inferred	HMqxJb
rs2495052	G	A	0.0838978	0.0188523	genus.Prevotella9.id.11183	TRUE	8.58e-06	inferred	HMqxJb
rs72815774	C	T	-0.176186	0.0393068	genus.Prevotella9.id.11183	TRUE	7.38e-06	inferred	HMqxJb
rs4968431	T	G	0.0640113	0.0144162	genus.Prevotella9.id.11183	TRUE	8.99e-06	inferred	HMqxJb
rs7976209	C	T	-0.0870786	0.0197951	genus.Prevotella9.id.11183	TRUE	1.09e-05	inferred	HMqxJb
rs12648235	C	T	0.0785902	0.0177676	genus.Prevotella9.id.11183	TRUE	9.72e-06	inferred	HMqxJb
rs1304512	A	G	0.0761593	0.0165885	genus.Prevotella9.id.11183	TRUE	4.41e-06	inferred	HMqxJb
rs7237249	T	C	-0.0823764	0.0182126	genus.Prevotella9.id.11183	TRUE	6.1e-06	inferred	HMqxJb
rs2900503	T	G	-0.172329	0.0326671	genus.RikenellaceaeRC9gutgroup.id.11191	TRUE	1.33e-07	inferred	rAiEAr
rs17582787	G	A	-0.157739	0.0339924	genus.RikenellaceaeRC9gutgroup.id.11191	TRUE	3.48e-06	inferred	rAiEAr
rs7113155	C	G	0.114423	0.0247798	genus.RikenellaceaeRC9gutgroup.id.11191	TRUE	3.88e-06	inferred	rAiEAr
rs4270579	A	G	-0.118021	0.0271041	genus.RikenellaceaeRC9gutgroup.id.11191	TRUE	1.33e-05	inferred	rAiEAr
rs2998141	C	T	-0.136346	0.0293073	genus.RikenellaceaeRC9gutgroup.id.11191	TRUE	3.28e-06	inferred	rAiEAr
rs4717843	T	G	-0.119376	0.0260548	genus.RikenellaceaeRC9gutgroup.id.11191	TRUE	4.61e-06	inferred	rAiEAr
rs9887954	A	G	-0.114849	0.0249013	genus.RikenellaceaeRC9gutgroup.id.11191	TRUE	3.98e-06	inferred	rAiEAr
rs7193937	C	G	0.124153	0.027741	genus.RikenellaceaeRC9gutgroup.id.11191	TRUE	7.63e-06	inferred	rAiEAr
rs80309088	A	G	0.17405	0.0383423	genus.RikenellaceaeRC9gutgroup.id.11191	TRUE	5.64e-06	inferred	rAiEAr
rs12501673	G	A	0.116395	0.0262253	genus.RikenellaceaeRC9gutgroup.id.11191	TRUE	9.07e-06	inferred	rAiEAr
rs17032291	C	T	-0.169579	0.0368251	genus.RikenellaceaeRC9gutgroup.id.11191	TRUE	4.13e-06	inferred	rAiEAr
rs7712231	G	A	0.156284	0.0350462	genus.RikenellaceaeRC9gutgroup.id.11191	TRUE	8.22e-06	inferred	rAiEAr
rs61841503	A	G	0.092888	0.0171454	genus.Romboutsia.id.11347	TRUE	6.04e-08	inferred	jQGPmQ
rs10279978	G	A	-0.0622202	0.0127675	genus.Romboutsia.id.11347	TRUE	1.1e-06	inferred	jQGPmQ
rs16843578	T	C	-0.0875276	0.0196779	genus.Romboutsia.id.11347	TRUE	8.67e-06	inferred	jQGPmQ
rs77702691	G	A	-0.094406	0.0208544	genus.Romboutsia.id.11347	TRUE	5.99e-06	inferred	jQGPmQ
rs75987356	A	G	-0.129578	0.0280454	genus.Romboutsia.id.11347	TRUE	3.83e-06	inferred	jQGPmQ
rs75200530	G	T	-0.190644	0.0421065	genus.Romboutsia.id.11347	TRUE	5.96e-06	inferred	jQGPmQ
rs9567264	T	C	0.0580018	0.0127495	genus.Romboutsia.id.11347	TRUE	5.38e-06	inferred	jQGPmQ
rs34302036	G	A	0.0550261	0.0120835	genus.Romboutsia.id.11347	TRUE	5.27e-06	inferred	jQGPmQ
rs7109293	G	A	0.0919112	0.0205738	genus.Romboutsia.id.11347	TRUE	7.92e-06	inferred	jQGPmQ
rs114398731	C	G	-0.131039	0.0293815	genus.Romboutsia.id.11347	TRUE	8.2e-06	inferred	jQGPmQ
rs28603357	C	T	-0.214911	0.0474739	genus.Romboutsia.id.11347	TRUE	5.98e-06	inferred	jQGPmQ
rs11221428	C	T	-0.0726779	0.0158263	genus.Romboutsia.id.11347	TRUE	4.39e-06	inferred	jQGPmQ
rs9389266	G	T	0.0722815	0.0162353	genus.Romboutsia.id.11347	TRUE	8.5e-06	inferred	jQGPmQ
rs62504452	G	A	-0.0710048	0.0156654	genus.Romboutsia.id.11347	TRUE	5.83e-06	inferred	jQGPmQ
rs2034589	C	G	0.0629765	0.0123489	genus.Roseburia.id.2012	TRUE	3.4e-07	inferred	NdDpF0
rs116270582	A	T	-0.153844	0.0329324	genus.Roseburia.id.2012	TRUE	2.99e-06	inferred	NdDpF0
rs2160994	C	T	0.0550687	0.0112481	genus.Roseburia.id.2012	TRUE	9.79e-07	inferred	NdDpF0
rs16910295	C	T	-0.0980434	0.020957	genus.Roseburia.id.2012	TRUE	2.89e-06	inferred	NdDpF0
rs12740451	C	T	0.0697527	0.0153607	genus.Roseburia.id.2012	TRUE	5.6e-06	inferred	NdDpF0
rs6445851	A	G	-0.0497336	0.0108158	genus.Roseburia.id.2012	TRUE	4.26e-06	inferred	NdDpF0
rs9300744	T	C	-0.0588452	0.0126228	genus.Roseburia.id.2012	TRUE	3.13e-06	inferred	NdDpF0
rs2943022	C	T	0.0493786	0.0106763	genus.Roseburia.id.2012	TRUE	3.75e-06	inferred	NdDpF0
rs6930661	T	C	-0.0961587	0.0204975	genus.Roseburia.id.2012	TRUE	2.72e-06	inferred	NdDpF0
rs4748237	C	G	0.0488326	0.0106404	genus.Roseburia.id.2012	TRUE	4.45e-06	inferred	NdDpF0
rs147990086	G	A	-0.0578936	0.01324	genus.Roseburia.id.2012	TRUE	1.23e-05	inferred	NdDpF0
rs329182	C	T	0.0690327	0.0152884	genus.Roseburia.id.2012	TRUE	6.32e-06	inferred	NdDpF0
rs302266	C	T	-0.0777312	0.0172985	genus.Roseburia.id.2012	TRUE	7.01e-06	inferred	NdDpF0
rs75326254	T	C	-0.104628	0.0230897	genus.Roseburia.id.2012	TRUE	5.86e-06	inferred	NdDpF0
rs55858165	C	A	0.179284	0.0404954	genus.Roseburia.id.2012	TRUE	9.54e-06	inferred	NdDpF0
rs57466170	T	C	0.0741405	0.0171601	genus.Roseburia.id.2012	TRUE	1.56e-05	inferred	NdDpF0
rs78753150	C	A	0.0968739	0.0214067	genus.Roseburia.id.2012	TRUE	6.03e-06	inferred	NdDpF0
rs243585	G	C	-0.0585939	0.0121017	genus.Ruminiclostridium5.id.11355	TRUE	1.29e-06	inferred	WmbTop
rs2286384	C	G	-0.0518814	0.0107482	genus.Ruminiclostridium5.id.11355	TRUE	1.39e-06	inferred	WmbTop
rs79968837	G	A	-0.0950311	0.0193507	genus.Ruminiclostridium5.id.11355	TRUE	9.06e-07	inferred	WmbTop
rs2482038	A	C	0.0518991	0.0108777	genus.Ruminiclostridium5.id.11355	TRUE	1.83e-06	inferred	WmbTop
rs113753996	C	T	0.0820689	0.0174463	genus.Ruminiclostridium5.id.11355	TRUE	2.55e-06	inferred	WmbTop
rs1492620	C	T	-0.0830505	0.0180073	genus.Ruminiclostridium5.id.11355	TRUE	3.99e-06	inferred	WmbTop
rs2791343	C	T	0.051717	0.0113369	genus.Ruminiclostridium5.id.11355	TRUE	5.07e-06	inferred	WmbTop
rs10827477	G	A	-0.0547387	0.0115163	genus.Ruminiclostridium5.id.11355	TRUE	2e-06	inferred	WmbTop
rs6121460	A	G	0.0932955	0.0199206	genus.Ruminiclostridium5.id.11355	TRUE	2.82e-06	inferred	WmbTop
rs2801960	G	C	0.0520975	0.0115111	genus.Ruminiclostridium5.id.11355	TRUE	6.02e-06	inferred	WmbTop
rs8053158	G	A	-0.0740543	0.0159151	genus.Ruminiclostridium5.id.11355	TRUE	3.27e-06	inferred	WmbTop
rs1223978	C	T	0.0484169	0.0108254	genus.Ruminiclostridium5.id.11355	TRUE	7.73e-06	inferred	WmbTop
rs73002572	C	G	0.181548	0.0414078	genus.Ruminiclostridium5.id.11355	TRUE	1.16e-05	inferred	WmbTop
rs2833828	A	G	0.0489617	0.0108702	genus.Ruminiclostridium5.id.11355	TRUE	6.66e-06	inferred	WmbTop
rs4955951	G	A	-0.0713749	0.0165826	genus.Ruminiclostridium5.id.11355	TRUE	1.68e-05	inferred	WmbTop
rs1756364	T	G	0.0999189	0.0197169	genus.Ruminiclostridium6.id.11356	TRUE	4.03e-07	inferred	HcHJ7x
rs71414120	G	T	0.200894	0.0406434	genus.Ruminiclostridium6.id.11356	TRUE	7.7e-07	inferred	HcHJ7x
rs61060922	G	T	0.15913	0.0322283	genus.Ruminiclostridium6.id.11356	TRUE	7.91e-07	inferred	HcHJ7x
rs79968172	A	G	0.11614	0.0243083	genus.Ruminiclostridium6.id.11356	TRUE	1.77e-06	inferred	HcHJ7x
rs11992182	C	A	0.0625299	0.0137876	genus.Ruminiclostridium6.id.11356	TRUE	5.75e-06	inferred	HcHJ7x
rs12362316	G	A	0.0743588	0.0154466	genus.Ruminiclostridium6.id.11356	TRUE	1.48e-06	inferred	HcHJ7x
rs72991535	G	T	0.135604	0.0295174	genus.Ruminiclostridium6.id.11356	TRUE	4.35e-06	inferred	HcHJ7x
rs9555756	C	A	-0.0804138	0.0176692	genus.Ruminiclostridium6.id.11356	TRUE	5.34e-06	inferred	HcHJ7x
rs792058	A	G	0.0554234	0.0125423	genus.Ruminiclostridium6.id.11356	TRUE	9.92e-06	inferred	HcHJ7x
rs10829821	C	T	-0.097606	0.0216072	genus.Ruminiclostridium6.id.11356	TRUE	6.26e-06	inferred	HcHJ7x
rs589368	A	G	-0.146727	0.0330138	genus.Ruminiclostridium6.id.11356	TRUE	8.81e-06	inferred	HcHJ7x
rs67479537	C	T	0.118994	0.026487	genus.Ruminiclostridium6.id.11356	TRUE	7.04e-06	inferred	HcHJ7x
rs1871858	G	C	-0.105422	0.0237274	genus.Ruminiclostridium6.id.11356	TRUE	8.87e-06	inferred	HcHJ7x
rs116969552	G	A	-0.166823	0.0376681	genus.Ruminiclostridium6.id.11356	TRUE	9.48e-06	inferred	HcHJ7x
rs56212330	G	A	0.0587451	0.0132078	genus.Ruminiclostridium6.id.11356	TRUE	8.68e-06	inferred	HcHJ7x
rs35362464	A	C	0.0720077	0.0165387	genus.Ruminiclostridium6.id.11356	TRUE	1.34e-05	inferred	HcHJ7x
rs57665991	G	C	-0.0641507	0.0123339	genus.Ruminiclostridium9.id.11357	TRUE	1.98e-07	inferred	J1tKwq
rs12040548	T	G	0.0570422	0.0122359	genus.Ruminiclostridium9.id.11357	TRUE	3.13e-06	inferred	J1tKwq
rs115044523	A	G	-0.0980026	0.0202616	genus.Ruminiclostridium9.id.11357	TRUE	1.32e-06	inferred	J1tKwq
rs12419854	A	T	-0.0727975	0.0155594	genus.Ruminiclostridium9.id.11357	TRUE	2.89e-06	inferred	J1tKwq
rs6082461	C	A	0.0586425	0.0131004	genus.Ruminiclostridium9.id.11357	TRUE	7.59e-06	inferred	J1tKwq
rs113048721	G	C	0.0600735	0.0132737	genus.Ruminiclostridium9.id.11357	TRUE	6.02e-06	inferred	J1tKwq
rs918449	G	A	-0.0950908	0.0197177	genus.Ruminiclostridium9.id.11357	TRUE	1.42e-06	inferred	J1tKwq
rs73592673	T	A	-0.081629	0.0169515	genus.Ruminiclostridium9.id.11357	TRUE	1.47e-06	inferred	J1tKwq
rs79082720	G	C	0.0928576	0.0204871	genus.Ruminiclostridium9.id.11357	TRUE	5.83e-06	inferred	J1tKwq
rs74303178	C	T	0.0532742	0.0119274	genus.Ruminiclostridium9.id.11357	TRUE	7.95e-06	inferred	J1tKwq
rs9809789	T	C	-0.0717454	0.0159673	genus.Ruminiclostridium9.id.11357	TRUE	7.01e-06	inferred	J1tKwq
rs9522712	C	T	0.0699728	0.0154939	genus.Ruminiclostridium9.id.11357	TRUE	6.3e-06	inferred	J1tKwq
rs78191726	C	T	0.0944998	0.0210206	genus.Ruminiclostridium9.id.11357	TRUE	6.94e-06	inferred	J1tKwq
rs7137760	T	C	0.050797	0.0112182	genus.Ruminiclostridium9.id.11357	TRUE	5.95e-06	inferred	J1tKwq
rs5994253	G	A	-0.0811302	0.0157621	genus.RuminococcaceaeNK4A214group.id.11358	TRUE	2.64e-07	inferred	gSSuXu
rs136761	A	G	-0.0587521	0.0119155	genus.RuminococcaceaeNK4A214group.id.11358	TRUE	8.19e-07	inferred	gSSuXu
rs11586410	A	G	-0.0863422	0.0169937	genus.RuminococcaceaeNK4A214group.id.11358	TRUE	3.76e-07	inferred	gSSuXu
rs34576931	C	G	-0.0873312	0.0194886	genus.RuminococcaceaeNK4A214group.id.11358	TRUE	7.42e-06	inferred	gSSuXu
rs114244418	G	C	-0.175266	0.0372779	genus.RuminococcaceaeNK4A214group.id.11358	TRUE	2.58e-06	inferred	gSSuXu
rs4814689	T	C	-0.1083	0.0230708	genus.RuminococcaceaeNK4A214group.id.11358	TRUE	2.68e-06	inferred	gSSuXu
rs73158814	G	C	-0.109257	0.0227458	genus.RuminococcaceaeNK4A214group.id.11358	TRUE	1.56e-06	inferred	gSSuXu
rs12731	G	A	-0.0527684	0.0115053	genus.RuminococcaceaeNK4A214group.id.11358	TRUE	4.51e-06	inferred	gSSuXu
rs7573569	C	T	0.107739	0.0233638	genus.RuminococcaceaeNK4A214group.id.11358	TRUE	4e-06	inferred	gSSuXu
rs147475196	G	A	-0.133769	0.0295196	genus.RuminococcaceaeNK4A214group.id.11358	TRUE	5.86e-06	inferred	gSSuXu
rs62027366	C	T	0.0615389	0.0137612	genus.RuminococcaceaeNK4A214group.id.11358	TRUE	7.75e-06	inferred	gSSuXu
rs12642039	C	T	-0.0553003	0.0119397	genus.RuminococcaceaeNK4A214group.id.11358	TRUE	3.63e-06	inferred	gSSuXu
rs35559912	C	T	-0.0925071	0.0203674	genus.RuminococcaceaeNK4A214group.id.11358	TRUE	5.57e-06	inferred	gSSuXu
rs13087692	G	T	0.0574623	0.012594	genus.RuminococcaceaeNK4A214group.id.11358	TRUE	5.05e-06	inferred	gSSuXu
rs6681678	T	C	-0.100174	0.024	genus.RuminococcaceaeNK4A214group.id.11358	TRUE	2.99e-05	inferred	gSSuXu
rs11241747	T	C	0.0533858	0.0120035	genus.RuminococcaceaeNK4A214group.id.11358	TRUE	8.69e-06	inferred	gSSuXu
rs77564310	C	A	-0.0713093	0.0140855	genus.RuminococcaceaeUCG002.id.11360	TRUE	4.14e-07	inferred	WUtv9Q
rs55793120	C	T	0.137396	0.027414	genus.RuminococcaceaeUCG002.id.11360	TRUE	5.39e-07	inferred	WUtv9Q
rs10927423	A	C	-0.0713617	0.0147712	genus.RuminococcaceaeUCG002.id.11360	TRUE	1.36e-06	inferred	WUtv9Q
rs67746927	G	C	-0.054237	0.0110357	genus.RuminococcaceaeUCG002.id.11360	TRUE	8.89e-07	inferred	WUtv9Q
rs116974815	A	C	-0.189731	0.0396566	genus.RuminococcaceaeUCG002.id.11360	TRUE	1.72e-06	inferred	WUtv9Q
rs7155595	A	C	0.0569929	0.0116986	genus.RuminococcaceaeUCG002.id.11360	TRUE	1.11e-06	inferred	WUtv9Q
rs7120052	C	A	0.0624796	0.0135523	genus.RuminococcaceaeUCG002.id.11360	TRUE	4.02e-06	inferred	WUtv9Q
rs10916131	T	C	-0.069333	0.0146753	genus.RuminococcaceaeUCG002.id.11360	TRUE	2.31e-06	inferred	WUtv9Q
rs79016051	T	C	-0.0887747	0.0189424	genus.RuminococcaceaeUCG002.id.11360	TRUE	2.78e-06	inferred	WUtv9Q
rs12463378	G	A	-0.0522061	0.0112086	genus.RuminococcaceaeUCG002.id.11360	TRUE	3.2e-06	inferred	WUtv9Q
rs62374283	C	T	-0.0581341	0.0120654	genus.RuminococcaceaeUCG002.id.11360	TRUE	1.45e-06	inferred	WUtv9Q
rs15256	T	C	0.0732376	0.016834	genus.RuminococcaceaeUCG002.id.11360	TRUE	1.36e-05	inferred	WUtv9Q
rs882348	G	A	-0.0799946	0.0178618	genus.RuminococcaceaeUCG002.id.11360	TRUE	7.52e-06	inferred	WUtv9Q
rs72874194	C	G	-0.0770289	0.016725	genus.RuminococcaceaeUCG002.id.11360	TRUE	4.11e-06	inferred	WUtv9Q
rs6793778	T	C	-0.0558706	0.0125258	genus.RuminococcaceaeUCG002.id.11360	TRUE	8.18e-06	inferred	WUtv9Q
rs7342369	A	C	-0.0527803	0.0116023	genus.RuminococcaceaeUCG002.id.11360	TRUE	5.39e-06	inferred	WUtv9Q
rs10964441	A	G	-0.14906	0.034486	genus.RuminococcaceaeUCG002.id.11360	TRUE	1.54e-05	inferred	WUtv9Q
rs11607472	G	A	-0.0780229	0.0176325	genus.RuminococcaceaeUCG002.id.11360	TRUE	9.65e-06	inferred	WUtv9Q
rs7249614	G	A	-0.0492778	0.0110807	genus.RuminococcaceaeUCG002.id.11360	TRUE	8.7e-06	inferred	WUtv9Q
rs76847269	G	A	0.163508	0.0356151	genus.RuminococcaceaeUCG002.id.11360	TRUE	4.41e-06	inferred	WUtv9Q
rs6542556	G	A	0.050974	0.011406	genus.RuminococcaceaeUCG002.id.11360	TRUE	7.86e-06	inferred	WUtv9Q
rs57079348	G	T	-0.076573	0.017282	genus.RuminococcaceaeUCG002.id.11360	TRUE	9.39e-06	inferred	WUtv9Q
rs56030423	A	G	-0.0982874	0.0216344	genus.RuminococcaceaeUCG002.id.11360	TRUE	5.54e-06	inferred	WUtv9Q
rs362417	C	G	-0.054863	0.0120984	genus.RuminococcaceaeUCG002.id.11360	TRUE	5.77e-06	inferred	WUtv9Q
rs113147300	G	A	-0.075842	0.0164562	genus.RuminococcaceaeUCG002.id.11360	TRUE	4.05e-06	inferred	WUtv9Q
rs73341548	G	T	-0.170045	0.0318674	genus.RuminococcaceaeUCG003.id.11361	TRUE	9.5e-08	inferred	xN4dgz
rs6759615	G	A	0.102523	0.0200204	genus.RuminococcaceaeUCG003.id.11361	TRUE	3.04e-07	inferred	xN4dgz
rs11243416	C	T	-0.0925653	0.0191203	genus.RuminococcaceaeUCG003.id.11361	TRUE	1.29e-06	inferred	xN4dgz
rs16959793	C	A	-0.062527	0.0131259	genus.RuminococcaceaeUCG003.id.11361	TRUE	1.9e-06	inferred	xN4dgz
rs11831525	C	A	0.071227	0.0151814	genus.RuminococcaceaeUCG003.id.11361	TRUE	2.71e-06	inferred	xN4dgz
rs4452755	C	A	-0.0634463	0.0134741	genus.RuminococcaceaeUCG003.id.11361	TRUE	2.49e-06	inferred	xN4dgz
rs10490280	T	C	-0.0672094	0.0143309	genus.RuminococcaceaeUCG003.id.11361	TRUE	2.73e-06	inferred	xN4dgz
rs4532474	A	G	0.0769231	0.017045	genus.RuminococcaceaeUCG003.id.11361	TRUE	6.39e-06	inferred	xN4dgz
rs4629039	A	T	0.0553742	0.0122659	genus.RuminococcaceaeUCG003.id.11361	TRUE	6.35e-06	inferred	xN4dgz
rs2523124	C	T	-0.0546625	0.0120823	genus.RuminococcaceaeUCG003.id.11361	TRUE	6.06e-06	inferred	xN4dgz
rs3013089	A	G	-0.0551473	0.0120346	genus.RuminococcaceaeUCG003.id.11361	TRUE	4.6e-06	inferred	xN4dgz
rs78720113	G	A	-0.115348	0.0249601	genus.RuminococcaceaeUCG003.id.11361	TRUE	3.81e-06	inferred	xN4dgz
rs139730	C	G	-0.0577655	0.0130645	genus.RuminococcaceaeUCG003.id.11361	TRUE	9.8e-06	inferred	xN4dgz
rs6769553	G	A	0.0849743	0.0157451	genus.RuminococcaceaeUCG004.id.11362	TRUE	6.78e-08	inferred	SQG5jD
rs12125734	T	G	0.133972	0.0257417	genus.RuminococcaceaeUCG004.id.11362	TRUE	1.95e-07	inferred	SQG5jD
rs516741	G	T	-0.0755412	0.0161951	genus.RuminococcaceaeUCG004.id.11362	TRUE	3.09e-06	inferred	SQG5jD
rs2248146	C	T	0.0689452	0.0153649	genus.RuminococcaceaeUCG004.id.11362	TRUE	7.22e-06	inferred	SQG5jD
rs10976229	G	T	0.095976	0.0214554	genus.RuminococcaceaeUCG004.id.11362	TRUE	7.7e-06	inferred	SQG5jD
rs7569771	G	A	-0.075914	0.0170308	genus.RuminococcaceaeUCG004.id.11362	TRUE	8.29e-06	inferred	SQG5jD
rs872501	A	G	0.116125	0.025946	genus.RuminococcaceaeUCG004.id.11362	TRUE	7.62e-06	inferred	SQG5jD
rs550351	C	A	0.078587	0.018003	genus.RuminococcaceaeUCG004.id.11362	TRUE	1.27e-05	inferred	SQG5jD
rs11961899	A	G	-0.0707825	0.0161381	genus.RuminococcaceaeUCG004.id.11362	TRUE	1.15e-05	inferred	SQG5jD
rs9818949	T	G	0.0859927	0.0188671	genus.RuminococcaceaeUCG004.id.11362	TRUE	5.17e-06	inferred	SQG5jD
rs7123615	G	C	-0.0786157	0.0179592	genus.RuminococcaceaeUCG004.id.11362	TRUE	1.2e-05	inferred	SQG5jD
rs10950694	C	T	0.0577628	0.011412	genus.RuminococcaceaeUCG005.id.11363	TRUE	4.16e-07	inferred	OYlmTT
rs34781347	A	G	0.188685	0.0386484	genus.RuminococcaceaeUCG005.id.11363	TRUE	1.05e-06	inferred	OYlmTT
rs60081663	G	C	0.158082	0.0319586	genus.RuminococcaceaeUCG005.id.11363	TRUE	7.56e-07	inferred	OYlmTT
rs114279581	G	A	-0.146604	0.0316034	genus.RuminococcaceaeUCG005.id.11363	TRUE	3.5e-06	inferred	OYlmTT
rs12604884	T	G	0.0675317	0.0143745	genus.RuminococcaceaeUCG005.id.11363	TRUE	2.63e-06	inferred	OYlmTT
rs35166120	G	C	-0.0686153	0.0146252	genus.RuminococcaceaeUCG005.id.11363	TRUE	2.71e-06	inferred	OYlmTT
rs7555878	G	A	0.0586677	0.0125277	genus.RuminococcaceaeUCG005.id.11363	TRUE	2.83e-06	inferred	OYlmTT
rs394449	T	A	0.0692909	0.0148712	genus.RuminococcaceaeUCG005.id.11363	TRUE	3.17e-06	inferred	OYlmTT
rs10873449	C	T	0.0654843	0.0143973	genus.RuminococcaceaeUCG005.id.11363	TRUE	5.41e-06	inferred	OYlmTT
rs2893871	A	G	-0.073644	0.015548	genus.RuminococcaceaeUCG005.id.11363	TRUE	2.17e-06	inferred	OYlmTT
rs72776570	A	C	0.087067	0.0197179	genus.RuminococcaceaeUCG005.id.11363	TRUE	1.01e-05	inferred	OYlmTT
rs898577	C	T	-0.123012	0.0286671	genus.RuminococcaceaeUCG005.id.11363	TRUE	1.78e-05	inferred	OYlmTT
rs7449320	A	C	0.0599163	0.0130836	genus.RuminococcaceaeUCG005.id.11363	TRUE	4.66e-06	inferred	OYlmTT
rs10937802	A	G	0.0755811	0.0168226	genus.RuminococcaceaeUCG005.id.11363	TRUE	7.03e-06	inferred	OYlmTT
rs7586445	A	G	0.0782349	0.0176458	genus.RuminococcaceaeUCG005.id.11363	TRUE	9.27e-06	inferred	OYlmTT
rs55793120	C	T	0.121548	0.0279546	genus.RuminococcaceaeUCG005.id.11363	TRUE	1.37e-05	inferred	OYlmTT
rs8009993	C	G	-0.135936	0.0244857	genus.RuminococcaceaeUCG009.id.11366	TRUE	2.83e-08	inferred	OFFqq4
rs1550196	A	G	0.130842	0.0262478	genus.RuminococcaceaeUCG009.id.11366	TRUE	6.2e-07	inferred	OFFqq4
rs4708333	G	T	-0.084033	0.0174757	genus.RuminococcaceaeUCG009.id.11366	TRUE	1.52e-06	inferred	OFFqq4
rs61779334	C	G	-0.138137	0.0292072	genus.RuminococcaceaeUCG009.id.11366	TRUE	2.25e-06	inferred	OFFqq4
rs4079028	T	C	0.0915623	0.019936	genus.RuminococcaceaeUCG009.id.11366	TRUE	4.37e-06	inferred	OFFqq4
rs2058609	G	A	0.0816464	0.017472	genus.RuminococcaceaeUCG009.id.11366	TRUE	2.97e-06	inferred	OFFqq4
rs12508214	T	C	-0.0774649	0.0168937	genus.RuminococcaceaeUCG009.id.11366	TRUE	4.53e-06	inferred	OFFqq4
rs9558661	C	T	-0.0897823	0.0200739	genus.RuminococcaceaeUCG009.id.11366	TRUE	7.73e-06	inferred	OFFqq4
rs758191	G	T	0.17702	0.0375113	genus.RuminococcaceaeUCG009.id.11366	TRUE	2.37e-06	inferred	OFFqq4
rs2192926	G	A	-0.089048	0.0192989	genus.RuminococcaceaeUCG009.id.11366	TRUE	3.95e-06	inferred	OFFqq4
rs113006825	C	T	-0.0928893	0.0208035	genus.RuminococcaceaeUCG009.id.11366	TRUE	8e-06	inferred	OFFqq4
rs138460696	G	A	0.139274	0.0315794	genus.RuminococcaceaeUCG009.id.11366	TRUE	1.03e-05	inferred	OFFqq4
rs6952765	A	G	0.0732099	0.0166777	genus.RuminococcaceaeUCG009.id.11366	TRUE	1.14e-05	inferred	OFFqq4
rs78410648	G	A	0.120989	0.0277317	genus.RuminococcaceaeUCG009.id.11366	TRUE	1.28e-05	inferred	OFFqq4
rs35506912	C	G	-0.0693743	0.0147926	genus.RuminococcaceaeUCG010.id.11367	TRUE	2.73e-06	inferred	tWDS9r
rs682403	G	A	-0.0588161	0.0124671	genus.RuminococcaceaeUCG010.id.11367	TRUE	2.39e-06	inferred	tWDS9r
rs6958419	T	C	-0.0585718	0.0124994	genus.RuminococcaceaeUCG010.id.11367	TRUE	2.79e-06	inferred	tWDS9r
rs2820282	C	A	-0.0592304	0.0125917	genus.RuminococcaceaeUCG010.id.11367	TRUE	2.55e-06	inferred	tWDS9r
rs12597105	A	G	0.0670855	0.0144415	genus.RuminococcaceaeUCG010.id.11367	TRUE	3.4e-06	inferred	tWDS9r
rs7935775	T	A	-0.0631351	0.0137953	genus.RuminococcaceaeUCG010.id.11367	TRUE	4.73e-06	inferred	tWDS9r
rs73218807	A	G	-0.166211	0.0367938	genus.RuminococcaceaeUCG010.id.11367	TRUE	6.26e-06	inferred	tWDS9r
rs7441445	T	C	-0.05695	0.0126502	genus.RuminococcaceaeUCG010.id.11367	TRUE	6.74e-06	inferred	tWDS9r
rs1416041	C	A	-0.182339	0.0339898	genus.RuminococcaceaeUCG011.id.11368	TRUE	8.12e-08	inferred	Z4PGZU
rs12724320	T	C	-0.120881	0.0249229	genus.RuminococcaceaeUCG011.id.11368	TRUE	1.23e-06	inferred	Z4PGZU
rs79113084	T	C	-0.152166	0.0317519	genus.RuminococcaceaeUCG011.id.11368	TRUE	1.65e-06	inferred	Z4PGZU
rs9729514	G	A	0.184934	0.0394616	genus.RuminococcaceaeUCG011.id.11368	TRUE	2.78e-06	inferred	Z4PGZU
rs2729556	T	C	-0.109097	0.0233699	genus.RuminococcaceaeUCG011.id.11368	TRUE	3.04e-06	inferred	Z4PGZU
rs10274562	T	C	0.110917	0.0244556	genus.RuminococcaceaeUCG011.id.11368	TRUE	5.75e-06	inferred	Z4PGZU
rs4490371	C	T	-0.111816	0.0248963	genus.RuminococcaceaeUCG011.id.11368	TRUE	7.08e-06	inferred	Z4PGZU
rs12781711	T	C	-0.0656129	0.0117477	genus.RuminococcaceaeUCG013.id.11370	TRUE	2.33e-08	inferred	nZBqlN
rs12189346	A	G	0.0684961	0.014558	genus.RuminococcaceaeUCG013.id.11370	TRUE	2.54e-06	inferred	nZBqlN
rs75088940	C	T	-0.0942968	0.0200712	genus.RuminococcaceaeUCG013.id.11370	TRUE	2.63e-06	inferred	nZBqlN
rs16918863	C	A	0.111491	0.0240157	genus.RuminococcaceaeUCG013.id.11370	TRUE	3.44e-06	inferred	nZBqlN
rs76973485	T	G	0.194976	0.0418213	genus.RuminococcaceaeUCG013.id.11370	TRUE	3.13e-06	inferred	nZBqlN
rs12485353	A	G	-0.0607903	0.0130847	genus.RuminococcaceaeUCG013.id.11370	TRUE	3.39e-06	inferred	nZBqlN
rs9565219	A	T	-0.0524592	0.0117701	genus.RuminococcaceaeUCG013.id.11370	TRUE	8.31e-06	inferred	nZBqlN
rs1729063	C	G	-0.0533411	0.0120757	genus.RuminococcaceaeUCG013.id.11370	TRUE	1e-05	inferred	nZBqlN
rs7784330	A	G	-0.0498329	0.0112066	genus.RuminococcaceaeUCG013.id.11370	TRUE	8.72e-06	inferred	nZBqlN
rs11581881	T	C	0.0661211	0.0144736	genus.RuminococcaceaeUCG013.id.11370	TRUE	4.92e-06	inferred	nZBqlN
rs2428106	G	C	-0.0490863	0.0109903	genus.RuminococcaceaeUCG013.id.11370	TRUE	7.96e-06	inferred	nZBqlN
rs2730183	A	G	-0.0488692	0.0109907	genus.RuminococcaceaeUCG013.id.11370	TRUE	8.73e-06	inferred	nZBqlN
rs9313055	C	T	0.105087	0.023446	genus.RuminococcaceaeUCG013.id.11370	TRUE	7.39e-06	inferred	nZBqlN
rs12336782	C	T	-0.0856047	0.0189311	genus.RuminococcaceaeUCG013.id.11370	TRUE	6.13e-06	inferred	nZBqlN
rs4385846	T	G	0.0598405	0.0131807	genus.RuminococcaceaeUCG013.id.11370	TRUE	5.63e-06	inferred	nZBqlN
rs115777838	C	T	-0.18835	0.0386643	genus.RuminococcaceaeUCG014.id.11371	TRUE	1.11e-06	inferred	eBfx2l
rs72809222	C	T	0.0671775	0.0139838	genus.RuminococcaceaeUCG014.id.11371	TRUE	1.56e-06	inferred	eBfx2l
rs12638134	G	T	0.0582548	0.0119657	genus.RuminococcaceaeUCG014.id.11371	TRUE	1.12e-06	inferred	eBfx2l
rs56105232	A	G	0.139276	0.0299132	genus.RuminococcaceaeUCG014.id.11371	TRUE	3.22e-06	inferred	eBfx2l
rs995642	T	C	0.060048	0.0126417	genus.RuminococcaceaeUCG014.id.11371	TRUE	2.03e-06	inferred	eBfx2l
rs10941294	T	C	-0.122057	0.0260017	genus.RuminococcaceaeUCG014.id.11371	TRUE	2.68e-06	inferred	eBfx2l
rs79640386	A	T	-0.110863	0.0248098	genus.RuminococcaceaeUCG014.id.11371	TRUE	7.88e-06	inferred	eBfx2l
rs439810	C	G	-0.0577127	0.0126675	genus.RuminococcaceaeUCG014.id.11371	TRUE	5.21e-06	inferred	eBfx2l
rs10495392	T	C	-0.082486	0.0187194	genus.RuminococcaceaeUCG014.id.11371	TRUE	1.05e-05	inferred	eBfx2l
rs62478832	A	T	-0.058129	0.012903	genus.RuminococcaceaeUCG014.id.11371	TRUE	6.64e-06	inferred	eBfx2l
rs61898819	T	A	0.0607865	0.0138761	genus.RuminococcaceaeUCG014.id.11371	TRUE	1.18e-05	inferred	eBfx2l
rs853612	G	A	-0.0528257	0.0119367	genus.RuminococcaceaeUCG014.id.11371	TRUE	9.62e-06	inferred	eBfx2l
rs73186226	A	G	-0.0993852	0.0216819	genus.RuminococcaceaeUCG014.id.11371	TRUE	4.57e-06	inferred	eBfx2l
rs34402072	T	C	-0.0688023	0.0156083	genus.RuminococcaceaeUCG014.id.11371	TRUE	1.04e-05	inferred	eBfx2l
rs74060145	G	C	-0.115767	0.0254199	genus.RuminococcaceaeUCG014.id.11371	TRUE	5.26e-06	inferred	eBfx2l
rs77627087	G	C	0.067562	0.0150103	genus.RuminococcaceaeUCG014.id.11371	TRUE	6.76e-06	inferred	eBfx2l
rs17296933	G	C	-0.0829544	0.0185058	genus.RuminococcaceaeUCG014.id.11371	TRUE	7.37e-06	inferred	eBfx2l
rs10791168	G	A	-0.0664624	0.0150069	genus.RuminococcaceaeUCG014.id.11371	TRUE	9.48e-06	inferred	eBfx2l
rs10769159	C	G	-0.0640277	0.0110059	genus.Ruminococcus1.id.11373	TRUE	5.97e-09	inferred	DSdz03
rs7117576	G	A	0.0829505	0.0170891	genus.Ruminococcus1.id.11373	TRUE	1.21e-06	inferred	DSdz03
rs17781867	T	C	0.0999271	0.0211728	genus.Ruminococcus1.id.11373	TRUE	2.36e-06	inferred	DSdz03
rs7583465	T	C	0.0527654	0.0112619	genus.Ruminococcus1.id.11373	TRUE	2.8e-06	inferred	DSdz03
rs78613526	A	G	0.167497	0.0367639	genus.Ruminococcus1.id.11373	TRUE	5.21e-06	inferred	DSdz03
rs78572139	A	G	0.125038	0.0279411	genus.Ruminococcus1.id.11373	TRUE	7.64e-06	inferred	DSdz03
rs3000856	A	T	-0.0709997	0.0162766	genus.Ruminococcus1.id.11373	TRUE	1.29e-05	inferred	DSdz03
rs6493760	T	C	0.0535262	0.0115885	genus.Ruminococcus1.id.11373	TRUE	3.86e-06	inferred	DSdz03
[truncated: 549 more rows]
