# Supplementary material for: The causal relationship between gut microbiota and lymphoma: a two-sample Mendelian randomization study
Source: Front Immunol. 2024 May 7;15:1397485. doi: 10.3389/fimmu.2024.1397485 (PMC11106390; doi:10.3389/fimmu.2024.1397485)
Supplement: Supplementary Table S1 — SNPs with confounding factors. [file DataSheet_1.zip › Table S5 .xlsx]

## Sheet: Sheet1
outcome	exposure	method	nsnp	b	se	pval	or	or_lci95	or_uci95
FOLLICULAR_LYMPHOMA	genus.Slackia.id.825	Weighted median	6	-0.793648	0.294584	0.00705714	0.452192	0.253845	0.805522
FOLLICULAR_LYMPHOMA	genus.RuminococcaceaeNK4A214group.id.11358	Inverse variance weighted	13	-0.615195	0.235184	0.00890184	0.540536	0.340904	0.857072
FOLLICULAR_LYMPHOMA	genus.Haemophilus.id.3698	Weighted median	9	-0.55195	0.228833	0.0158642	0.575826	0.36771	0.901732
FOLLICULAR_LYMPHOMA	family.Rhodospirillaceae.id.2717	MR Egger	14	-1.70311	0.649827	0.0223493	0.182117	0.0509573	0.650869
FOLLICULAR_LYMPHOMA	genus.RuminococcaceaeNK4A214group.id.11358	Weighted median	13	-0.684411	0.314344	0.0294606	0.504387	0.272389	0.933983
FOLLICULAR_LYMPHOMA	family.Rhodospirillaceae.id.2717	Inverse variance weighted	14	-0.321766	0.148912	0.0307126	0.724868	0.54138	0.970544
FOLLICULAR_LYMPHOMA	family.Peptostreptococcaceae.id.2042	Inverse variance weighted	13	-0.402418	0.187645	0.0319867	0.668701	0.46292	0.965958
FOLLICULAR_LYMPHOMA	genus.Slackia.id.825	Inverse variance weighted	6	-0.636074	0.296764	0.0320837	0.529366	0.295901	0.947037
FOLLICULAR_LYMPHOMA	class.Actinobacteria.id.419	Inverse variance weighted	15	0.418547	0.202867	0.0390977	1.51975	1.02115	2.26181
FOLLICULAR_LYMPHOMA	genus.Haemophilus.id.3698	Inverse variance weighted	9	-0.353262	0.171689	0.0396321	0.702393	0.50169	0.983389
FOLLICULAR_LYMPHOMA	family.Pasteurellaceae.id.3689	Inverse variance weighted	14	-0.291674	0.142896	0.0412349	0.747012	0.564537	0.988469
FOLLICULAR_LYMPHOMA	order.Pasteurellales.id.3688	Inverse variance weighted	14	-0.291674	0.142896	0.0412349	0.747012	0.564537	0.988469
FOLLICULAR_LYMPHOMA	genus.Catenibacterium.id.2153	Inverse variance weighted	4	0.370463	0.183639	0.0436599	1.44841	1.01059	2.0759
FOLLICULAR_LYMPHOMA	genus.Alistipes.id.968	Inverse variance weighted	12	-0.570534	0.289041	0.0483946	0.565224	0.320763	0.995994
FOLLICULAR_LYMPHOMA	family.Peptostreptococcaceae.id.2042	Weighted median	13	-0.503048	0.266186	0.0587801	0.604685	0.358878	1.01885
FOLLICULAR_LYMPHOMA	family.Pasteurellaceae.id.3689	Weighted median	14	-0.34806	0.192173	0.0701125	0.706057	0.484461	1.02901
FOLLICULAR_LYMPHOMA	genus.Slackia.id.825	MR Egger	6	3.31967	1.35533	0.0704949	27.6513	1.94104	393.91
FOLLICULAR_LYMPHOMA	order.Pasteurellales.id.3688	Weighted median	14	-0.34806	0.197263	0.0776573	0.706057	0.479651	1.03933
FOLLICULAR_LYMPHOMA	family.Peptostreptococcaceae.id.2042	MR Egger	13	-0.821228	0.427021	0.0807191	0.439891	0.190484	1.01586
FOLLICULAR_LYMPHOMA	genus.Slackia.id.825	Weighted mode	6	-0.955151	0.447494	0.0859192	0.384754	0.160055	0.924906
FOLLICULAR_LYMPHOMA	genus.Slackia.id.825	Simple mode	6	-0.991289	0.474548	0.0910254	0.371098	0.146401	0.940658
FOLLICULAR_LYMPHOMA	family.Rhodospirillaceae.id.2717	Weighted median	14	-0.331425	0.204255	0.104674	0.7179	0.481059	1.07135
FOLLICULAR_LYMPHOMA	genus.RuminococcaceaeNK4A214group.id.11358	Weighted mode	13	-0.901453	0.521835	0.109707	0.405979	0.145985	1.12901
FOLLICULAR_LYMPHOMA	family.Peptostreptococcaceae.id.2042	Weighted mode	13	-0.633196	0.375431	0.117484	0.530892	0.254351	1.1081
FOLLICULAR_LYMPHOMA	family.Pasteurellaceae.id.3689	MR Egger	14	-0.512443	0.310129	0.124367	0.59903	0.326183	1.10011
FOLLICULAR_LYMPHOMA	order.Pasteurellales.id.3688	MR Egger	14	-0.512443	0.310129	0.124367	0.59903	0.326183	1.10011
FOLLICULAR_LYMPHOMA	family.Peptostreptococcaceae.id.2042	Simple mode	13	-0.727786	0.460855	0.140273	0.482977	0.195722	1.19183
FOLLICULAR_LYMPHOMA	genus.Haemophilus.id.3698	Simple mode	9	-0.610681	0.379599	0.146337	0.542981	0.258026	1.14263
FOLLICULAR_LYMPHOMA	genus.Haemophilus.id.3698	Weighted mode	9	-0.586337	0.370229	0.151917	0.556361	0.269285	1.14948
FOLLICULAR_LYMPHOMA	genus.Alistipes.id.968	MR Egger	12	-2.16725	1.41707	0.157163	0.114492	0.00712109	1.8408
FOLLICULAR_LYMPHOMA	order.Pasteurellales.id.3688	Weighted mode	14	-0.398531	0.281436	0.18027	0.671305	0.386684	1.16542
FOLLICULAR_LYMPHOMA	family.Pasteurellaceae.id.3689	Weighted mode	14	-0.398531	0.282284	0.181492	0.671305	0.386043	1.16736
FOLLICULAR_LYMPHOMA	family.Rhodospirillaceae.id.2717	Weighted mode	14	-0.449054	0.343888	0.214252	0.638232	0.325278	1.25228
FOLLICULAR_LYMPHOMA	genus.Catenibacterium.id.2153	Weighted median	4	0.257857	0.233143	0.268725	1.29415	0.819465	2.04381
FOLLICULAR_LYMPHOMA	genus.Alistipes.id.968	Weighted median	12	-0.38561	0.353511	0.27536	0.680036	0.340108	1.35971
FOLLICULAR_LYMPHOMA	order.Pasteurellales.id.3688	Simple mode	14	-0.338163	0.312026	0.298161	0.713079	0.386844	1.31444
FOLLICULAR_LYMPHOMA	family.Pasteurellaceae.id.3689	Simple mode	14	-0.338163	0.323562	0.31501	0.713079	0.378195	1.3445
FOLLICULAR_LYMPHOMA	genus.Catenibacterium.id.2153	MR Egger	4	-2.95964	2.29821	0.326711	0.0518378	0.00057329	4.68726
FOLLICULAR_LYMPHOMA	genus.Alistipes.id.968	Simple mode	12	-0.502917	0.561941	0.38997	0.604764	0.201026	1.81937
FOLLICULAR_LYMPHOMA	genus.Haemophilus.id.3698	MR Egger	9	-0.332963	0.383443	0.413979	0.716797	0.338067	1.51981
FOLLICULAR_LYMPHOMA	class.Actinobacteria.id.419	MR Egger	15	-0.539834	0.643771	0.416875	0.582845	0.16503	2.05846
FOLLICULAR_LYMPHOMA	genus.Alistipes.id.968	Weighted mode	12	-0.472984	0.564168	0.419665	0.62314	0.206232	1.88285
FOLLICULAR_LYMPHOMA	class.Actinobacteria.id.419	Weighted median	15	0.215976	0.278124	0.437427	1.24107	0.719537	2.14063
FOLLICULAR_LYMPHOMA	family.Rhodospirillaceae.id.2717	Simple mode	14	-0.279147	0.355586	0.446505	0.756428	0.376779	1.51862
FOLLICULAR_LYMPHOMA	genus.Catenibacterium.id.2153	Weighted mode	4	0.160254	0.325034	0.655818	1.17381	0.620758	2.21959
FOLLICULAR_LYMPHOMA	genus.Catenibacterium.id.2153	Simple mode	4	0.154232	0.32585	0.668293	1.16676	0.616046	2.20979
FOLLICULAR_LYMPHOMA	genus.RuminococcaceaeNK4A214group.id.11358	MR Egger	13	-0.247007	0.801692	0.763756	0.781135	0.162298	3.75959
FOLLICULAR_LYMPHOMA	genus.RuminococcaceaeNK4A214group.id.11358	Simple mode	13	0.175201	0.581379	0.768303	1.19149	0.381249	3.72365
FOLLICULAR_LYMPHOMA	class.Actinobacteria.id.419	Simple mode	15	0.130166	0.461008	0.781806	1.13902	0.461437	2.81157
FOLLICULAR_LYMPHOMA	class.Actinobacteria.id.419	Weighted mode	15	0.101435	0.409523	0.80797	1.10676	0.495975	2.46971
HODGKIN_LYMPHOMA	genus.Coprobacter.id.949	Inverse variance weighted	12	-0.480275	0.175642	0.00624939	0.618613	0.43844	0.872828
HODGKIN_LYMPHOMA	genus.CandidatusSoleaferrea.id.11350	Inverse variance weighted	9	-0.486571	0.19182	0.0111934	0.614731	0.42209	0.895294
HODGKIN_LYMPHOMA	genus.Eggerthella.id.819	Inverse variance weighted	10	-0.429756	0.181022	0.0175938	0.650668	0.456321	0.927787
HODGKIN_LYMPHOMA	genus.Intestinimonas.id.2062	Inverse variance weighted	16	-0.463649	0.19562	0.0177807	0.628984	0.428671	0.9229
HODGKIN_LYMPHOMA	order.Bifidobacteriales.id.432	Inverse variance weighted	10	0.640816	0.284867	0.0244793	1.89803	1.08597	3.31732
HODGKIN_LYMPHOMA	family.Bifidobacteriaceae.id.433	Inverse variance weighted	10	0.640816	0.284867	0.0244793	1.89803	1.08597	3.31732
HODGKIN_LYMPHOMA	class.Mollicutes.id.3920	Inverse variance weighted	11	-0.538638	0.246573	0.0289255	0.583542	0.359903	0.946149
HODGKIN_LYMPHOMA	phylum.Tenericutes.id.3919	Inverse variance weighted	11	-0.538638	0.246573	0.0289255	0.583542	0.359903	0.946149
HODGKIN_LYMPHOMA	genus.Oscillospira.id.2064	Inverse variance weighted	7	0.56737	0.272975	0.0376659	1.76362	1.03287	3.01138
HODGKIN_LYMPHOMA	genus.Intestinimonas.id.2062	Weighted median	16	-0.522356	0.258486	0.0432973	0.593122	0.357369	0.984399
HODGKIN_LYMPHOMA	genus.Gordonibacter.id.821	Inverse variance weighted	11	0.267517	0.135989	0.0491612	1.30672	1.00098	1.70584
HODGKIN_LYMPHOMA	family.Bifidobacteriaceae.id.433	Weighted median	10	0.714919	0.386562	0.0643959	2.04402	0.958158	4.36048
HODGKIN_LYMPHOMA	order.Bifidobacteriales.id.432	Weighted median	10	0.714919	0.401357	0.0748709	2.04402	0.930772	4.48877
HODGKIN_LYMPHOMA	class.Mollicutes.id.3920	Weighted mode	11	-1.09904	0.58047	0.0875745	0.333189	0.106803	1.03944
HODGKIN_LYMPHOMA	phylum.Tenericutes.id.3919	Weighted median	11	-0.550486	0.32894	0.094226	0.57667	0.302641	1.09882
HODGKIN_LYMPHOMA	class.Mollicutes.id.3920	Weighted median	11	-0.550486	0.332537	0.0978408	0.57667	0.300515	1.10659
HODGKIN_LYMPHOMA	phylum.Tenericutes.id.3919	Weighted mode	11	-1.09904	0.608167	0.100871	0.333189	0.10116	1.09742
HODGKIN_LYMPHOMA	genus.Eggerthella.id.819	Weighted median	10	-0.357613	0.229311	0.118876	0.699344	0.446167	1.09619
HODGKIN_LYMPHOMA	genus.Intestinimonas.id.2062	Simple mode	16	-0.708392	0.441205	0.129208	0.492435	0.20739	1.16926
HODGKIN_LYMPHOMA	genus.Oscillospira.id.2064	MR Egger	7	1.96758	1.21682	0.166804	7.15337	0.658769	77.6762
HODGKIN_LYMPHOMA	genus.Intestinimonas.id.2062	Weighted mode	16	-0.605358	0.424917	0.174731	0.545879	0.237356	1.25543
HODGKIN_LYMPHOMA	order.Bifidobacteriales.id.432	Simple mode	10	0.884084	0.60431	0.177504	2.42077	0.740549	7.9132
HODGKIN_LYMPHOMA	genus.CandidatusSoleaferrea.id.11350	Weighted median	9	-0.351895	0.263864	0.182327	0.703354	0.419342	1.17972
HODGKIN_LYMPHOMA	family.Bifidobacteriaceae.id.433	Simple mode	10	0.884084	0.618263	0.186515	2.42077	0.720572	8.13259
HODGKIN_LYMPHOMA	order.Bifidobacteriales.id.432	Weighted mode	10	0.776561	0.592978	0.222775	2.17398	0.679991	6.95039
HODGKIN_LYMPHOMA	genus.Coprobacter.id.949	Weighted median	12	-0.291193	0.243593	0.231927	0.747371	0.463645	1.20472
HODGKIN_LYMPHOMA	family.Bifidobacteriaceae.id.433	Weighted mode	10	0.776561	0.608496	0.233833	2.17398	0.659621	7.16503
HODGKIN_LYMPHOMA	class.Mollicutes.id.3920	MR Egger	11	-1.01722	0.826987	0.249869	0.3616	0.0714963	1.82883
HODGKIN_LYMPHOMA	phylum.Tenericutes.id.3919	MR Egger	11	-1.01722	0.826987	0.249869	0.3616	0.0714963	1.82883
HODGKIN_LYMPHOMA	genus.Oscillospira.id.2064	Weighted median	7	0.403794	0.361392	0.263853	1.4975	0.737467	3.0408
HODGKIN_LYMPHOMA	genus.Gordonibacter.id.821	Weighted median	11	0.17784	0.178047	0.317872	1.19463	0.842711	1.69353
HODGKIN_LYMPHOMA	genus.Eggerthella.id.819	Simple mode	10	-0.378776	0.363104	0.324083	0.684699	0.336062	1.39502
HODGKIN_LYMPHOMA	genus.Eggerthella.id.819	Weighted mode	10	-0.365876	0.353405	0.32755	0.693589	0.346958	1.38652
HODGKIN_LYMPHOMA	genus.Coprobacter.id.949	MR Egger	12	-0.534498	0.734291	0.483364	0.585963	0.138941	2.47122
HODGKIN_LYMPHOMA	genus.Eggerthella.id.819	MR Egger	10	0.560343	0.812241	0.509787	1.75127	0.356419	8.60492
HODGKIN_LYMPHOMA	genus.CandidatusSoleaferrea.id.11350	Weighted mode	9	-0.254334	0.387875	0.530412	0.775433	0.362559	1.65848
HODGKIN_LYMPHOMA	genus.CandidatusSoleaferrea.id.11350	Simple mode	9	-0.25882	0.417907	0.552927	0.771962	0.340303	1.75116
HODGKIN_LYMPHOMA	genus.Oscillospira.id.2064	Weighted mode	7	0.285587	0.559273	0.627841	1.33054	0.444596	3.98191
HODGKIN_LYMPHOMA	genus.Oscillospira.id.2064	Simple mode	7	0.271702	0.548748	0.638115	1.3122	0.447605	3.84682
HODGKIN_LYMPHOMA	genus.Gordonibacter.id.821	Simple mode	11	0.123595	0.295489	0.684587	1.13156	0.634091	2.0193
HODGKIN_LYMPHOMA	genus.Gordonibacter.id.821	Weighted mode	11	0.112873	0.28476	0.700151	1.11949	0.64066	1.9562
HODGKIN_LYMPHOMA	phylum.Tenericutes.id.3919	Simple mode	11	0.203317	0.618022	0.748957	1.22546	0.364946	4.115
HODGKIN_LYMPHOMA	class.Mollicutes.id.3920	Simple mode	11	0.203317	0.644806	0.759004	1.22546	0.346282	4.3368
HODGKIN_LYMPHOMA	genus.Intestinimonas.id.2062	MR Egger	16	0.130022	0.539982	0.813209	1.13885	0.395208	3.28179
HODGKIN_LYMPHOMA	genus.Gordonibacter.id.821	MR Egger	11	0.0953583	0.576442	0.872265	1.10005	0.355416	3.40479
HODGKIN_LYMPHOMA	order.Bifidobacteriales.id.432	MR Egger	10	-0.195407	1.29369	0.883679	0.8225	0.0651514	10.3836
HODGKIN_LYMPHOMA	family.Bifidobacteriaceae.id.433	MR Egger	10	-0.195407	1.29369	0.883679	0.8225	0.0651514	10.3836
HODGKIN_LYMPHOMA	genus.Coprobacter.id.949	Weighted mode	12	0.0586599	0.435501	0.895286	1.06041	0.451617	2.4899
HODGKIN_LYMPHOMA	genus.CandidatusSoleaferrea.id.11350	MR Egger	9	-0.268098	1.98491	0.89636	0.764833	0.0156308	37.4242
HODGKIN_LYMPHOMA	genus.Coprobacter.id.949	Simple mode	12	0.0586599	0.452213	0.899132	1.06041	0.437063	2.57281
DLBCL	family.Desulfovibrionaceae.id.3169	MR Egger	10	1.05835	0.558734	0.0948112	2.88162	0.963902	8.61471
DLBCL	family.Desulfovibrionaceae.id.3169	Weighted median	10	0.468064	0.335404	0.162859	1.5969	0.827515	3.08162
DLBCL	family.Desulfovibrionaceae.id.3169	Inverse variance weighted	10	0.456993	0.231737	0.0486062	1.57932	1.00279	2.4873
DLBCL	family.Desulfovibrionaceae.id.3169	Simple mode	10	0.411636	0.486394	0.419317	1.50928	0.581761	3.91559
DLBCL	family.Desulfovibrionaceae.id.3169	Weighted mode	10	0.428629	0.393891	0.30479	1.53515	0.709357	3.32229
DLBCL	genus.Alistipes.id.968	MR Egger	12	0.314231	1.35639	0.821468	1.36921	0.0959158	19.5455
DLBCL	genus.Alistipes.id.968	Weighted median	12	-0.60326	0.359247	0.0931061	0.547025	0.270527	1.10613
DLBCL	genus.Alistipes.id.968	Inverse variance weighted	12	-0.747606	0.271856	0.00595937	0.473499	0.277914	0.806728
DLBCL	genus.Alistipes.id.968	Simple mode	12	-0.504061	0.557578	0.385356	0.604073	0.202521	1.80181
DLBCL	genus.Alistipes.id.968	Weighted mode	12	-0.518436	0.56594	0.37928	0.595451	0.196385	1.80545
DLBCL	genus.RuminococcaceaeUCG011.id.11368	MR Egger	8	-0.785094	0.680929	0.292776	0.456077	0.120066	1.73243
DLBCL	genus.RuminococcaceaeUCG011.id.11368	Weighted median	8	-0.294698	0.174703	0.0916326	0.744757	0.528815	1.04888
DLBCL	genus.RuminococcaceaeUCG011.id.11368	Inverse variance weighted	8	-0.288693	0.135985	0.0337561	0.749242	0.573944	0.978082
DLBCL	genus.RuminococcaceaeUCG011.id.11368	Simple mode	8	-0.343547	0.261179	0.229832	0.70925	0.425088	1.18337
DLBCL	genus.RuminococcaceaeUCG011.id.11368	Weighted mode	8	-0.363644	0.244201	0.180067	0.695139	0.430728	1.12186
DLBCL	genus.Bilophila.id.3170	MR Egger	13	1.18129	1.36409	0.40499	3.25857	0.224846	47.2245
DLBCL	genus.Bilophila.id.3170	Weighted median	13	0.826614	0.323414	0.0105913	2.28557	1.21255	4.30814
DLBCL	genus.Bilophila.id.3170	Inverse variance weighted	13	0.575058	0.267075	0.0313053	1.77723	1.05295	2.99974
DLBCL	genus.Bilophila.id.3170	Simple mode	13	1.19385	0.646946	0.0897914	3.29977	0.928522	11.7267
DLBCL	genus.Bilophila.id.3170	Weighted mode	13	1.1835	0.647826	0.0926815	3.26578	0.917374	11.6259
DLBCL	genus.Coprobacter.id.949	MR Egger	12	0.503045	0.639977	0.450071	1.65375	0.471748	5.79735
DLBCL	genus.Coprobacter.id.949	Weighted median	12	0.386011	0.208779	0.0644725	1.4711	0.977071	2.21492
DLBCL	genus.Coprobacter.id.949	Inverse variance weighted	12	0.312488	0.157998	0.0479516	1.36682	1.00282	1.86296
DLBCL	genus.Coprobacter.id.949	Simple mode	12	0.508095	0.346944	0.171047	1.66212	0.842051	3.28086
DLBCL	genus.Coprobacter.id.949	Weighted mode	12	0.485908	0.335297	0.175188	1.62565	0.842591	3.13644
TNK_LYMPHOMA	genus.ChristensenellaceaeR.7group.id.11283	MR Egger	9	-0.201291	1.69151	0.908618	0.817675	0.029699	22.5122
TNK_LYMPHOMA	genus.ChristensenellaceaeR.7group.id.11283	Weighted median	9	-1.33009	0.643517	0.0387436	0.264455	0.0749166	0.933521
TNK_LYMPHOMA	genus.ChristensenellaceaeR.7group.id.11283	Inverse variance weighted	9	-1.0252	0.502485	0.0413249	0.358726	0.13398	0.960475
TNK_LYMPHOMA	genus.ChristensenellaceaeR.7group.id.11283	Simple mode	9	-1.39494	0.941873	0.176874	0.247848	0.0391244	1.57009
TNK_LYMPHOMA	genus.ChristensenellaceaeR.7group.id.11283	Weighted mode	9	-1.38238	0.987432	0.199086	0.25098	0.0362343	1.73843
TNK_LYMPHOMA	order.Methanobacteriales.id.120	MR Egger	10	-0.264888	0.914941	0.77955	0.767292	0.127687	4.61078
TNK_LYMPHOMA	order.Methanobacteriales.id.120	Weighted median	10	-0.45977	0.281124	0.101951	0.631429	0.363938	1.09552
TNK_LYMPHOMA	order.Methanobacteriales.id.120	Inverse variance weighted	10	-0.555316	0.222282	0.0124807	0.573891	0.371209	0.887236
TNK_LYMPHOMA	order.Methanobacteriales.id.120	Simple mode	10	-0.342765	0.412843	0.427868	0.709805	0.316024	1.59426
TNK_LYMPHOMA	order.Methanobacteriales.id.120	Weighted mode	10	-0.370375	0.405206	0.384529	0.690476	0.312054	1.5278
TNK_LYMPHOMA	genus.Lactobacillus.id.1837	MR Egger	8	-0.822541	0.738984	0.308273	0.439314	0.103214	1.86987
TNK_LYMPHOMA	genus.Lactobacillus.id.1837	Weighted median	8	-0.689847	0.366101	0.0595235	0.501653	0.244778	1.0281
TNK_LYMPHOMA	genus.Lactobacillus.id.1837	Inverse variance weighted	8	-0.690457	0.287189	0.0162083	0.501347	0.285547	0.880235
TNK_LYMPHOMA	genus.Lactobacillus.id.1837	Simple mode	8	-0.632047	0.587432	0.317629	0.531503	0.168063	1.68088
TNK_LYMPHOMA	genus.Lactobacillus.id.1837	Weighted mode	8	-0.882022	0.514364	0.130101	0.413945	0.151045	1.13443
TNK_LYMPHOMA	genus.Ruminococcus1.id.11373	MR Egger	10	-0.697699	1.18789	0.573173	0.497729	0.048511	5.10677
TNK_LYMPHOMA	genus.Ruminococcus1.id.11373	Weighted median	10	-0.947622	0.547718	0.0836073	0.387662	0.132503	1.13417
TNK_LYMPHOMA	genus.Ruminococcus1.id.11373	Inverse variance weighted	10	-0.814713	0.41158	0.0477622	0.442766	0.19762	0.992015
TNK_LYMPHOMA	genus.Ruminococcus1.id.11373	Simple mode	10	-0.930809	0.896062	0.326009	0.394235	0.0680788	2.28296
TNK_LYMPHOMA	genus.Ruminococcus1.id.11373	Weighted mode	10	-1.0554	0.865529	0.253697	0.348055	0.0638109	1.89845
TNK_LYMPHOMA	genus.LachnospiraceaeUCG001.id.11321	MR Egger	13	-1.1067	1.23988	0.391189	0.330649	0.0291044	3.75644
TNK_LYMPHOMA	genus.LachnospiraceaeUCG001.id.11321	Weighted median	13	-0.9068	0.405062	0.0251773	0.403814	0.182552	0.893259
TNK_LYMPHOMA	genus.LachnospiraceaeUCG001.id.11321	Inverse variance weighted	13	-1.03959	0.295637	0.000437381	0.353601	0.19809	0.631196
TNK_LYMPHOMA	genus.LachnospiraceaeUCG001.id.11321	Simple mode	13	-0.971508	0.671032	0.173296	0.378512	0.101598	1.41018
TNK_LYMPHOMA	genus.LachnospiraceaeUCG001.id.11321	Weighted mode	13	-1.02023	0.637468	0.135482	0.360511	0.103346	1.2576
TNK_LYMPHOMA	genus.RuminococcaceaeUCG014.id.11371	MR Egger	11	-1.34893	0.847825	0.146062	0.259518	0.0492587	1.36726
TNK_LYMPHOMA	genus.RuminococcaceaeUCG014.id.11371	Weighted median	11	-0.806926	0.509813	0.11347	0.446228	0.164284	1.21204
TNK_LYMPHOMA	genus.RuminococcaceaeUCG014.id.11371	Inverse variance weighted	11	-0.886461	0.356852	0.0129875	0.412112	0.204765	0.829418
TNK_LYMPHOMA	genus.RuminococcaceaeUCG014.id.11371	Simple mode	11	-0.789972	0.748269	0.315929	0.453858	0.104708	1.96725
TNK_LYMPHOMA	genus.RuminococcaceaeUCG014.id.11371	Weighted mode	11	-0.731568	0.555035	0.216878	0.481154	0.162117	1.42804
TNK_LYMPHOMA	class.Methanobacteria.id.119	MR Egger	10	-0.264888	0.914941	0.77955	0.767292	0.127687	4.61078
TNK_LYMPHOMA	class.Methanobacteria.id.119	Weighted median	10	-0.45977	0.282702	0.103877	0.631429	0.362814	1.09892
TNK_LYMPHOMA	class.Methanobacteria.id.119	Inverse variance weighted	10	-0.555316	0.222282	0.0124807	0.573891	0.371209	0.887236
TNK_LYMPHOMA	class.Methanobacteria.id.119	Simple mode	10	-0.342765	0.411562	0.426483	0.709805	0.316818	1.59026
TNK_LYMPHOMA	class.Methanobacteria.id.119	Weighted mode	10	-0.370375	0.406575	0.386063	0.690476	0.311218	1.5319
TNK_LYMPHOMA	family.Lactobacillaceae.id.1836	MR Egger	9	-0.799967	0.743288	0.317502	0.449344	0.104684	1.92876
TNK_LYMPHOMA	family.Lactobacillaceae.id.1836	Weighted median	9	-0.744873	0.375049	0.0470257	0.474795	0.227645	0.990271
TNK_LYMPHOMA	family.Lactobacillaceae.id.1836	Inverse variance weighted	9	-0.648742	0.283781	0.0222504	0.522703	0.299706	0.911621
TNK_LYMPHOMA	family.Lactobacillaceae.id.1836	Simple mode	9	-0.89171	0.564674	0.152953	0.409954	0.135542	1.23993
TNK_LYMPHOMA	family.Lactobacillaceae.id.1836	Weighted mode	9	-0.874773	0.493278	0.114095	0.416957	0.158564	1.09642
Other and unspecified types of NHL	family.Defluviitaleaceae.id.1924	MR Egger	11	0.195861	0.637663	0.765714	1.21636	0.348555	4.24474
Other and unspecified types of NHL	family.Defluviitaleaceae.id.1924	Weighted median	11	0.388114	0.235324	0.0990905	1.4742	0.929489	2.33812
Other and unspecified types of NHL	family.Defluviitaleaceae.id.1924	Inverse variance weighted	11	0.42362	0.178705	0.0177641	1.52748	1.07612	2.16817
Other and unspecified types of NHL	family.Defluviitaleaceae.id.1924	Simple mode	11	0.443102	0.363803	0.251192	1.55753	0.763416	3.17769
Other and unspecified types of NHL	family.Defluviitaleaceae.id.1924	Weighted mode	11	0.383384	0.34552	0.293146	1.46724	0.7454	2.88811
Other and unspecified types of NHL	genus.Slackia.id.825	MR Egger	6	0.722816	1.42462	0.638587	2.06023	0.126257	33.6181
Other and unspecified types of NHL	genus.Slackia.id.825	Weighted median	6	-0.479527	0.255499	0.0605422	0.619076	0.375197	1.02148
Other and unspecified types of NHL	genus.Slackia.id.825	Inverse variance weighted	6	-0.442464	0.212432	0.0372652	0.642452	0.423657	0.974241
Other and unspecified types of NHL	genus.Slackia.id.825	Simple mode	6	-0.656097	0.377618	0.142811	0.518872	0.247529	1.08767
Other and unspecified types of NHL	genus.Slackia.id.825	Weighted mode	6	-0.585723	0.371133	0.175349	0.556703	0.268973	1.15223
Other and unspecified types of NHL	order.Bacillales.id.1674	MR Egger	8	-0.300991	0.513237	0.578948	0.740085	0.270648	2.02375
Other and unspecified types of NHL	order.Bacillales.id.1674	Weighted median	8	-0.383503	0.158267	0.015387	0.68147	0.49972	0.929322
Other and unspecified types of NHL	order.Bacillales.id.1674	Inverse variance weighted	8	-0.280803	0.125643	0.0254221	0.755177	0.590336	0.966047
Other and unspecified types of NHL	order.Bacillales.id.1674	Simple mode	8	-0.401776	0.221056	0.111973	0.669131	0.433855	1.032
Other and unspecified types of NHL	order.Bacillales.id.1674	Weighted mode	8	-0.395211	0.211658	0.104103	0.673538	0.444831	1.01983
Other and unspecified types of NHL	order.Clostridiales.id.1863	MR Egger	14	0.143273	1.02843	0.891515	1.15404	0.153746	8.66248
Other and unspecified types of NHL	order.Clostridiales.id.1863	Weighted median	14	0.623795	0.301633	0.0386343	1.866	1.03313	3.37028
Other and unspecified types of NHL	order.Clostridiales.id.1863	Inverse variance weighted	14	0.508794	0.236349	0.0313406	1.66328	1.0466	2.64333
Other and unspecified types of NHL	order.Clostridiales.id.1863	Simple mode	14	0.632256	0.466713	0.19859	1.88185	0.753895	4.69743
Other and unspecified types of NHL	order.Clostridiales.id.1863	Weighted mode	14	0.707139	0.44778	0.138302	2.02818	0.843235	4.87826
Other and unspecified types of NHL	genus.Sutterella.id.2896	MR Egger	12	0.619005	1.08004	0.579216	1.85708	0.223604	15.4234
Other and unspecified types of NHL	genus.Sutterella.id.2896	Weighted median	12	0.61156	0.304285	0.0444499	1.8433	1.01528	3.34665
Other and unspecified types of NHL	genus.Sutterella.id.2896	Inverse variance weighted	12	0.467454	0.238194	0.0497048	1.59593	1.00059	2.54546
Other and unspecified types of NHL	genus.Sutterella.id.2896	Simple mode	12	1.00345	0.642231	0.146475	2.72768	0.774668	9.60442
Other and unspecified types of NHL	genus.Sutterella.id.2896	Weighted mode	12	0.89956	0.551179	0.130936	2.45852	0.834644	7.24181
