# Supplementary material for: The causal relationship between gut microbiota and lymphoma: a two-sample Mendelian randomization study
Source: Front Immunol. 2024 May 7;15:1397485. doi: 10.3389/fimmu.2024.1397485 (PMC11106390; doi:10.3389/fimmu.2024.1397485)
Supplement: Supplementary Table S1 — SNPs with confounding factors. [file DataSheet_1.zip › Table S6 .xlsx]

## Sheet: Sheet1
outcome	exposure	egger_intercept	se	pval
HL	class.Mollicutes.id.3920	0.0448317	0.0737031	0.558042
HL	genus.Intestinimonas.id.2062	-0.0547867	0.046447	0.257836
HL	genus.Eggerthella.id.819	-0.11129	0.0891374	0.24714
HL	genus.CandidatusSoleaferrea.id.11350	-0.0204555	0.184976	0.91505
HL	genus.Oscillospira.id.2064	-0.134003	0.113484	0.290782
HL	order.Bifidobacteriales.id.432	0.0552678	0.0832633	0.5255
HL	genus.Coprobacter.id.949	0.00590249	0.0774704	0.940771
HL	phylum.Tenericutes.id.3919	0.0448317	0.0737031	0.558042
HL	family.Bifidobacteriaceae.id.433	0.0552678	0.0832633	0.5255
HL	genus.Gordonibacter.id.821	0.0264977	0.0862186	0.765583
FL	family.Pasteurellaceae.id.3689	0.029358	0.0366025	0.438104
FL	genus.Haemophilus.id.3698	-0.0026699	0.0450964	0.954444
FL	genus.RuminococcaceaeNK4A214group.id.11358	-0.0281606	0.0584302	0.639286
FL	genus.Slackia.id.825	-0.398358	0.134857	0.0418057
FL	genus.Alistipes.id.968	0.0943378	0.0820144	0.276801
FL	genus.Catenibacterium.id.2153	0.429207	0.295262	0.283238
FL	family.Peptostreptococcaceae.id.2042	0.0368312	0.0337333	0.298242
FL	order.Pasteurellales.id.3688	0.029358	0.0366025	0.438104
FL	family.Rhodospirillaceae.id.2717	0.138199	0.0632833	0.0495536
FL	class.Actinobacteria.id.419	0.0667181	0.0425331	0.140748
DLBCL	family.Desulfovibrionaceae.id.3169	-0.0513705	0.0434304	0.270837
DLBCL	genus.Coprobacter.id.949	-0.0207615	0.0675684	0.764944
DLBCL	genus.Bilophila.id.3170	-0.0448038	0.0987235	0.658773
DLBCL	genus.Alistipes.id.968	-0.0626855	0.0784495	0.442823
DLBCL	genus.RuminococcaceaeUCG011.id.11368	0.0645074	0.0902262	0.506623
Other and unspecified types of NHL	family.Defluviitaleaceae.id.1924	0.0238302	0.0640445	0.718437
Other and unspecified types of NHL	genus.Slackia.id.825	-0.117289	0.14168	0.454292
Other and unspecified types of NHL	order.Bacillales.id.1674	0.00313806	0.0773039	0.968937
Other and unspecified types of NHL	order.Clostridiales.id.1863	0.0251894	0.0688386	0.720795
Other and unspecified types of NHL	genus.Sutterella.id.2896	-0.010422	0.0722637	0.88819
T/NK cell lymopoma	genus.ChristensenellaceaeR.7group.id.11283	-0.0601961	0.118005	0.625659
T/NK cell lymopoma	order.Methanobacteriales.id.120	-0.0484946	0.148196	0.751891
T/NK cell lymopoma	genus.Lactobacillus.id.1837	0.0165802	0.0854712	0.852588
T/NK cell lymopoma	genus.Ruminococcus1.id.11373	-0.00985955	0.0930968	0.918264
T/NK cell lymopoma	genus.LachnospiraceaeUCG001.id.11321	0.0063287	0.113505	0.956535
T/NK cell lymopoma	genus.RuminococcaceaeUCG014.id.11371	0.0440005	0.0731709	0.562452
T/NK cell lymopoma	class.Methanobacteria.id.119	-0.0484946	0.148196	0.751891
T/NK cell lymopoma	family.Lactobacillaceae.id.1836	0.0201705	0.0916299	0.832052
