# Supplementary material for: The causal relationship between gut microbiota and lymphoma: a two-sample Mendelian randomization study
Source: Front Immunol. 2024 May 7;15:1397485. doi: 10.3389/fimmu.2024.1397485 (PMC11106390; doi:10.3389/fimmu.2024.1397485)
Supplement: Supplementary Table S1 — SNPs with confounding factors. [file DataSheet_1.zip › Table S7 .xlsx]

## Sheet: Sheet1
outcome	Main.MR.results.Exposure	Main.MR.results.MR.Analysis	Main.MR.results.Causal.Estimate	Main.MR.results.Sd	Main.MR.results.T.stat	Main.MR.results.P.value	MR.PRESSO.results.Global.Test.RSSobs	MR.PRESSO.results.Global.Test.Pvalue
T/NK cell lymphoma	Class.Methanobacteria	Raw	-0.555316	0.12001	-4.62724	0.00124153	3.13677	0.985
T/NK cell lymphoma	Order.Methanobacteriales	Raw	-0.555316	0.12001	-4.62724	0.00124153	3.13677	0.977
T/NK cell lymphoma	Genus.ChristensenellaceaeR.7group	Raw	-1.0252	0.33033	-3.10356	0.014587	4.20987	0.927
T/NK cell lymphoma	Genus.RuminococcaceaeUCG014	Raw	-0.886461	0.313927	-2.82378	0.0180434	9.02772	0.707
T/NK cell lymphoma	Genus.Ruminococcus1	Raw	-0.814713	0.41158	-1.97948	0.079126	11.4104	0.458
T/NK cell lymphoma	Genus.LachnospiraceaeUCG001	Raw	-1.03959	0.28507	-3.64677	0.00334628	13.0777	0.597
T/NK cell lymphoma	Genus.Lactobacillus	Raw	-0.690457	0.113667	-6.07436	0.000503669	1.54818	0.992
T/NK cell lymphoma	Family.Lactobacillaceae	Raw	-0.648742	0.140316	-4.62344	0.00170255	2.59231	0.981
Other and unspecified types of NHL	Order.Bacillales	Raw	-0.280803	0.117481	-2.3902	0.0481543	7.70644	0.538
Other and unspecified types of NHL	Genus.Slackia	Raw	-0.442464	0.212432	-2.08285	0.0917295	6.84202	0.518
Other and unspecified types of NHL	Order.Clostridiales	Raw	0.508794	0.236349	2.15272	0.0507037	16.0114	0.419
Other and unspecified types of NHL	Family.Defluviitaleaceae	Raw	0.42362	0.121861	3.47624	0.00595851	5.61149	0.923
Other and unspecified types of NHL	Genus.Sutterella	Raw	0.467454	0.238194	1.9625	0.0754924	17.2043	0.221
FL	Family.Rhodospirillaceae	Raw	-0.321766	0.127676	-2.52018	0.0255954	11.3191	0.738
FL	Genus.Slackia	Raw	-0.636074	0.296764	-2.14337	0.0849547	14.0118	0.135
FL	Genus.Haemophilus	Raw	-0.353262	0.141629	-2.49427	0.0372733	7.14088	0.718
FL	Family.Peptostreptococcaceae	Raw	-0.402418	0.166332	-2.41936	0.0323552	11.0724	0.67
FL	Order.Pasteurellales	Raw	-0.291674	0.119925	-2.43214	0.0302094	10.5193	0.8
FL	Family.Pasteurellaceae	Raw	-0.291674	0.119925	-2.43214	0.0302094	10.5193	0.787
FL	Class.Actinobacteria	Raw	0.418547	0.194263	2.15454	0.0490997	14.5662	0.551
FL	Genus.Alistipes	Raw	-0.570534	0.289041	-1.97389	0.0740387	16.339	0.268
FL	Genus.RuminococcaceaeNK4A214group	Raw	-0.615195	0.235184	-2.6158	0.022559	17.7283	0.26
FL	Genus.Catenibacterium	Raw	0.370463	0.157727	2.34877	0.100418	3.89214	0.56
DLBCL	Genus.RuminococcaceaeUCG011	Raw	-0.333381	0.0552077	-6.03868	0.000932534	1.28321	0.992
DLBCL	Genus.Bilophila	Raw	0.575058	0.267075	2.15317	0.0523461	21.0597	0.126
DLBCL	Genus.Alistipes	Raw	-0.747606	0.173683	-4.30441	0.00124672	5.33213	0.95
DLBCL	Family.Desulfovibrionaceae	Raw	0.456993	0.195115	2.34217	0.0438645	7.61701	0.745
DLBCL	Genus.Coprobacter	Raw	0.312488	0.127448	2.45189	0.0321379	8.40632	0.792
HL	Genus.Intestinimonas	Raw	-0.463649	0.161804	-2.86551	0.0117906	11.5587	0.816
HL	Genus.CandidatusSoleaferrea	Raw	-0.486571	0.126727	-3.83952	0.00495059	4.47615	0.912
HL	Phylum.Tenericutes	Raw	-0.538638	0.246573	-2.1845	0.0538343	13.6495	0.353
HL	Class.Mollicutes	Raw	-0.538638	0.246573	-2.1845	0.0538343	13.6495	0.362
HL	Order.Bifidobacteriales	Raw	0.640816	0.284867	2.24952	0.0510431	11.1046	0.453
HL	Family.Bifidobacteriaceae	Raw	0.640816	0.284867	2.24952	0.0510431	11.1046	0.497
HL	Genus.Eggerthella	Raw	-0.429756	0.181022	-2.37406	0.0416312	12.3224	0.386
HL	Genus.Coprobacter	Raw	-0.480275	0.172475	-2.78462	0.0177567	12.589	0.49
HL	Genus.Gordonibacter	Raw	0.267517	0.119399	2.24052	0.0489608	9.23053	0.674
HL	Genus.Oscillospira	Raw	0.56737	0.21093	2.68984	0.0360602	4.92519	0.737
