# Supplementary material for: The causal relationship between gut microbiota and lymphoma: a two-sample Mendelian randomization study
Source: Front Immunol. 2024 May 7;15:1397485. doi: 10.3389/fimmu.2024.1397485 (PMC11106390; doi:10.3389/fimmu.2024.1397485)
Supplement: Supplementary Table S1 — SNPs with confounding factors. [file DataSheet_1.zip › Table S8 .xlsx]

## Sheet: Sheet1
outcome	exposure	method	Q	Q_df	Q_pval
HL	class.Mollicutes.id.3920	MR Egger	10.7604	9	0.292488
HL	class.Mollicutes.id.3920	Inverse variance weighted	11.2028	10	0.341938
HL	genus.Intestinimonas.id.2062	MR Egger	8.87086	14	0.839233
HL	genus.Intestinimonas.id.2062	Inverse variance weighted	10.2622	15	0.80293
HL	genus.Eggerthella.id.819	MR Egger	8.19278	8	0.414869
HL	genus.Eggerthella.id.819	Inverse variance weighted	9.78914	9	0.367824
HL	genus.CandidatusSoleaferrea.id.11350	MR Egger	3.47951	7	0.837391
HL	genus.CandidatusSoleaferrea.id.11350	Inverse variance weighted	3.49174	8	0.89983
HL	genus.Oscillospira.id.2064	MR Egger	2.18818	5	0.822542
HL	genus.Oscillospira.id.2064	Inverse variance weighted	3.58249	6	0.732964
HL	order.Bifidobacteriales.id.432	MR Egger	8.60102	8	0.377062
HL	order.Bifidobacteriales.id.432	Inverse variance weighted	9.07471	9	0.430407
HL	genus.Coprobacter.id.949	MR Egger	10.6007	10	0.389461
HL	genus.Coprobacter.id.949	Inverse variance weighted	10.6069	11	0.476763
HL	phylum.Tenericutes.id.3919	MR Egger	10.7604	9	0.292488
HL	phylum.Tenericutes.id.3919	Inverse variance weighted	11.2028	10	0.341938
HL	family.Bifidobacteriaceae.id.433	MR Egger	8.60102	8	0.377062
HL	family.Bifidobacteriaceae.id.433	Inverse variance weighted	9.07471	9	0.430407
HL	genus.Gordonibacter.id.821	MR Egger	7.61449	9	0.573414
HL	genus.Gordonibacter.id.821	Inverse variance weighted	7.70894	10	0.657243
DLBCL	family.Desulfovibrionaceae.id.3169	MR Egger	4.98113	8	0.759591
DLBCL	family.Desulfovibrionaceae.id.3169	Inverse variance weighted	6.3802	9	0.701345
DLBCL	genus.Coprobacter.id.949	MR Egger	7.06297	10	0.719487
DLBCL	genus.Coprobacter.id.949	Inverse variance weighted	7.15738	11	0.786199
DLBCL	genus.Bilophila.id.3170	MR Egger	17.4751	11	0.094586
DLBCL	genus.Bilophila.id.3170	Inverse variance weighted	17.8023	12	0.121826
DLBCL	genus.Alistipes.id.968	MR Egger	3.85137	10	0.953803
DLBCL	genus.Alistipes.id.968	Inverse variance weighted	4.48986	11	0.953341
DLBCL	genus.RuminococcaceaeUCG011.id.11368	MR Egger	0.352804	5	0.99653
DLBCL	genus.RuminococcaceaeUCG011.id.11368	Inverse variance weighted	0.863961	6	0.990248
FL	family.Pasteurellaceae.id.3689	MR Egger	8.51299	12	0.743868
FL	family.Pasteurellaceae.id.3689	Inverse variance weighted	9.15632	13	0.761038
FL	genus.Haemophilus.id.3698	MR Egger	5.44038	7	0.606385
FL	genus.Haemophilus.id.3698	Inverse variance weighted	5.44388	8	0.709249
FL	genus.RuminococcaceaeNK4A214group.id.11358	MR Egger	14.9459	11	0.184988
FL	genus.RuminococcaceaeNK4A214group.id.11358	Inverse variance weighted	15.2615	12	0.227448
FL	genus.Slackia.id.825	MR Egger	1.37236	4	0.848985
FL	genus.Slackia.id.825	Inverse variance weighted	10.0981	5	0.0725037
FL	genus.Alistipes.id.968	MR Egger	12.3625	10	0.261525
FL	genus.Alistipes.id.968	Inverse variance weighted	13.9982	11	0.233091
FL	genus.Catenibacterium.id.2153	MR Egger	0.100002	2	0.951229
FL	genus.Catenibacterium.id.2153	Inverse variance weighted	2.21309	3	0.529374
FL	family.Peptostreptococcaceae.id.2042	MR Egger	8.23684	11	0.691944
FL	family.Peptostreptococcaceae.id.2042	Inverse variance weighted	9.42895	12	0.665922
FL	order.Pasteurellales.id.3688	MR Egger	8.51299	12	0.743868
FL	order.Pasteurellales.id.3688	Inverse variance weighted	9.15632	13	0.761038
FL	family.Rhodospirillaceae.id.2717	MR Egger	4.78746	12	0.964703
FL	family.Rhodospirillaceae.id.2717	Inverse variance weighted	9.55653	13	0.729733
FL	class.Actinobacteria.id.419	MR Egger	10.377	13	0.662853
FL	class.Actinobacteria.id.419	Inverse variance weighted	12.8376	14	0.539352
T/NK cell lymphoma	genus.ChristensenellaceaeR.7group.id.11283	MR Egger	3.1971	7	0.86619
T/NK cell lymphoma	genus.ChristensenellaceaeR.7group.id.11283	Inverse variance weighted	3.45732	8	0.902477
T/NK cell lymphoma	order.Methanobacteriales.id.120	MR Egger	2.51636	8	0.960963
T/NK cell lymphoma	order.Methanobacteriales.id.120	Inverse variance weighted	2.62345	9	0.977377
T/NK cell lymphoma	genus.Lactobacillus.id.1837	MR Egger	1.05894	6	0.983279
T/NK cell lymphoma	genus.Lactobacillus.id.1837	Inverse variance weighted	1.09657	7	0.993117
T/NK cell lymphoma	genus.Ruminococcus1.id.11373	MR Egger	9.02094	8	0.340533
T/NK cell lymphoma	genus.Ruminococcus1.id.11373	Inverse variance weighted	9.03359	9	0.43418
T/NK cell lymphoma	genus.LachnospiraceaeUCG001.id.11321	MR Egger	11.1544	11	0.430419
T/NK cell lymphoma	genus.LachnospiraceaeUCG001.id.11321	Inverse variance weighted	11.1576	12	0.515466
T/NK cell lymphoma	genus.RuminococcaceaeUCG014.id.11371	MR Egger	7.37734	9	0.597896
T/NK cell lymphoma	genus.RuminococcaceaeUCG014.id.11371	Inverse variance weighted	7.73895	10	0.654319
T/NK cell lymphoma	class.Methanobacteria.id.119	MR Egger	2.51636	8	0.960963
T/NK cell lymphoma	class.Methanobacteria.id.119	Inverse variance weighted	2.62345	9	0.977377
T/NK cell lymphoma	family.Lactobacillaceae.id.1836	MR Egger	1.9074	7	0.964787
T/NK cell lymphoma	family.Lactobacillaceae.id.1836	Inverse variance weighted	1.95586	8	0.982335
Other and unspecified types of NHL	family.Defluviitaleaceae.id.1924	MR Egger	4.51161	9	0.874639
Other and unspecified types of NHL	family.Defluviitaleaceae.id.1924	Inverse variance weighted	4.65006	10	0.913296
Other and unspecified types of NHL	genus.Slackia.id.825	MR Egger	4.3646	4	0.358905
Other and unspecified types of NHL	genus.Slackia.id.825	Inverse variance weighted	5.11239	5	0.402319
Other and unspecified types of NHL	order.Bacillales.id.1674	MR Egger	6.11836	6	0.410062
Other and unspecified types of NHL	order.Bacillales.id.1674	Inverse variance weighted	6.12005	7	0.525804
Other and unspecified types of NHL	order.Clostridiales.id.1863	MR Egger	14.1389	12	0.291927
Other and unspecified types of NHL	order.Clostridiales.id.1863	Inverse variance weighted	14.2967	13	0.353289
Other and unspecified types of NHL	genus.Sutterella.id.2896	MR Egger	14.529	10	0.150201
Other and unspecified types of NHL	genus.Sutterella.id.2896	Inverse variance weighted	14.5592	11	0.203579
